# Supplementary material for: Transmission of the gut microbiome in cohousing goats and pigs
Source: Front Microbiol. 2022 Sep 7;13:948617. doi: 10.3389/fmicb.2022.948617 (PMC9490217; doi:10.3389/fmicb.2022.948617)
Supplement: Supplementary file 1 [file Table_1.xlsx]

## Sheet: Supplementary Table 1
Supplementary Table 1. Summary of 3,262 prokaryotic genomes recovered from the gastrointestinal tract microbiome.
Genome ID	Completeness (%)	Contamination (%)	Strain heterogeneity	Genome size (bp)	N50	Genome quality	GTDB-tk lineage	type	99 ANI cluster	95 ANI cluster	16S_length;barrnap_desc	public genome
MAG1726	97.52	0	0	1883913	351399	103.066	d__Bacteria;p__Firmicutes_A;c__Clostridia;o__Peptostreptococcales;f__Anaerovoracaceae;g__;s__	high_quality	1_0	1_0	-	GCA_017941085.1_ASM1794108v1_genomic.fna.gz
MAG0634	53.91	0	0	623268	67355	58.7384	d__Bacteria;p__Patescibacteria;c__Saccharimonadia;o__Saccharimonadales;f__Saccharimonadaceae;g__UBA2866;s__	low_quality	10_0	10_0	1278,16S ribosomal RNA	-
CMAG3318	98.71	0	0	1665380	58648	103.478	d__Bacteria;p__Campylobacterota;c__Campylobacteria;o__Campylobacterales;f__Helicobacteraceae;g__Helicobacter_F;s__Helicobacter_F_sp002287135	high_quality	100_0	100_0	-	GCF_002287135.1_genomic.fna.gz
CMAG2575	75.91	0	0	1615301	4265	79.5399	d__Bacteria;p__Spirochaetota;c__Spirochaetia;o__Sphaerochaetales;f__Sphaerochaetaceae;g__Spiro-01;s__	medium_quality	1000_0	1000_0	-	LW1-s150761_bin_24.fa.gz
CMAG1749	90.95	2.07	16.67	2244630	6815	84.4335	d__Bacteria;p__Spirochaetota;c__Spirochaetia;o__Sphaerochaetales;f__Sphaerochaetaceae;g__Spiro-01;s__	high_quality	1001_0	1001_0	-	-
CMAG1647	56.81	0.07	0	913362	4043	60.0667	d__Bacteria;p__Firmicutes_A;c__Clostridia_A;o__Christensenellales;f__Borkfalkiaceae;g__;s__	low_quality	1002_1	1002_1	-	Boar-s23_bin_29.fa.gz
CMAG2483	94.49	2.69	50	1822080	10025	85.0411	d__Bacteria;p__Firmicutes_A;c__Clostridia_A;o__Christensenellales;f__Borkfalkiaceae;g__;s__	high_quality	1002_2	1002_1	-	-
CMAG1634	74.72	0.57	50	1633255	7488	75.7444	d__Bacteria;p__Bacteroidota;c__Bacteroidia;o__Bacteroidales;f__UBA932;g__RC9;s__	medium_quality	1003_0	1003_0	-	-
CMAG2328	69.63	2.28	0	1389214	7654	62.1139	d__Bacteria;p__Firmicutes_A;c__Clostridia_A;o__Christensenellales;f__Borkfalkiaceae;g__QALS01;s__	low_quality	1004_1	1004_1	-	-
CMAG2581	91.87	0	0	1689082	90059	96.8245	d__Bacteria;p__Firmicutes_A;c__Clostridia_A;o__Christensenellales;f__Borkfalkiaceae;g__QALS01;s__	high_quality	1004_2	1004_2	-	-
CMAG1650	79.28	0.61	0	1156841	7626	80.1123	d__Bacteria;p__Firmicutes_A;c__Clostridia_A;o__Christensenellales;f__Borkfalkiaceae;g__QALS01;s__	medium_quality	1005_0	1005_0	-	-
CMAG2574	84.71	0.15	0	1205990	7277	87.822	d__Bacteria;p__Firmicutes_A;c__Clostridia_A;o__Christensenellales;f__Borkfalkiaceae;g__QALS01;s__	medium_quality	1006_0	1006_0	-	-
CMAG0733	70.99	3.19	0	1103070	5318	58.7657	d__Bacteria;p__Firmicutes_A;c__Clostridia_A;o__Christensenellales;f__Borkfalkiaceae;g__QALS01;s__	medium_quality	1007_0	1007_0	-	-
CMAG1302	66.81	2.18	40	940429	5478	59.6486	d__Bacteria;p__Firmicutes_A;c__Clostridia_A;o__Christensenellales;f__Borkfalkiaceae;g__QALS01;s__	low_quality	1008_0	1008_0	-	-
CMAG0977	92.34	0.07	0	1663878	14490	96.1511	d__Bacteria;p__Firmicutes_A;c__Clostridia_A;o__Christensenellales;f__Borkfalkiaceae;g__QALS01;s__	high_quality	1009_0	1009_0	-	-
MAG2058	99.59	0.61	0	1899847	127076	101.644	d__Bacteria;p__Campylobacterota;c__Campylobacteria;o__Campylobacterales;f__Arcobacteraceae;g__Aliarcobacter;s__	high_quality	101_0	101_0	-	-
CMAG1221	92.74	0.86	33.33	1876067	32507	92.952	d__Bacteria;p__Firmicutes_A;c__Clostridia_A;o__Christensenellales;f__Borkfalkiaceae;g__QALS01;s__	high_quality	1010_0	1010_0	-	-
CMAG1454	95.97	0.21	50	2292858	147157	100.088	d__Bacteria;p__Firmicutes_A;c__Clostridia_A;o__Christensenellales;f__Borkfalkiaceae;g__QALS01;s__	high_quality	1011_0	1011_0	-	-
CMAG1134	76.56	1.69	33.33	1395729	5233	71.8288	d__Bacteria;p__Firmicutes_A;c__Clostridia_A;o__Christensenellales;f__Borkfalkiaceae;g__QALS01;s__	medium_quality	1012_0	1012_0	-	-
CMAG1545	95.16	0.4	100	1580234	73807	98.0281	d__Bacteria;p__Firmicutes_A;c__Clostridia_A;o__Christensenellales;f__Borkfalkiaceae;g__QALS01;s__	high_quality	1013_0	1013_0	-	GCA_017408045.1_ASM1740804v1_genomic.fna.gz
CMAG1383	95.81	0.81	0	2093030	125768	96.8596	d__Bacteria;p__Firmicutes_A;c__Clostridia_A;o__Christensenellales;f__Borkfalkiaceae;g__QALS01;s__	high_quality	1014_0	1014_0	1514,16S ribosomal RNA	-
CMAG1491	81.98	5.45	80	1568532	7481	58.604	d__Bacteria;p__Firmicutes_A;c__Clostridia_A;o__Christensenellales;f__Borkfalkiaceae;g__QALS01;s__	medium_quality	1015_0	1015_0	-	-
CMAG0778	79.42	3.75	0	1534823	6228	64.4643	d__Bacteria;p__Firmicutes_A;c__Clostridia_A;o__Christensenellales;f__Borkfalkiaceae;g__QALS01;s__	medium_quality	1016_0	1016_0	-	-
CMAG0246	82.7	0	0	1467970	6262	86.4967	d__Bacteria;p__Firmicutes_A;c__Clostridia;o__Oscillospirales;f__CAG-382;g__UBA1752;s__	medium_quality	1017_0	1017_0	526,16S ribosomal RNA (partial)	-
CMAG0850	98.08	0.53	0	2053192	151385	100.61	d__Bacteria;p__Bacteroidota;c__Bacteroidia;o__Bacteroidales;f__Rikenellaceae;g__Alistipes;s__	high_quality	1018_0	1018_0	886,16S ribosomal RNA (partial)	GCA_017410485.1_ASM1741048v1_genomic.fna.gz
CMAG0366	81.88	1.85	0	1658297	14552	76.7929	d__Bacteria;p__Firmicutes_A;c__Clostridia;o__Oscillospirales;f__Ruminococcaceae;g__UBA11540;s__	medium_quality	1019_0	1019_0	-	-
MAG2429	93.43	0.63	0	1322417	38450	94.8649	d__Bacteria;p__Firmicutes_C;c__Negativicutes;o__Veillonellales;f__Negativicoccaceae;g__;s__	high_quality	102_0	102_0	-	-
CMAG0479	59.14	0.67	0	788671	6568	59.6074	d__Bacteria;p__Firmicutes_A;c__Clostridia;o__Oscillospirales;f__CAG-382_A;g__;s__	low_quality	1020_0	1020_0	-	-
CMAG1819	91.94	0	0	1393217	115335	97.002	d__Bacteria;p__Firmicutes_A;c__Clostridia_A;o__Christensenellales;f__Borkfalkiaceae;g__;s__	high_quality	1021_0	1021_0	1032,16S ribosomal RNA (partial)	-
CMAG1937	81.7	4.19	50	1547289	141119	65.8996	d__Bacteria;p__Firmicutes_A;c__Clostridia_A;o__Christensenellales;f__Borkfalkiaceae;g__;s__	medium_quality	1022_0	1022_0	-	-
CMAG1976	81.38	0.4	0	1181550	19173	83.6627	d__Bacteria;p__Firmicutes_A;c__Clostridia_A;o__Christensenellales;f__Borkfalkiaceae;g__UBA11940;s__	medium_quality	1023_0	1023_0	-	-
MAG1348	77.37	0.95	0	1785588	24754	77.0136	d__Bacteria;p__Firmicutes_A;c__Clostridia;o__Lachnospirales;f__Lachnospiraceae;g__UBA3633;s__	medium_quality	1024_0	1024_0	-	-
MAG1388	64.82	1.72	0	1360543	35428	60.7693	d__Bacteria;p__Firmicutes_A;c__Clostridia;o__Lachnospirales;f__Lachnospiraceae;g__UBA3633;s__	low_quality	1025_0	1025_0	-	-
MAG1112	70.83	0.63	0	1402591	87772	72.6234	d__Bacteria;p__Firmicutes_A;c__Clostridia;o__Lachnospirales;f__Lachnospiraceae;g__UBA3633;s__UBA3633_sp002392345	medium_quality	1026_1	1026_1	1057,16S ribosomal RNA (partial)	GCA_002392345.1_genomic.fna.gz
MAG1186	82.12	1.9	0	1896420	213579	77.9496	d__Bacteria;p__Firmicutes_A;c__Clostridia;o__Lachnospirales;f__Lachnospiraceae;g__UBA3633;s__UBA3633_sp002392345	medium_quality	1026_2	1026_1	-	-
MAG1249	73.68	0.63	0	1607519	212792	75.858	d__Bacteria;p__Firmicutes_A;c__Clostridia;o__Lachnospirales;f__Lachnospiraceae;g__UBA3633;s__UBA3633_sp002392345	medium_quality	1026_3	1026_1	985,16S ribosomal RNA (partial);493,16S ribosomal RNA (partial);552,16S ribosomal RNA (partial);537,16S ribosomal RNA (partial)	GCA_002392345.1_genomic.fna.gz
MAG1209	84.02	1.7	0	2186463	113285	80.5742	d__Bacteria;p__Firmicutes_A;c__Clostridia;o__Lachnospirales;f__Lachnospiraceae;g__UBA3633;s__	medium_quality	1027_0	1027_0	-	-
MAG1357	65.14	1.27	0	1211312	95368	63.7694	d__Bacteria;p__Firmicutes_A;c__Clostridia;o__Lachnospirales;f__Lachnospiraceae;g__UBA3633;s__UBA3633_sp002374095	low_quality	1028_0	1028_0	-	GCA_002374095.1_genomic.fna.gz
CMAG0092	66.5	1.72	40	1126553	3524	61.447	d__Bacteria;p__Firmicutes_A;c__Clostridia;o__Lachnospirales;f__Anaerotignaceae;g__Anaerotignum;s__	low_quality	1029_0	1029_0	-	-
MAG1709	80.14	3.25	33.33	1308904	4731	67.565	d__Bacteria;p__Campylobacterota;c__Campylobacteria;o__Campylobacterales;f__Campylobacteraceae;g__Campylobacter_B;s__	medium_quality	103_1	103_1	-	GCA_017934245.1_ASM1793424v1_genomic.fna.gz
MAG2347	98.22	0.2	0	1621807	35417	101.769	d__Bacteria;p__Campylobacterota;c__Campylobacteria;o__Campylobacterales;f__Campylobacteraceae;g__Campylobacter_B;s__	high_quality	103_2	103_1	1508,16S ribosomal RNA;667,16S ribosomal RNA (partial)	GCA_017412385.1_ASM1741238v1_genomic.fna.gz
CMAG1112	76.53	2.1	60	1521706	2732	69.4665	d__Bacteria;p__Firmicutes_A;c__Clostridia;o__Lachnospirales;f__Anaerotignaceae;g__Anaerotignum;s__	medium_quality	1030_0	1030_0	-	GCA_017442465.1_ASM1744246v1_genomic.fna.gz
CMAG2705	88.91	1.01	50	1866098	5622	87.6099	d__Bacteria;p__Firmicutes_A;c__Clostridia;o__Lachnospirales;f__Anaerotignaceae;g__Anaerotignum;s__	medium_quality	1031_1	1031_1	-	-
CMAG3087	97.32	0.67	100	2006454	25379	98.3745	d__Bacteria;p__Firmicutes_A;c__Clostridia;o__Lachnospirales;f__Anaerotignaceae;g__Anaerotignum;s__	high_quality	1031_2	1031_1	-	-
CMAG3401	83.09	0.67	0	1579826	10853	83.7755	d__Bacteria;p__Firmicutes_A;c__Clostridia;o__Lachnospirales;f__Anaerotignaceae;g__Anaerotignum;s__Anaerotignum_sp004557645	medium_quality	1032_0	1032_0	-	GCA_004557645.1_genomic.fna.gz
CMAG1413	94.97	1.12	0	1860910	22629	93.7247	d__Bacteria;p__Firmicutes_A;c__Clostridia;o__Lachnospirales;f__Anaerotignaceae;g__Anaerotignum;s__	high_quality	1033_0	1033_0	427,16S ribosomal RNA (partial)	-
MAG2067	83.84	0.03	0	1139316	177014	88.938	d__Bacteria;p__Firmicutes_A;c__Clostridia_A;o__Christensenellales;f__UBA3700;g__;s__	medium_quality	1034_0	1034_0	-	-
MAG2311	53.16	0	0	791554	26447	57.5824	d__Bacteria;p__Firmicutes_A;c__Clostridia_A;o__Christensenellales;f__UBA3700;g__;s__	low_quality	1035_0	1035_0	-	-
MAG2303	77.59	5.17	0	1401263	4564	55.3993	d__Bacteria;p__Firmicutes_A;c__Clostridia;o__Peptostreptococcales;f__Peptostreptococcaceae;g__Peptostreptococcus;s__	medium_quality	1036_0	1036_0	-	-
MAG1148	78.08	1.61	33.33	1563006	4422	73.6756	d__Bacteria;p__Firmicutes_A;c__Clostridia_A;o__Christensenellales;f__Borkfalkiaceae;g__;s__	medium_quality	1037_0	1037_0	677,16S ribosomal RNA (partial)	GCA_017635455.1_ASM1763545v1_genomic.fna.gz
MAG1744	83.74	1.98	0	3502745	16613	78.0604	d__Bacteria;p__Firmicutes_A;c__Clostridia_A;o__Christensenellales;f__CAG-74;g__UBA4263;s__UBA4263_sp002395225	medium_quality	1038_0	1038_0	-	GCA_017626895.1_ASM1762689v1_genomic.fna.gz
CMAG0649	69.91	0.22	0	908663	5713	72.5669	d__Bacteria;p__Firmicutes_A;c__Clostridia_A;o__Christensenellales;f__UMGS1908;g__;s__	low_quality	1039_0	1039_0	-	-
MAG0397	64.9	1.44	0	947839	6628	61.5214	d__Bacteria;p__Proteobacteria;c__Alphaproteobacteria;o__Rickettsiales;f__UBA4311;g__UBA4311;s__	low_quality	104_0	104_0	-	-
CMAG1283	72.41	0	0	1091942	31971	76.9148	d__Bacteria;p__Firmicutes_A;c__Clostridia_A;o__Christensenellales;f__UBA1242;g__UBA11490;s__	medium_quality	1040_0	1040_0	-	-
CMAG2590	80.79	3.48	0	1144427	5703	67.1461	d__Bacteria;p__Firmicutes_A;c__Clostridia_A;o__Christensenellales;f__UBA1242;g__UBA9845;s__	medium_quality	1041_0	1041_0	-	-
MAG0418	77.7	0.13	0	1665124	5741	80.809	d__Bacteria;p__Firmicutes_A;c__Clostridia_A;o__Christensenellales;f__CAG-1252;g__CAG-1252;s__	medium_quality	1042_0	1042_0	443,16S ribosomal RNA (partial);555,16S ribosomal RNA (partial);450,16S ribosomal RNA (partial);416,16S ribosomal RNA (partial);412,16S ribosomal RNA (partial)	-
MAG1151	94.35	1.1	0	1643477	161038	94.0569	d__Bacteria;p__Firmicutes_A;c__Clostridia_A;o__Christensenellales;f__CAG-1252;g__CAG-1252;s__CAG-1252_sp003445835	high_quality	1043_0	1043_0	882,16S ribosomal RNA (partial);448,16S ribosomal RNA (partial)	-
CMAG2479	58.51	0.81	0	1318346	2604	57.8756	d__Bacteria;p__Firmicutes_A;c__Clostridia_A;o__Christensenellales;f__DTU072;g__CAG-1782;s__	low_quality	1044_0	1044_0	-	Boar-s23_bin_9.fa.gz
CMAG0671	91.46	4.88	0	1390638	225294	72.4127	d__Bacteria;p__Firmicutes_A;c__Clostridia_A;o__Christensenellales;f__UBA1242;g__;s__	high_quality	1045_0	1045_0	1509,16S ribosomal RNA	-
CMAG0774	91.46	1.12	0	948346	84809	90.7884	d__Bacteria;p__Firmicutes_A;c__Clostridia_A;o__Christensenellales;f__UBA1242;g__UBA4626;s__	high_quality	1046_0	1046_0	570,16S ribosomal RNA (partial)	-
MAG1317	65.56	0	0	1124376	5673	69.3138	d__Bacteria;p__Firmicutes_A;c__Clostridia_A;o__Christensenellales;f__UBA1242;g__UBA4647;s__	low_quality	1047_0	1047_0	617,16S ribosomal RNA (partial);451,16S ribosomal RNA (partial)	-
CMAG1048	96.63	1.12	0	1560520	351007	96.5753	d__Bacteria;p__Elusimicrobiota;c__Elusimicrobia;o__Elusimicrobiales;f__Elusimicrobiaceae;g__UBA1174;s__	high_quality	1048_0	1048_0	1510,16S ribosomal RNA;491,16S ribosomal RNA (partial);602,16S ribosomal RNA (partial);1225,16S ribosomal RNA (partial);532,16S ribosomal RNA (partial);739,16S ribosomal RNA (partial);404,16S ribosomal RNA (partial);462,16S ribosomal RNA (partial);623,16S ribosomal RNA (partial);604,16S ribosomal RNA (partial);495,16S ribosomal RNA (partial);581,16S ribosomal RNA (partial);400,16S ribosomal RNA (…	-
MAG2354	91.28	0.34	0	1612147	161129	94.7872	d__Bacteria;p__Firmicutes_A;c__Clostridia_A;o__Christensenellales;f__CAG-917;g__;s__	high_quality	1049_0	1049_0	1511,16S ribosomal RNA;1187,16S ribosomal RNA (partial);1002,16S ribosomal RNA (partial);1119,16S ribosomal RNA (partial)	-
CMAG1625	93.59	2.26	9.09	1576323	9017	86.2451	d__Bacteria;p__Campylobacterota;c__Campylobacteria;o__Campylobacterales;f__Campylobacteraceae;g__Campylobacter;s__	high_quality	105_7	105_1	-	Duroc-High8_bin_37.fa.gz
CMAG1820	88.87	1.02	12.5	1357467	7708	87.6569	d__Bacteria;p__Campylobacterota;c__Campylobacteria;o__Campylobacterales;f__Campylobacteraceae;g__Campylobacter;s__	medium_quality	105_3	105_1	-	Duroc-High8_bin_37.fa.gz
CMAG2083	76.51	1.22	0	1043505	3883	73.9992	d__Bacteria;p__Campylobacterota;c__Campylobacteria;o__Campylobacterales;f__Campylobacteraceae;g__Campylobacter;s__	medium_quality	105_1	105_1	-	Duroc-High8_bin_37.fa.gz
CMAG2199	55.49	0.26	40	747572	2782	57.6344	d__Bacteria;p__Campylobacterota;c__Campylobacteria;o__Campylobacterales;f__Campylobacteraceae;g__Campylobacter;s__	low_quality	105_2	105_1	-	Duroc-High8_bin_37.fa.gz
CMAG2327	79.02	0.39	50	1159049	4740	80.7458	d__Bacteria;p__Campylobacterota;c__Campylobacteria;o__Campylobacterales;f__Campylobacteraceae;g__Campylobacter;s__	medium_quality	105_6	105_1	-	Duroc-High8_bin_37.fa.gz
CMAG2668	76.57	4.08	37.5	1079566	2240	59.5202	d__Bacteria;p__Campylobacterota;c__Campylobacteria;o__Campylobacterales;f__Campylobacteraceae;g__Campylobacter;s__	medium_quality	105_5	105_1	-	Duroc-High8_bin_37.fa.gz
CMAG2853	97.84	0.18	0	1687652	139596	102.085	d__Bacteria;p__Campylobacterota;c__Campylobacteria;o__Campylobacterales;f__Campylobacteraceae;g__Campylobacter;s__	high_quality	105_11	105_1	-	Duroc-High8_bin_37.fa.gz
CMAG3171	80.63	0	0	1294954	8267	84.5473	d__Bacteria;p__Campylobacterota;c__Campylobacteria;o__Campylobacterales;f__Campylobacteraceae;g__Campylobacter;s__	medium_quality	105_9	105_1	-	Duroc-High8_bin_37.fa.gz
CMAG3197	71.77	0.79	0	1129683	5424	71.5543	d__Bacteria;p__Campylobacterota;c__Campylobacteria;o__Campylobacterales;f__Campylobacteraceae;g__Campylobacter;s__	medium_quality	105_4	105_1	-	Duroc-High8_bin_37.fa.gz
CMAG3356	97.47	0.61	0	1825986	112125	99.4697	d__Bacteria;p__Campylobacterota;c__Campylobacteria;o__Campylobacterales;f__Campylobacteraceae;g__Campylobacter;s__	high_quality	105_10	105_1	-	Duroc-High8_bin_37.fa.gz
CMAG3408	97.47	1.17	0	1650473	12982	95.7333	d__Bacteria;p__Campylobacterota;c__Campylobacteria;o__Campylobacterales;f__Campylobacteraceae;g__Campylobacter;s__	high_quality	105_8	105_1	-	Duroc-High8_bin_37.fa.gz
CMAG1327	91.73	0.13	0	1478780	18624	95.3501	d__Bacteria;p__Firmicutes_A;c__Clostridia_A;o__Christensenellales;f__CAG-314;g__CAG-1435;s__	high_quality	1050_0	1050_0	504,16S ribosomal RNA (partial)	GCA_017409765.1_ASM1740976v1_genomic.fna.gz
MAG2316	92.78	0	0	1695668	33210	97.3013	d__Bacteria;p__Firmicutes_A;c__Clostridia;o__Tissierellales;f__Helcococcaceae;g__;s__	high_quality	1051_0	1051_0	710,16S ribosomal RNA (partial);732,16S ribosomal RNA (partial)	QHF6-unmapped_bin_142.fa.gz
MAG1822	71.45	1.29	0	1958001	4942	68.6939	d__Bacteria;p__Actinobacteriota;c__Coriobacteriia;o__Coriobacteriales;f__Eggerthellaceae;g__UBA9715;s__	medium_quality	1052_0	1052_0	-	-
MAG1266	73.78	1.23	0	1178234	2774	71.0731	d__Bacteria;p__Elusimicrobiota;c__Elusimicrobia;o__Elusimicrobiales;f__Elusimicrobiaceae;g__UBA1436;s__	medium_quality	1053_0	1053_0	-	-
MAG2375	67.59	1.23	0	930078	2182	64.7789	d__Bacteria;p__Elusimicrobiota;c__Elusimicrobia;o__Elusimicrobiales;f__Elusimicrobiaceae;g__UBA1436;s__	low_quality	1054_0	1054_0	-	-
CMAG0213	94.38	1.12	0	1420088	25203	93.1815	d__Bacteria;p__Elusimicrobiota;c__Elusimicrobia;o__Elusimicrobiales;f__Elusimicrobiaceae;g__UBA1436;s__	high_quality	1055_0	1055_0	1509,16S ribosomal RNA	-
CMAG0796	96.63	0	0	1432738	234116	101.999	d__Bacteria;p__Elusimicrobiota;c__Elusimicrobia;o__Elusimicrobiales;f__Elusimicrobiaceae;g__;s__	high_quality	1056_0	1056_0	1508,16S ribosomal RNA;949,16S ribosomal RNA (partial);464,16S ribosomal RNA (partial);571,16S ribosomal RNA (partial)	GCA_017464705.1_ASM1746470v1_genomic.fna.gz
MAG1368	96.63	1.12	0	1516840	670140	96.8562	d__Bacteria;p__Elusimicrobiota;c__Elusimicrobia;o__Elusimicrobiales;f__Elusimicrobiaceae;g__UBA1436;s__UBA1436_sp900319885	high_quality	1057_0	1057_0	1509,16S ribosomal RNA;621,16S ribosomal RNA (partial);1470,16S ribosomal RNA;1061,16S ribosomal RNA (partial);658,16S ribosomal RNA (partial)	GCA_900319885.1_genomic.fna.gz
CMAG1216	54.08	0	0	654652	2978	57.5539	d__Bacteria;p__Elusimicrobiota;c__Elusimicrobia;o__Elusimicrobiales;f__Elusimicrobiaceae;g__UBA1436;s__	low_quality	1058_0	1058_0	-	-
CMAG0335	71.83	1.66	25	1076165	2835	66.9826	d__Bacteria;p__Elusimicrobiota;c__Elusimicrobia;o__Elusimicrobiales;f__Elusimicrobiaceae;g__UBA1174;s__UBA1174_sp900556855	medium_quality	1059_0	1059_0	-	GCA_017505305.1_ASM1750530v1_genomic.fna.gz
CMAG0693	74.99	0.84	0	1142210	14625	74.9551	d__Bacteria;p__Firmicutes_A;c__Clostridia;o__Oscillospirales;f__UBA1758;g__;s__	medium_quality	106_0	106_0	469,16S ribosomal RNA (partial)	-
MAG1169	91.01	0.19	0	2436440	14993	94.2359	d__Bacteria;p__Elusimicrobiota;c__Elusimicrobia;o__Elusimicrobiales;f__UBA9959;g__;s__	high_quality	1060_0	1060_0	1519,16S ribosomal RNA;474,16S ribosomal RNA (partial)	-
MAG2490	89.7	0	0	2198497	20031	94.0017	d__Bacteria;p__Elusimicrobiota;c__Elusimicrobia;o__Elusimicrobiales;f__UBA9959;g__;s__	medium_quality	1061_0	1061_0	-	-
MAG0665	83.6	0.95	50	1349120	17943	83.1039	d__Bacteria;p__Bacteroidota;c__Bacteroidia;o__Bacteroidales;f__UBA932;g__Bact-11;s__	medium_quality	1062_0	1062_0	-	GCA_017525165.1_ASM1752516v1_genomic.fna.gz
MAG2528	81.63	0.95	50	1794268	8829	80.8259	d__Bacteria;p__Bacteroidota;c__Bacteroidia;o__Bacteroidales;f__UBA932;g__;s__	medium_quality	1063_0	1063_0	-	GCA_017527625.1_ASM1752762v1_genomic.fna.gz
CMAG1490	66.38	0	0	998470	11115	70.4259	d__Bacteria;p__Firmicutes_A;c__Clostridia_A;o__Christensenellales;f__UBA1242;g__UBA11490;s__	low_quality	1064_0	1064_0	-	-
MAG1217	76.18	0	0	939962	45993	80.8427	d__Bacteria;p__Verrucomicrobiota;c__Verrucomicrobiae;o__Opitutales;f__UBA9783;g__UBA3869;s__UBA3869_sp002392285	medium_quality	1065_0	1065_0	1527,16S ribosomal RNA	GCA_002392285.1_genomic.fna.gz
MAG1031	71.68	0	0	830806	6976	75.5236	d__Bacteria;p__Firmicutes_A;c__Clostridia_A;o__Christensenellales;f__UMGS1908;g__;s__	medium_quality	1066_1	1066_1	-	-
MAG1356	52.57	0	0	680108	2851	56.025	d__Bacteria;p__Firmicutes_A;c__Clostridia_A;o__Christensenellales;f__UMGS1908;g__;s__	low_quality	1066_2	1066_1	-	-
CMAG0566	68.88	1.12	0	674300	3050	66.7643	d__Bacteria;p__Firmicutes_A;c__Clostridia_A;o__Christensenellales;f__UBA1242;g__UBA5489;s__	low_quality	1067_0	1067_0	-	-
CMAG0632	87.64	1.69	0	1090631	15772	83.3879	d__Bacteria;p__Firmicutes_A;c__Clostridia_A;o__Christensenellales;f__UBA1242;g__UBA5489;s__	medium_quality	1068_0	1068_0	704,16S ribosomal RNA (partial)	-
MAG1159	67.18	0	0	892642	61274	71.9673	d__Bacteria;p__Firmicutes_A;c__Clostridia_A;o__Christensenellales;f__UBA1242;g__UBA11517;s__	low_quality	1069_0	1069_0	1524,16S ribosomal RNA	-
CMAG1319	88.46	3.59	9.09	2271282	14327	74.6662	d__Bacteria;p__Firmicutes_A;c__Clostridia;o__Lachnospirales;f__Lachnospiraceae;g__SZUA-448;s__	medium_quality	107_0	107_0	584,16S ribosomal RNA (partial)	-
CMAG0981	91.25	0	0	1659715	27910	95.6958	d__Bacteria;p__Firmicutes_A;c__Clostridia;o__Oscillospirales;f__CAG-382_A;g__UBA5448;s__	high_quality	1070_0	1070_0	-	-
CMAG1040	93.62	1.08	33.33	1448567	11046	92.2632	d__Bacteria;p__Firmicutes_A;c__Clostridia_A;o__Christensenellales;f__RUG350;g__;s__	high_quality	1071_0	1071_0	-	-
CMAG1146	92.34	0	0	1460193	94724	97.3165	d__Bacteria;p__Firmicutes_A;c__Clostridia_A;o__Christensenellales;f__RUG350;g__;s__	high_quality	1072_0	1072_0	-	GCA_017507495.1_ASM1750749v1_genomic.fna.gz
MAG1825	57.06	0.04	0	1128057	3400	60.3915	d__Bacteria;p__Firmicutes_A;c__Clostridia;o__Oscillospirales;f__CAG-272;g__UMGS1696;s__	low_quality	1073_0	1073_0	-	-
CMAG0915	59.63	0	0	981547	2741	63.0679	d__Bacteria;p__Firmicutes_A;c__Clostridia_A;o__Christensenellales;f__CAG-314;g__;s__	low_quality	1074_0	1074_0	-	GCA_017500905.1_ASM1750090v1_genomic.fna.gz
CMAG1090	75.74	1.44	0	1380110	2854	71.9955	d__Bacteria;p__Firmicutes_A;c__Clostridia_A;o__Christensenellales;f__DTU072;g__;s__	medium_quality	1075_1	1075_1	-	GCA_017504305.1_ASM1750430v1_genomic.fna.gz
CMAG1188	80.77	2.96	0	1541143	4692	69.6414	d__Bacteria;p__Firmicutes_A;c__Clostridia_A;o__Christensenellales;f__DTU072;g__;s__	medium_quality	1075_2	1075_1	569,16S ribosomal RNA (partial)	GCA_017504305.1_ASM1750430v1_genomic.fna.gz
CMAG1285	65.31	1.71	0	1352540	4173	60.3804	d__Bacteria;p__Firmicutes_A;c__Clostridia_A;o__Christensenellales;f__DTU072;g__;s__	low_quality	1075_3	1075_1	-	GCA_017504305.1_ASM1750430v1_genomic.fna.gz
CMAG0903	91.06	1.81	0	1892705	52522	86.7303	d__Bacteria;p__Firmicutes_A;c__Clostridia_A;o__Christensenellales;f__DTU072;g__;s__	high_quality	1076_0	1076_0	-	GCA_017403145.1_ASM1740314v1_genomic.fna.gz
CMAG0998	87.7	2.64	0	1673318	37194	79.0705	d__Bacteria;p__Firmicutes_A;c__Clostridia_A;o__Christensenellales;f__DTU072;g__;s__	medium_quality	1077_0	1077_0	-	-
CMAG0800	62.27	1.76	0	1552771	28484	57.9246	d__Bacteria;p__Firmicutes_A;c__Clostridia_A;o__Christensenellales;f__DTU072;g__;s__	low_quality	1078_0	1078_0	-	-
CMAG0680	74.56	3.49	16.67	1047071	6968	60.9531	d__Bacteria;p__Firmicutes_A;c__Clostridia_A;o__Christensenellales;f__Borkfalkiaceae;g__;s__	medium_quality	1079_1	1079_1	-	-
CMAG1355	56.05	0	0	816414	42823	60.6817	d__Bacteria;p__Firmicutes_A;c__Clostridia_A;o__Christensenellales;f__Borkfalkiaceae;g__;s__	low_quality	1079_2	1079_1	-	-
MAG1863	97.38	1.85	0	2447376	34087	92.6626	d__Bacteria;p__Firmicutes_C;c__Negativicutes;o__Selenomonadales;f__Selenomonadaceae;g__Schwartzia;s__Schwartzia_succinivorans	high_quality	108_0	108_0	-	GCF_900129225.1_genomic.fna.gz
CMAG0795	81.53	1.48	0	1270280	60666	78.9129	d__Bacteria;p__Firmicutes_A;c__Clostridia_A;o__Christensenellales;f__Borkfalkiaceae;g__;s__	medium_quality	1080_0	1080_0	411,16S ribosomal RNA (partial)	-
CMAG0452	85.8	0.17	66.67	1120729	7426	88.8208	d__Bacteria;p__Firmicutes_A;c__Clostridia_A;o__Christensenellales;f__Borkfalkiaceae;g__;s__	medium_quality	1081_1	1081_1	-	-
CMAG0640	78.23	0	0	1081823	95820	83.2115	d__Bacteria;p__Firmicutes_A;c__Clostridia_A;o__Christensenellales;f__Borkfalkiaceae;g__;s__	medium_quality	1081_2	1081_1	-	-
CMAG1149	71.75	0.23	0	946037	5228	74.3183	d__Bacteria;p__Firmicutes_A;c__Clostridia_A;o__Christensenellales;f__Borkfalkiaceae;g__;s__	medium_quality	1082_0	1082_0	-	-
CMAG1091	79.6	1.47	0	1285330	6802	76.0826	d__Bacteria;p__Firmicutes_A;c__Clostridia_A;o__Christensenellales;f__Borkfalkiaceae;g__UBA1259;s__	medium_quality	1083_0	1083_0	671,16S ribosomal RNA (partial)	-
CMAG0149	80.62	1.28	33.33	1022304	13929	78.3639	d__Bacteria;p__Firmicutes_A;c__Clostridia_A;o__Christensenellales;f__Borkfalkiaceae;g__;s__	medium_quality	1084_0	1084_0	-	GCA_017502525.1_ASM1750252v1_genomic.fna.gz
CMAG0575	93.95	0	0	1305255	30918	98.4402	d__Bacteria;p__Firmicutes_A;c__Clostridia_A;o__Christensenellales;f__Borkfalkiaceae;g__UBA1259;s__	high_quality	1085_0	1085_0	-	-
MAG0898	98.1	2.21	0	4215865	316099	92.5498	d__Bacteria;p__Bacteroidota;c__Bacteroidia;o__Bacteroidales;f__UBA3824;g__UBA3824;s__	high_quality	1086_1	1086_1	1524,16S ribosomal RNA	-
MAG1010	93.73	3.27	60	4345486	18192	81.6399	d__Bacteria;p__Bacteroidota;c__Bacteroidia;o__Bacteroidales;f__UBA3824;g__UBA3824;s__	high_quality	1086_2	1086_2	826,16S ribosomal RNA (partial)	-
CMAG0333	67.14	1.45	0	2678489	2686	63.3191	d__Bacteria;p__Bacteroidota;c__Bacteroidia;o__Bacteroidales;f__UBA3824;g__UBA3824;s__	low_quality	1087_0	1087_0	-	GCA_017540625.1_ASM1754062v1_genomic.fna.gz
CMAG2365	97.62	0.95	0	3611417	59215	97.6424	d__Bacteria;p__Bacteroidota;c__Bacteroidia;o__Bacteroidales;f__UBA3824;g__UBA3824;s__	high_quality	1088_0	1088_0	1005,16S ribosomal RNA (partial)	Laiwu-LwCeLe_bin_4.fa.gz
MAG1235	92.81	1.76	0	3592454	13217	88.1311	d__Bacteria;p__Bacteroidota;c__Bacteroidia;o__Bacteroidales;f__UBA3824;g__UBA3824;s__	high_quality	1089_1	1089_1	-	-
MAG1535	89.52	3.67	36.36	3539767	21889	75.5102	d__Bacteria;p__Bacteroidota;c__Bacteroidia;o__Bacteroidales;f__UBA3824;g__UBA3824;s__	medium_quality	1089_2	1089_2	-	GCA_017535325.1_ASM1753532v1_genomic.fna.gz
CMAG0046	73.48	0.86	0	1045706	2463	72.5715	d__Bacteria;p__Campylobacterota;c__Campylobacteria;o__Campylobacterales;f__Campylobacteraceae;g__Campylobacter;s__Campylobacter_sp002139875	medium_quality	109_3	109_1	-	GCA_017415215.1_ASM1741521v1_genomic.fna.gz
CMAG1123	99.88	0	0	1512896	40028	104.482	d__Bacteria;p__Campylobacterota;c__Campylobacteria;o__Campylobacterales;f__Campylobacteraceae;g__Campylobacter;s__Campylobacter_sp002139875	high_quality	109_1	109_1	-	GCA_017415215.1_ASM1741521v1_genomic.fna.gz
CMAG1377	84.77	0.55	0	1261665	4292	85.6527	d__Bacteria;p__Campylobacterota;c__Campylobacteria;o__Campylobacterales;f__Campylobacteraceae;g__Campylobacter;s__Campylobacter_sp002139875	medium_quality	109_4	109_1	-	GCA_017415215.1_ASM1741521v1_genomic.fna.gz
CMAG1382	99.88	0	0	1523866	209357	105.201	d__Bacteria;p__Campylobacterota;c__Campylobacteria;o__Campylobacterales;f__Campylobacteraceae;g__Campylobacter;s__Campylobacter_sp002139875	high_quality	109_2	109_1	-	GCA_017415215.1_ASM1741521v1_genomic.fna.gz
MAG1876	92.13	1.61	25	3523652	21052	88.4033	d__Bacteria;p__Bacteroidota;c__Bacteroidia;o__Bacteroidales;f__UBA3824;g__UBA3824;s__	high_quality	1090_0	1090_0	-	GCA_017544805.1_ASM1754480v1_genomic.fna.gz
MAG2003	70.37	1.67	0	2776128	3560	65.5714	d__Bacteria;p__Bacteroidota;c__Bacteroidia;o__Bacteroidales;f__UBA3824;g__UBA3824;s__	medium_quality	1091_0	1091_0	-	GCA_017541145.1_ASM1754114v1_genomic.fna.gz
CMAG1407	98.6	0.27	0	2229056	106793	102.279	d__Bacteria;p__Proteobacteria;c__Gammaproteobacteria;o__Enterobacterales;f__Pasteurellaceae;g__Bibersteinia;s__Bibersteinia_trehalosi	high_quality	1092_1	1092_1	-	GCF_004346205.1_genomic.fna.gz
MAG2320	98.9	0.45	0	2327041	140483	101.798	d__Bacteria;p__Proteobacteria;c__Gammaproteobacteria;o__Enterobacterales;f__Pasteurellaceae;g__Bibersteinia;s__Bibersteinia_trehalosi	high_quality	1092_2	1092_1	-	GCF_004346205.1_genomic.fna.gz
MAG2333	83.96	1.11	12.5	1656635	7099	82.2612	d__Bacteria;p__Proteobacteria;c__Gammaproteobacteria;o__Enterobacterales;f__Pasteurellaceae;g__Bibersteinia;s__	medium_quality	1093_0	1093_0	-	-
CMAG1833	86.24	1.53	0	1798551	24825	82.9849	d__Bacteria;p__Proteobacteria;c__Gammaproteobacteria;o__Burkholderiales;f__SFHR01;g__SFHR01;s__SFHR01_sp004555545	medium_quality	1094_5	1094_1	-	GCA_004555545.1_genomic.fna.gz
CMAG1988	89.57	0.75	0	1831230	56044	90.5685	d__Bacteria;p__Proteobacteria;c__Gammaproteobacteria;o__Burkholderiales;f__SFHR01;g__SFHR01;s__SFHR01_sp004555545	medium_quality	1094_13	1094_1	765,16S ribosomal RNA (partial)	GCA_004555545.1_genomic.fna.gz
CMAG2113	88.44	0.83	0	1942859	12009	88.3695	d__Bacteria;p__Proteobacteria;c__Gammaproteobacteria;o__Burkholderiales;f__SFHR01;g__SFHR01;s__SFHR01_sp004555545	medium_quality	1094_12	1094_1	-	Tibetan-s1400-58M_bin_5.fa.gz
CMAG2143	89.73	0.59	0	1818298	70170	91.6262	d__Bacteria;p__Proteobacteria;c__Gammaproteobacteria;o__Burkholderiales;f__SFHR01;g__SFHR01;s__SFHR01_sp004555545	medium_quality	1094_1	1094_1	-	GCA_004555545.1_genomic.fna.gz
CMAG2345	86.19	0.95	0	1682132	10855	85.4756	d__Bacteria;p__Proteobacteria;c__Gammaproteobacteria;o__Burkholderiales;f__SFHR01;g__SFHR01;s__SFHR01_sp004555545	medium_quality	1094_7	1094_1	-	GCA_004555545.1_genomic.fna.gz
CMAG2530	82.39	0.71	0	1692504	13527	82.9712	d__Bacteria;p__Proteobacteria;c__Gammaproteobacteria;o__Burkholderiales;f__SFHR01;g__SFHR01;s__SFHR01_sp004555545	medium_quality	1094_3	1094_1	-	GCA_004555545.1_genomic.fna.gz
CMAG2648	85.01	0.71	0	1782375	17733	85.7088	d__Bacteria;p__Proteobacteria;c__Gammaproteobacteria;o__Burkholderiales;f__SFHR01;g__SFHR01;s__SFHR01_sp004555545	medium_quality	1094_4	1094_1	1514,16S ribosomal RNA;1105,16S ribosomal RNA (partial);1157,16S ribosomal RNA (partial);721,16S ribosomal RNA (partial);591,16S ribosomal RNA (partial);610,16S ribosomal RNA (partial);500,16S ribosomal RNA (partial);748,16S ribosomal RNA (partial);514,16S ribosomal RNA (partial);582,16S ribosomal RNA (partial);769,16S ribosomal RNA (partial);612,16S ribosomal RNA (partial);613,16S ribosomal RNA …	GCA_004555545.1_genomic.fna.gz
CMAG2766	78.76	1.18	20	1703195	10061	76.8626	d__Bacteria;p__Proteobacteria;c__Gammaproteobacteria;o__Burkholderiales;f__SFHR01;g__SFHR01;s__SFHR01_sp004555545	medium_quality	1094_9	1094_1	-	GCA_004555545.1_genomic.fna.gz
CMAG2881	83.25	1.01	0	1730261	5725	81.9578	d__Bacteria;p__Proteobacteria;c__Gammaproteobacteria;o__Burkholderiales;f__SFHR01;g__SFHR01;s__SFHR01_sp004555545	medium_quality	1094_11	1094_1	-	GCA_004555545.1_genomic.fna.gz
CMAG3113	79.17	2.37	50	1575974	7397	71.1891	d__Bacteria;p__Proteobacteria;c__Gammaproteobacteria;o__Burkholderiales;f__SFHR01;g__SFHR01;s__SFHR01_sp004555545	medium_quality	1094_10	1094_1	-	GCA_004555545.1_genomic.fna.gz
CMAG3220	87.02	0.75	0	1778280	29799	87.7442	d__Bacteria;p__Proteobacteria;c__Gammaproteobacteria;o__Burkholderiales;f__SFHR01;g__SFHR01;s__SFHR01_sp004555545	medium_quality	1094_2	1094_1	-	GCA_004555545.1_genomic.fna.gz
CMAG3380	83.12	1.6	20	1689954	4982	78.8174	d__Bacteria;p__Proteobacteria;c__Gammaproteobacteria;o__Burkholderiales;f__SFHR01;g__SFHR01;s__SFHR01_sp004555545	medium_quality	1094_8	1094_1	-	GCA_004555545.1_genomic.fna.gz
CMAG3470	85.13	2.07	0	1716850	15475	78.9696	d__Bacteria;p__Proteobacteria;c__Gammaproteobacteria;o__Burkholderiales;f__SFHR01;g__SFHR01;s__SFHR01_sp004555545	medium_quality	1094_6	1094_1	-	GCA_004555545.1_genomic.fna.gz
MAG2299	70.22	1.17	0	1047000	3858	67.9564	d__Bacteria;p__Fusobacteriota;c__Fusobacteriia;o__Fusobacteriales;f__Fusobacteriaceae;g__Fusobacterium;s__	medium_quality	1095_0	1095_0	-	-
MAG0371	87.82	1.42	0	2258017	6434	84.5285	d__Bacteria;p__Eremiobacterota;c__UBP9;o__;f__;g__;s__	medium_quality	1096_0	1096_0	-	-
MAG1355	85.36	2.06	0	2222014	10255	79.0709	d__Bacteria;p__Firmicutes_A;c__Clostridia;o__Lachnospirales;f__Lachnospiraceae;g__UBA6987;s__	medium_quality	1097_0	1097_0	-	GCA_017450795.1_ASM1745079v1_genomic.fna.gz
CMAG2665	62.28	0	0	722238	75548	67.1582	d__Bacteria;p__Proteobacteria;c__Alphaproteobacteria;o__Rs-D84;f__;g__;s__	low_quality	1098_0	1098_0	-	QHF6-unmapped_bin_478.fa.gz
CMAG1303	98.46	0.38	0	929874	43442	101.198	d__Bacteria;p__Firmicutes;c__Bacilli;o__Mycoplasmatales;f__Mycoplasmoidaceae;g__;s__	high_quality	1099_0	1099_0	1504,16S ribosomal RNA	-
MAG0626	78.34	0.1	100	783587	60642	82.6228	d__Bacteria;p__Patescibacteria;c__Saccharimonadia;o__Saccharimonadales;f__Saccharimonadaceae;g__UBA2866;s__	medium_quality	11_1	11_1	399,16S ribosomal RNA (partial)	-
CMAG2465	98.59	1.66	40	1630346	42112	94.9144	d__Bacteria;p__Campylobacterota;c__Campylobacteria;o__Campylobacterales;f__Campylobacteraceae;g__Campylobacter;s__Campylobacter_lanienae	high_quality	110_1	110_1	-	GCF_002139935.1_genomic.fna.gz
CMAG2756	74.33	1.72	0	1228026	3268	69.2443	d__Bacteria;p__Campylobacterota;c__Campylobacteria;o__Campylobacterales;f__Campylobacteraceae;g__Campylobacter;s__Campylobacter_sp002139915	medium_quality	110_2	110_2	-	GCF_002139915.1_genomic.fna.gz
MAG2548	64.56	0	0	887043	3842	68.1446	d__Bacteria;p__Firmicutes;c__Bacilli;o__RF39;f__CAG-611;g__RUG591;s__	low_quality	1100_0	1100_0	-	-
CMAG3185	85.18	1.98	0	1619659	11069	79.3241	d__Bacteria;p__Firmicutes_C;c__;o__;f__;g__;s__	medium_quality	1101_0	1101_0	-	-
CMAG0051	96.28	2.83	0	1931941	22075	86.4739	d__Bacteria;p__Deferribacterota;c__Deferribacteres;o__Deferribacterales;f__Mucispirillaceae;g__;s__	high_quality	1102_0	1102_0	-	-
CMAG0565	79.88	0.81	0	1072134	67991	80.6625	d__Bacteria;p__Firmicutes_A;c__Clostridia_A;o__Christensenellales;f__UMGS1908;g__UMGS2069;s__	medium_quality	1103_0	1103_0	873,16S ribosomal RNA (partial)	-
CMAG0083	84.22	0.46	0	1690096	5698	85.6757	d__Bacteria;p__Bacteroidota;c__Kapabacteria;o__Kapabacteriales;f__;g__;s__	medium_quality	1104_1	1104_1	-	GCA_017428585.1_ASM1742858v1_genomic.fna.gz
MAG2510	81.45	0.6	0	1684579	8486	82.3787	d__Bacteria;p__Bacteroidota;c__Kapabacteria;o__Kapabacteriales;f__;g__;s__	medium_quality	1104_2	1104_1	-	GCA_017428585.1_ASM1742858v1_genomic.fna.gz
MAG0006	59.23	1.14	20	1507963	4001	57.1322	d__Bacteria;p__Firmicutes_A;c__Clostridia;o__Oscillospirales;f__CAG-272;g__UMGS1696;s__	low_quality	1105_0	1105_0	-	-
MAG2015	53.24	0	0	1555702	2488	56.6359	d__Bacteria;p__Firmicutes_A;c__Clostridia;o__Lachnospirales;f__Lachnospiraceae;g__UBA1267;s__	low_quality	1106_0	1106_0	-	-
CMAG2472	92.42	4.61	0	1790122	28051	73.8179	d__Bacteria;p__Firmicutes;c__Bacilli;o__RFN20;f__CAG-449;g__UBA3210;s__	high_quality	1107_0	1107_0	1049,16S ribosomal RNA (partial);522,16S ribosomal RNA (partial)	-
CMAG2531	57.89	0	0	853824	9820	61.8821	d__Bacteria;p__Firmicutes;c__Bacilli;o__RFN20;f__CAG-449;g__UBA3210;s__	low_quality	1108_0	1108_0	-	-
CMAG2128	89.5	1.33	100	1630730	4777	86.5292	d__Bacteria;p__Firmicutes;c__Bacilli;o__Acholeplasmatales;f__Anaeroplasmataceae;g__;s__	medium_quality	1109_1	1109_1	-	-
CMAG2468	96	0.11	0	1675260	16159	99.6584	d__Bacteria;p__Firmicutes;c__Bacilli;o__Acholeplasmatales;f__Anaeroplasmataceae;g__;s__	high_quality	1109_2	1109_1	-	-
MAG1708	79.24	0.55	0	1181911	3568	80.0424	d__Bacteria;p__Campylobacterota;c__Campylobacteria;o__Campylobacterales;f__Campylobacteraceae;g__Campylobacter;s__	medium_quality	111_0	111_0	-	GCA_017940085.1_ASM1794008v1_genomic.fna.gz
CMAG2694	100	0	0	1738380	52796	104.723	d__Bacteria;p__Firmicutes;c__Bacilli;o__Acholeplasmatales;f__Anaeroplasmataceae;g__;s__	high_quality	1110_0	1110_0	-	-
MAG1532	79.48	2.67	0	1564043	10838	70.1649	d__Bacteria;p__Firmicutes;c__Bacilli;o__Acholeplasmatales;f__Anaeroplasmataceae;g__;s__	medium_quality	1111_0	1111_0	-	GCA_017454375.1_ASM1745437v1_genomic.fna.gz
MAG1111	91.57	3.93	0	1129316	27756	76.3634	d__Bacteria;p__Firmicutes;c__Bacilli;o__RFN20;f__CAG-826;g__UBA2450;s__	high_quality	1112_1	1112_1	-	GCA_002342545.1_genomic.fna.gz
MAG1187	73.44	3.37	0	961601	7467	60.4631	d__Bacteria;p__Firmicutes;c__Bacilli;o__RFN20;f__CAG-826;g__UBA2450;s__	medium_quality	1112_2	1112_1	-	-
MAG1389	50.88	0	0	615922	155003	56.0703	d__Bacteria;p__Firmicutes;c__Bacilli;o__RFN20;f__CAG-826;g__UBA2450;s__	low_quality	1113_0	1113_0	-	-
MAG1313	92.98	4.78	61.54	1406660	18687	73.3515	d__Bacteria;p__Firmicutes;c__Bacilli;o__RFN20;f__CAG-826;g__UBA2450;s__	high_quality	1114_0	1114_0	500,16S ribosomal RNA (partial)	GCA_017627365.1_ASM1762736v1_genomic.fna.gz
MAG1216	70.18	0	0	685828	30757	74.6679	d__Bacteria;p__Firmicutes;c__Bacilli;o__RFN20;f__CAG-826;g__UBA2450;s__UBA2450_sp002353275	medium_quality	1115_0	1115_0	-	GCA_002353275.1_genomic.fna.gz
MAG1415	97.75	0	0	1409100	88393	102.696	d__Bacteria;p__Firmicutes;c__Bacilli;o__RFN20;f__CAG-826;g__;s__	high_quality	1116_0	1116_0	500,16S ribosomal RNA (partial)	-
MAG1160	88.2	3.37	66.67	1198562	9926	75.3468	d__Bacteria;p__Firmicutes;c__Bacilli;o__RFN20;f__CAG-826;g__;s__	medium_quality	1117_0	1117_0	-	-
MAG1347	96.63	1.17	0	1188556	52095	95.4968	d__Bacteria;p__Firmicutes;c__Bacilli;o__RFN20;f__CAG-826;g__;s__	high_quality	1118_0	1118_0	-	GCA_017429285.1_ASM1742928v1_genomic.fna.gz
MAG0057	86.53	0	0	1270412	39386	91.1253	d__Bacteria;p__Firmicutes;c__Bacilli;o__RFN20;f__CAG-826;g__;s__	medium_quality	1119_0	1119_0	1518,16S ribosomal RNA;1200,16S ribosomal RNA (partial);1171,16S ribosomal RNA (partial);870,16S ribosomal RNA (partial);739,16S ribosomal RNA (partial);847,16S ribosomal RNA (partial);802,16S ribosomal RNA (partial);777,16S ribosomal RNA (partial);750,16S ribosomal RNA (partial);690,16S ribosomal RNA (partial);620,16S ribosomal RNA (partial);613,16S ribosomal RNA (partial);598,16S ribosomal RNA …	-
CMAG2475	96.93	0.47	0	1704757	35694	99.1326	d__Bacteria;p__Campylobacterota;c__Campylobacteria;o__Campylobacterales;f__Helicobacteraceae;g__Helicobacter_D;s__	high_quality	112_1	112_1	-	Duroc-Low1_bin_13.fa.gz
CMAG2544	97.95	0.71	0	1639081	24040	98.7809	d__Bacteria;p__Campylobacterota;c__Campylobacteria;o__Campylobacterales;f__Helicobacteraceae;g__Helicobacter_D;s__	high_quality	112_2	112_1	-	Duroc-Low1_bin_13.fa.gz
CMAG3124	99.4	0.35	0	1797541	59566	102.425	d__Bacteria;p__Campylobacterota;c__Campylobacteria;o__Campylobacterales;f__Helicobacteraceae;g__Helicobacter_D;s__	high_quality	112_3	112_1	-	C4975_bin_19.fa.gz
MAG0719	87.85	0	0	1053621	26625	92.2753	d__Bacteria;p__Firmicutes;c__Bacilli;o__RFN20;f__CAG-826;g__;s__	medium_quality	1120_0	1120_0	-	-
MAG2530	76.01	0	0	1133114	12423	80.1042	d__Bacteria;p__Firmicutes;c__Bacilli;o__RFN20;f__CAG-826;g__;s__	medium_quality	1121_0	1121_0	-	-
MAG1286	74.96	1.28	0	1001947	3976	72.1594	d__Bacteria;p__Firmicutes;c__Bacilli;o__RFN20;f__CAG-826;g__;s__	medium_quality	1122_1	1122_1	-	-
MAG1314	98.6	0.56	0	1527937	288240	101.26	d__Bacteria;p__Firmicutes;c__Bacilli;o__RFN20;f__CAG-826;g__;s__	high_quality	1122_2	1122_1	-	-
MAG1576	84.04	0.26	25	1091004	6529	86.5548	d__Bacteria;p__Firmicutes;c__Bacilli;o__RFN20;f__CAG-826;g__;s__	medium_quality	1122_3	1122_1	-	-
MAG1656	96.35	0.2	25	1523782	85809	100.284	d__Bacteria;p__Firmicutes;c__Bacilli;o__RFN20;f__CAG-826;g__;s__	high_quality	1122_4	1122_1	-	-
MAG0636	80.14	2.25	100	1036230	114678	73.9495	d__Bacteria;p__Firmicutes;c__Bacilli;o__RFN20;f__CAG-826;g__;s__	medium_quality	1123_0	1123_0	-	-
MAG0648	85.51	0	0	1215500	45019	90.1634	d__Bacteria;p__Firmicutes;c__Bacilli;o__RFN20;f__CAG-826;g__;s__	medium_quality	1124_0	1124_0	1518,16S ribosomal RNA	-
MAG0696	93.4	2.25	0	1274688	27091	86.5828	d__Bacteria;p__Firmicutes;c__Bacilli;o__RFN20;f__CAG-826;g__;s__	high_quality	1125_0	1125_0	-	-
CMAG2396	57.89	0	0	370126	115372	62.9521	d__Bacteria;p__Firmicutes;c__Bacilli;o__RFN20;f__CAG-826;g__;s__	low_quality	1126_0	1126_0	-	-
MAG0445	92.23	4.49	0	1127394	66095	74.6002	d__Bacteria;p__Firmicutes;c__Bacilli;o__RFN20;f__CAG-826;g__UBA3207;s__	high_quality	1127_0	1127_0	581,16S ribosomal RNA (partial)	-
MAG0727	97.75	3.42	0	1212212	353929	86.1989	d__Bacteria;p__Firmicutes;c__Bacilli;o__RFN20;f__CAG-826;g__UBA3207;s__	high_quality	1128_0	1128_0	-	-
CMAG2426	88.76	2.25	0	1223961	25112	81.9099	d__Bacteria;p__Firmicutes;c__Bacilli;o__RFN20;f__CAG-826;g__;s__	medium_quality	1129_1	1129_1	-	-
CMAG3325	75.15	1.69	0	973659	3786	70.2782	d__Bacteria;p__Firmicutes;c__Bacilli;o__RFN20;f__CAG-826;g__;s__	medium_quality	1129_2	1129_1	702,16S ribosomal RNA (partial)	Duroc-High7_bin_12.fa.gz
CMAG1136	98.06	0.12	0	1773149	107144	102.49	d__Bacteria;p__Campylobacterota;c__Campylobacteria;o__Campylobacterales;f__Helicobacteraceae;g__Helicobacter_B;s__	high_quality	113_0	113_0	-	GCA_017502485.1_ASM1750248v1_genomic.fna.gz
CMAG0308	98.31	0	0	1289345	35716	102.863	d__Bacteria;p__Firmicutes;c__Bacilli;o__RFN20;f__CAG-826;g__;s__	high_quality	1130_0	1130_0	416,16S ribosomal RNA (partial)	GCA_017502465.1_ASM1750246v1_genomic.fna.gz
CMAG1854	88.34	0.67	100	1732481	15054	89.1677	d__Bacteria;p__Firmicutes_A;c__Clostridia;o__UMGS1840;f__UMGS1840;g__UMGS1840;s__	medium_quality	1131_0	1131_0	630,16S ribosomal RNA (partial)	-
MAG0724	97.75	3.58	40	1576197	47322	84.5251	d__Bacteria;p__Firmicutes;c__Bacilli;o__RFN20;f__CAG-826;g__UBA733;s__	high_quality	1132_1	1132_1	1234,16S ribosomal RNA (partial);636,16S ribosomal RNA (partial)	-
MAG1028	70.79	1.12	0	1284556	49128	69.8813	d__Bacteria;p__Firmicutes;c__Bacilli;o__RFN20;f__CAG-826;g__UBA733;s__	medium_quality	1132_2	1132_1	897,16S ribosomal RNA (partial)	-
MAG1218	78.04	4.72	14.29	1595863	4418	58.0852	d__Bacteria;p__Firmicutes;c__Bacilli;o__RFN20;f__CAG-826;g__UBA733;s__	medium_quality	1133_0	1133_0	-	-
MAG2055	97.75	3.37	25	2203549	27204	85.3346	d__Bacteria;p__Firmicutes;c__Bacilli;o__RFN20;f__CAG-826;g__UBA733;s__	high_quality	1134_0	1134_0	-	GCA_017450325.1_ASM1745032v1_genomic.fna.gz
MAG2027	97.59	1.12	0	1671221	51727	96.7037	d__Bacteria;p__Firmicutes;c__Bacilli;o__RFN20;f__CAG-826;g__UBA733;s__	high_quality	1135_0	1135_0	1518,16S ribosomal RNA	-
MAG2049	97.75	3.37	0	2331070	88060	85.8448	d__Bacteria;p__Firmicutes;c__Bacilli;o__RFN20;f__CAG-826;g__UBA733;s__	high_quality	1136_0	1136_0	-	-
MAG1518	94.22	1.17	0	1437856	37380	92.9426	d__Bacteria;p__Firmicutes;c__Bacilli;o__RFN20;f__CAG-826;g__UBA733;s__	high_quality	1137_0	1137_0	-	-
MAG2180	84.58	0.31	25	1233430	4702	86.7023	d__Bacteria;p__Firmicutes;c__Bacilli;o__RFN20;f__CAG-826;g__UBA733;s__UBA733_sp900316365	medium_quality	1138_0	1138_0	779,16S ribosomal RNA (partial)	GCA_017388705.1_ASM1738870v1_genomic.fna.gz
CMAG1567	88.61	0.76	0	980024	6882	88.6477	d__Bacteria;p__Verrucomicrobiota_A;c__Chlamydiia;o__Chlamydiales;f__Chlamydiaceae;g__Chlamydophila;s__Chlamydophila_pecorum	medium_quality	1139_0	1139_0	502,16S ribosomal RNA (partial)	GCF_000204135.1_genomic.fna.gz
MAG0267	92.37	0	0	1753492	32619	96.8835	d__Bacteria;p__Synergistota;c__Synergistia;o__Synergistales;f__Aminobacteriaceae;g__Fretibacterium;s__	high_quality	114_1	114_1	-	GCA_017441475.1_ASM1744147v1_genomic.fna.gz
MAG0795	93.22	1.39	0	1842942	23544	90.6419	d__Bacteria;p__Synergistota;c__Synergistia;o__Synergistales;f__Aminobacteriaceae;g__Fretibacterium;s__	high_quality	114_2	114_1	-	GCA_017441475.1_ASM1744147v1_genomic.fna.gz
MAG2007	77.58	0	0	1944666	16433	81.7957	d__Bacteria;p__Synergistota;c__Synergistia;o__Synergistales;f__Aminobacteriaceae;g__;s__	medium_quality	114_3	114_1	-	GCA_017441475.1_ASM1744147v1_genomic.fna.gz
CMAG1299	80.23	1.89	0	1538967	13688	74.9163	d__Bacteria;p__Firmicutes;c__Bacilli;o__Erysipelotrichales;f__Erysipelotrichaceae;g__;s__	medium_quality	1140_0	1140_0	-	GCA_017440715.1_ASM1744071v1_genomic.fna.gz
CMAG1455	94.34	0.47	0	2001205	14612	96.1547	d__Bacteria;p__Firmicutes;c__Bacilli;o__Erysipelotrichales;f__Erysipelotrichaceae;g__;s__	high_quality	1141_0	1141_0	-	-
MAG1247	74.36	2	0	2315036	4335	67.997	d__Bacteria;p__Bacteroidota;c__Bacteroidia;o__Bacteroidales;f__Bacteroidaceae;g__UBA4293;s__UBA4293_sp002395835	medium_quality	1142_0	1142_0	830,16S ribosomal RNA (partial)	GCA_017519125.1_ASM1751912v1_genomic.fna.gz
MAG2160	61.21	0	0	1135978	3523	64.7569	d__Bacteria;p__Firmicutes;c__Bacilli;o__Erysipelotrichales;f__Erysipelatoclostridiaceae;g__Kandleria;s__Kandleria_vitulina	low_quality	1143_0	1143_0	-	GCA_017934775.1_ASM1793477v1_genomic.fna.gz
CMAG1368	81.19	2.4	0	2109594	6830	73.0244	d__Archaea;p__Methanobacteriota;c__Methanobacteria;o__Methanobacteriales;f__Methanobacteriaceae;g__Methanobrevibacter;s__Methanobrevibacter_ruminantium	medium_quality	1144_0	1144_0	-	GCF_000024185.1_genomic.fna.gz
CMAG1485	87.87	0.8	0	1707915	50571	88.5739	d__Archaea;p__Methanobacteriota;c__Methanobacteria;o__Methanobacteriales;f__Methanobacteriaceae;g__Methanobrevibacter;s__	medium_quality	1145_0	1145_0	-	-
MAG1221	68.94	1.66	0	1305128	4610	64.3037	d__Archaea;p__Methanobacteriota;c__Methanobacteria;o__Methanobacteriales;f__Methanobacteriaceae;g__Methanobrevibacter_A;s__Methanobrevibacter_A_millerae	low_quality	1146_0	1146_0	-	GCF_001477655.1_genomic.fna.gz
MAG1370	92.4	0	0	1872546	16309	96.6124	d__Archaea;p__Methanobacteriota;c__Methanobacteria;o__Methanobacteriales;f__Methanobacteriaceae;g__Methanobrevibacter_A;s__Methanobrevibacter_A_sp900319535	high_quality	1147_0	1147_0	424,16S ribosomal RNA (partial)	GCA_900319535.1_genomic.fna.gz
CMAG1125	85.21	3.84	12.5	1702792	4419	69.6553	d__Archaea;p__Methanobacteriota;c__Methanobacteria;o__Methanobacteriales;f__Methanobacteriaceae;g__Methanobrevibacter_A;s__	medium_quality	1148_0	1148_0	-	GCA_017433025.1_ASM1743302v1_genomic.fna.gz
MAG1849	96.29	0	0	1905965	14699	100.457	d__Archaea;p__Methanobacteriota;c__Methanobacteria;o__Methanobacteriales;f__Methanobacteriaceae;g__Methanobrevibacter_A;s__Methanobrevibacter_A_sp900314695	high_quality	1149_0	1149_0	-	GCA_900314695.1_genomic.fna.gz
MAG0463	89.68	3.44	0	2372146	18763	76.7533	d__Bacteria;p__Synergistota;c__Synergistia;o__Synergistales;f__Aminobacteriaceae;g__Fretibacterium;s__	medium_quality	115_1	115_1	643,16S ribosomal RNA (partial)	-
MAG1375	96.61	1.69	100	2227833	33874	92.6899	d__Bacteria;p__Synergistota;c__Synergistia;o__Synergistales;f__Aminobacteriaceae;g__Fretibacterium;s__	high_quality	115_2	115_1	1515,16S ribosomal RNA	-
MAG0461	95.73	0	0	1958478	58326	100.496	d__Archaea;p__Methanobacteriota;c__Methanobacteria;o__Methanobacteriales;f__Methanobacteriaceae;g__Methanobrevibacter_A;s__	high_quality	1150_1	1150_1	532,16S ribosomal RNA (partial)	GCA_017409525.1_ASM1740952v1_genomic.fna.gz
CMAG1016	81.48	1.2	0	1319678	38946	80.0705	d__Archaea;p__Methanobacteriota;c__Methanobacteria;o__Methanobacteriales;f__Methanobacteriaceae;g__Methanobrevibacter_A;s__	medium_quality	1151_0	1151_0	-	-
CMAG1810	54.67	0.06	0	798232	23280	58.737	d__Archaea;p__Methanobacteriota;c__Methanobacteria;o__Methanobacteriales;f__Methanobacteriaceae;g__Methanobrevibacter_A;s__	low_quality	1152_0	1152_0	508,16S ribosomal RNA (partial)	W4978_bin_5.fa.gz
MAG2397	73.59	0	0	979913	2581	77.0018	d__Bacteria;p__Firmicutes;c__Bacilli;o__RF39;f__CAG-611;g__RUG591;s__	medium_quality	1153_0	1153_0	-	-
CMAG1295	98.87	0	0	754434	186062	104.14	d__Bacteria;p__Firmicutes;c__Bacilli;o__Mycoplasmatales;f__Metamycoplasmataceae;g__UBA710;s__	high_quality	1154_0	1154_0	1513,16S ribosomal RNA	-
CMAG3200	95.36	0.75	0	737167	18513	95.8775	d__Bacteria;p__Firmicutes;c__Bacilli;o__Mycoplasmatales;f__Metamycoplasmataceae;g__UBA710;s__	high_quality	1155_0	1155_0	-	I5021_bin_8.fa.gz
CMAG2075	92.5	1.9	80	3166884	31086	87.4926	d__Bacteria;p__Firmicutes_A;c__Clostridia;o__Lachnospirales;f__Lachnospiraceae;g__;s__	high_quality	1156_0	1156_0	-	-
CMAG2223	97.65	0.32	100	1736215	19907	100.349	d__Bacteria;p__Firmicutes;c__Bacilli;o__Lactobacillales;f__Lactobacillaceae;g__Lactobacillus;s__Lactobacillus_amylovorus	high_quality	1157_0	1157_0	-	F5610_bin_21.fa.gz
MAG0474	61.64	0	0	1294456	108717	66.6763	d__Bacteria;p__Patescibacteria;c__Gracilibacteria;o__Absconditabacterales;f__X112;g__UBA3291;s__	low_quality	1158_1	1158_1	-	-
MAG0911	72.41	0	0	1247580	258643	77.8227	d__Bacteria;p__Patescibacteria;c__Gracilibacteria;o__Absconditabacterales;f__X112;g__UBA3291;s__	medium_quality	1158_2	1158_2	540,16S ribosomal RNA (partial)	-
MAG1018	62.07	0	0	819433	22437	66.421	d__Bacteria;p__Patescibacteria;c__Gracilibacteria;o__Absconditabacterales;f__X112;g__UBA3291;s__	low_quality	1159_0	1159_0	1490,16S ribosomal RNA;715,16S ribosomal RNA (partial)	-
MAG0314	91.99	1.69	100	2494661	23198	87.9055	d__Bacteria;p__Synergistota;c__Synergistia;o__Synergistales;f__Aminobacteriaceae;g__;s__	high_quality	116_0	116_0	406,16S ribosomal RNA (partial)	-
MAG0759	71.39	0.86	100	1234874	92895	72.058	d__Bacteria;p__Patescibacteria;c__Gracilibacteria;o__Absconditabacterales;f__X112;g__UBA3291;s__	medium_quality	1160_0	1160_0	1222,16S ribosomal RNA (partial);849,16S ribosomal RNA (partial);605,16S ribosomal RNA (partial);575,16S ribosomal RNA (partial);532,16S ribosomal RNA (partial)	-
CMAG0964	78.62	0.57	100	1000558	57268	80.5279	d__Bacteria;p__Firmicutes_A;c__Clostridia_A;o__Christensenellales;f__UBA1242;g__UBA7862;s__	medium_quality	1161_0	1161_0	-	-
CMAG2959	70.69	0	0	849397	9711	74.6773	d__Bacteria;p__Firmicutes_A;c__Clostridia_A;o__Christensenellales;f__UBA1242;g__UBA7862;s__	medium_quality	1162_0	1162_0	-	-
CMAG0654	73.46	1.79	0	1104851	272821	69.9459	d__Bacteria;p__Firmicutes_A;c__Clostridia_A;o__Christensenellales;f__UMGS1908;g__UMGS1908;s__	medium_quality	1163_0	1163_0	1526,16S ribosomal RNA	-
CMAG0805	82.9	0	0	1175241	104994	87.9212	d__Bacteria;p__Firmicutes_A;c__Clostridia_A;o__Christensenellales;f__UBA1242;g__UBA11490;s__	medium_quality	1164_0	1164_0	449,16S ribosomal RNA (partial);1046,16S ribosomal RNA (partial)	-
CMAG0276	93.26	1.12	0	1826301	149412	92.8344	d__Bacteria;p__Elusimicrobiota;c__Endomicrobia;o__Endomicrobiales;f__Endomicrobiaceae;g__RUG658;s__	high_quality	1165_0	1165_0	1518,16S ribosomal RNA;472,16S ribosomal RNA (partial)	-
MAG0879	95.51	2.25	0	1851939	91521	89.2215	d__Bacteria;p__Elusimicrobiota;c__Endomicrobia;o__Endomicrobiales;f__Endomicrobiaceae;g__RUG658;s__	high_quality	1166_0	1166_0	536,16S ribosomal RNA (partial);615,16S ribosomal RNA (partial)	-
MAG1231	97.75	1.5	0	2259697	122332	95.3375	d__Bacteria;p__Elusimicrobiota;c__Endomicrobia;o__Endomicrobiales;f__Endomicrobiaceae;g__;s__	high_quality	1167_0	1167_0	1518,16S ribosomal RNA;512,16S ribosomal RNA (partial);667,16S ribosomal RNA (partial);586,16S ribosomal RNA (partial);508,16S ribosomal RNA (partial)	-
MAG0620	96.63	0.19	0	1843698	43849	100.322	d__Bacteria;p__Elusimicrobiota;c__Endomicrobia;o__Endomicrobiales;f__Endomicrobiaceae;g__;s__	high_quality	1168_0	1168_0	453,16S ribosomal RNA (partial)	-
CMAG0186	97.33	0.11	0	1441883	66430	101.602	d__Bacteria;p__Firmicutes;c__Bacilli;o__ML615J-28;f__CAG-698;g__;s__	high_quality	1169_0	1169_0	-	-
MAG0721	87.29	1	100	1811664	5386	86.0213	d__Bacteria;p__Synergistota;c__Synergistia;o__Synergistales;f__Aminobacteriaceae;g__Fretibacterium;s__	medium_quality	117_0	117_0	-	GCA_017458545.1_ASM1745854v1_genomic.fna.gz
CMAG0523	82.71	2.82	0	2040403	83084	73.5295	d__Bacteria;p__Firmicutes_A;c__Clostridia;o__TANB77;f__CAG-508;g__UBA7001;s__	medium_quality	1170_0	1170_0	-	-
CMAG2564	81.32	0	0	921851	67269	86.1478	d__Bacteria;p__Proteobacteria;c__Alphaproteobacteria;o__UBA3830;f__;g__;s__	medium_quality	1171_0	1171_0	-	Boar-s13_bin_11.fa.gz
CMAG0656	73.82	1.06	33.33	1260828	103022	73.5329	d__Bacteria;p__Firmicutes_A;c__Clostridia;o__TANB77;f__CAG-508;g__CAG-793;s__	medium_quality	1172_1	1172_1	424,16S ribosomal RNA (partial)	-
MAG1044	71.76	0.89	0	1090165	15393	71.4973	d__Bacteria;p__Firmicutes_A;c__Clostridia;o__TANB77;f__CAG-508;g__CAG-793;s__	medium_quality	1172_2	1172_2	-	-
CMAG1758	66.6	0.34	0	1064045	52713	69.6219	d__Bacteria;p__Firmicutes_A;c__Clostridia;o__TANB77;f__CAG-508;g__CAG-492;s__	low_quality	1173_0	1173_0	-	-
CMAG1915	76.08	1.57	33.33	1269388	26453	72.6525	d__Bacteria;p__Firmicutes_A;c__Clostridia;o__TANB77;f__CAG-508;g__UMGS1663;s__	medium_quality	1174_0	1174_0	-	-
CMAG1514	80.11	2.01	0	1523657	258119	75.4718	d__Bacteria;p__Firmicutes_A;c__Clostridia;o__TANB77;f__CAG-508;g__CAG-492;s__	medium_quality	1175_0	1175_0	-	-
CMAG0635	78.49	1.42	33.33	1419027	42187	76.0152	d__Bacteria;p__Firmicutes_A;c__Clostridia;o__TANB77;f__UBA1234;g__;s__	medium_quality	1176_0	1176_0	474,16S ribosomal RNA (partial)	-
CMAG1822	67.9	0.22	0	1448057	6132	70.5876	d__Bacteria;p__Firmicutes_A;c__Clostridia;o__Lachnospirales;f__Lachnospiraceae;g__;s__	low_quality	1177_0	1177_0	-	-
CMAG1406	73.31	1.98	0	1443389	158731	68.6107	d__Bacteria;p__Firmicutes_A;c__Clostridia;o__TANB77;f__CAG-508;g__CAG-269;s__	medium_quality	1178_0	1178_0	-	-
MAG0316	93.54	3.93	0	1345653	165031	79.1076	d__Bacteria;p__Firmicutes;c__Bacilli;o__RF39;f__CAG-611;g__CAG-710;s__	high_quality	1179_0	1179_0	661,16S ribosomal RNA (partial)	-
MAG2268	95.61	6.78	80	2389301	18872	65.9858	d__Bacteria;p__Synergistota;c__Synergistia;o__Synergistales;f__Aminobacteriaceae;g__Fretibacterium;s__	medium_quality	118_0	118_0	-	-
MAG2400	70.13	0.67	0	1204048	29435	71.2489	d__Bacteria;p__Firmicutes_A;c__Clostridia;o__TANB77;f__CAG-508;g__;s__	medium_quality	1180_0	1180_0	-	-
MAG2482	70.68	0.34	0	1489505	48108	73.6622	d__Bacteria;p__Firmicutes_A;c__Clostridia;o__TANB77;f__CAG-508;g__;s__	medium_quality	1181_0	1181_0	-	-
CMAG2205	65.35	0.37	0	1129063	40375	68.1061	d__Bacteria;p__Firmicutes_A;c__Clostridia;o__TANB77;f__CAG-508;g__;s__	low_quality	1182_0	1182_0	-	-
CMAG3454	79.35	1.16	0	1739596	58166	78.3147	d__Bacteria;p__Firmicutes_A;c__Clostridia;o__TANB77;f__CAG-508;g__;s__	medium_quality	1183_0	1183_0	-	-
CMAG2300	63.23	1.01	66.67	1128997	20647	62.4949	d__Bacteria;p__Firmicutes_A;c__Clostridia;o__TANB77;f__CAG-508;g__;s__	low_quality	1184_0	1184_0	-	-
CMAG1823	77.51	2.24	0	1900258	30551	70.795	d__Bacteria;p__Firmicutes_A;c__Clostridia;o__TANB77;f__CAG-508;g__;s__	medium_quality	1185_0	1185_0	419,16S ribosomal RNA (partial)	-
CMAG1446	58.62	0	0	1036806	4787	62.3001	d__Bacteria;p__Firmicutes_A;c__Clostridia;o__TANB77;f__CAG-508;g__;s__	low_quality	1186_0	1186_0	-	-
CMAG2629	57.69	0	0	1101135	224441	63.0411	d__Bacteria;p__Cyanobacteria;c__Vampirovibrionia;o__Gastranaerophilales;f__;g__;s__	low_quality	1187_0	1187_0	1519,16S ribosomal RNA;430,16S ribosomal RNA (partial);581,16S ribosomal RNA (partial)	-
CMAG2734	94.02	1.71	0	1646357	142530	90.6239	d__Bacteria;p__Cyanobacteria;c__Vampirovibrionia;o__Gastranaerophilales;f__;g__;s__	high_quality	1188_0	1188_0	958,16S ribosomal RNA (partial)	-
CMAG0577	80.9	2.25	33.33	1455573	30251	74.1307	d__Bacteria;p__Firmicutes;c__Bacilli;o__RF39;f__CAG-822;g__UBA5364;s__	medium_quality	1189_0	1189_0	-	-
MAG0775	65.13	1.16	0	2184260	4160	62.9491	d__Bacteria;p__Synergistota;c__Synergistia;o__Synergistales;f__Aminobacteriaceae;g__Fretibacterium;s__	low_quality	119_0	119_0	516,16S ribosomal RNA (partial)	-
CMAG1222	84.43	2.81	0	1593921	11054	74.4235	d__Bacteria;p__Firmicutes_A;c__Clostridia_A;o__Christensenellales;f__UBA1242;g__UBA6345;s__	medium_quality	1190_0	1190_0	615,16S ribosomal RNA (partial)	GCA_017503005.1_ASM1750300v1_genomic.fna.gz
CMAG0175	90.45	5.38	0	1276838	85238	68.4806	d__Bacteria;p__Firmicutes;c__Bacilli;o__RF39;f__CAG-822;g__UBA3631;s__	medium_quality	1191_0	1191_0	-	-
MAG2358	83.03	1.69	0	1045845	9048	78.5366	d__Bacteria;p__Firmicutes;c__Bacilli;o__RF39;f__CAG-822;g__CAG-878;s__	medium_quality	1192_0	1192_0	-	-
CMAG1562	88.67	0	0	1386953	46827	93.3405	d__Bacteria;p__Firmicutes;c__Bacilli;o__ML615J-28;f__CAG-698;g__CAG-698;s__	medium_quality	1193_0	1193_0	-	-
CMAG2256	76.97	3.93	25	866665	18263	61.5816	d__Bacteria;p__Firmicutes;c__Bacilli;o__RF39;f__CAG-822;g__;s__	medium_quality	1194_0	1194_0	-	-
CMAG2092	52.67	0	0	677596	18269	56.9317	d__Bacteria;p__Firmicutes;c__Bacilli;o__RF39;f__CAG-433;g__CAG-594;s__	low_quality	1195_0	1195_0	-	-
CMAG2609	94.67	0	0	1249055	28544	99.1255	d__Bacteria;p__Firmicutes;c__Bacilli;o__RF39;f__CAG-611;g__RUG591;s__	high_quality	1196_0	1196_0	428,16S ribosomal RNA (partial)	-
CMAG2990	64.91	0	0	800181	47474	69.5865	d__Bacteria;p__Firmicutes;c__Bacilli;o__RF39;f__CAG-611;g__;s__	low_quality	1197_0	1197_0	-	-
CMAG3307	93.6	4.65	33.33	1615439	19764	74.6459	d__Bacteria;p__Firmicutes;c__Bacilli;o__RF39;f__CAG-302;g__RUG705;s__	high_quality	1198_0	1198_0	-	-
MAG1101	83.71	0.9	0	1549709	17574	83.4549	d__Bacteria;p__Firmicutes;c__Bacilli;o__RF39;f__CAG-822;g__UBA5578;s__	medium_quality	1199_0	1199_0	1397,16S ribosomal RNA	-
CMAG1315	75.24	1.33	75	652409	21825	72.929	d__Bacteria;p__Patescibacteria;c__Saccharimonadia;o__Saccharimonadales;f__Saccharimonadaceae;g__UBA2866;s__	medium_quality	12_0	12_0	-	-
MAG0734	100	0	0	1994271	213359	105.329	d__Bacteria;p__Synergistota;c__Synergistia;o__Synergistales;f__Aminobacteriaceae;g__;s__	high_quality	120_0	120_0	-	-
CMAG2634	64.91	0	0	620447	14141	69.0605	d__Bacteria;p__Firmicutes;c__Bacilli;o__RF39;f__CAG-1000;g__;s__	low_quality	1200_0	1200_0	554,16S ribosomal RNA (partial)	-
CMAG1534	93.67	3.37	0	1280923	52709	81.5419	d__Bacteria;p__Firmicutes;c__Bacilli;o__RF39;f__CAG-822;g__UBA5578;s__	high_quality	1201_0	1201_0	-	-
MAG0864	93.26	0.72	0	1196540	165955	94.88	d__Bacteria;p__Firmicutes;c__Bacilli;o__RF39;f__CAG-822;g__UBA3631;s__	high_quality	1202_0	1202_0	634,16S ribosomal RNA (partial)	-
MAG1134	74.16	1.12	0	1081062	16825	72.786	d__Bacteria;p__Firmicutes;c__Bacilli;o__RF39;f__CAG-302;g__CAG-302;s__	medium_quality	1203_0	1203_0	1093,16S ribosomal RNA (partial)	-
MAG1202	74.37	0.84	0	1540816	2761	73.6111	d__Bacteria;p__Firmicutes_A;c__Clostridia;o__Oscillospirales;f__Ruminococcaceae;g__;s__	medium_quality	1204_0	1204_0	-	-
MAG0333	87.33	1.33	0	1441677	78939	85.5773	d__Bacteria;p__Firmicutes;c__Bacilli;o__RF39;f__CAG-611;g__UBA3789;s__	medium_quality	1205_1	1205_1	764,16S ribosomal RNA (partial)	-
CMAG0393	91.24	4.49	0	1672829	93150	73.7592	d__Bacteria;p__Firmicutes;c__Bacilli;o__RF39;f__CAG-611;g__UBA3789;s__	high_quality	1206_0	1206_0	-	-
MAG1714	88	0	0	1265131	10190	92.0082	d__Bacteria;p__Firmicutes;c__Bacilli;o__RF39;f__CAG-611;g__UBA3789;s__	medium_quality	1207_0	1207_0	-	-
MAG0801	81.31	1.45	50	979880	9985	78.0593	d__Bacteria;p__Firmicutes;c__Bacilli;o__RF39;f__CAG-611;g__UBA3789;s__	medium_quality	1208_0	1208_0	-	-
MAG1717	85.78	2.67	0	911313	5065	76.1346	d__Bacteria;p__Firmicutes;c__Bacilli;o__RF39;f__CAG-611;g__UBA3789;s__	medium_quality	1209_0	1209_0	-	-
CMAG2803	72.96	3.03	10	1300465	2844	61.2639	d__Bacteria;p__Firmicutes_A;c__Clostridia;o__Peptostreptococcales;f__Anaerovoracaceae;g__;s__	medium_quality	121_0	121_0	-	-
CMAG0309	94.38	0.56	0	1265390	219747	96.9219	d__Bacteria;p__Firmicutes;c__Bacilli;o__RF39;f__CAG-822;g__UBA5578;s__	high_quality	1210_0	1210_0	-	-
CMAG0732	71.35	2.81	33.33	1350360	7319	61.1645	d__Bacteria;p__Firmicutes;c__Bacilli;o__RF39;f__CAG-302;g__;s__	medium_quality	1211_0	1211_0	-	-
CMAG1642	93.82	3.37	0	1258187	50421	81.6726	d__Bacteria;p__Firmicutes;c__Bacilli;o__RF39;f__CAG-822;g__UBA3631;s__	high_quality	1212_0	1212_0	-	-
MAG1036	91.57	0.56	0	1305658	47511	93.4468	d__Bacteria;p__Firmicutes;c__Bacilli;o__RF39;f__CAG-1000;g__CAG-1000;s__	high_quality	1213_0	1213_0	-	-
MAG1637	90.45	0	0	1505916	41832	95.0715	d__Bacteria;p__Firmicutes;c__Bacilli;o__RF39;f__CAG-1000;g__CAG-1000;s__	high_quality	1214_0	1214_0	-	-
MAG0629	91.57	0.72	0	1515465	94520	92.9455	d__Bacteria;p__Firmicutes;c__Bacilli;o__RF39;f__CAG-1000;g__;s__	high_quality	1215_0	1215_0	790,16S ribosomal RNA (partial)	-
CMAG1307	93.82	2.41	0	1065323	59023	86.541	d__Bacteria;p__Firmicutes;c__Bacilli;o__RF39;f__CAG-611;g__CAG-417;s__	high_quality	1216_1	1216_1	439,16S ribosomal RNA (partial)	-
MAG0478	94.94	1.69	0	1460867	55171	91.2317	d__Bacteria;p__Firmicutes;c__Bacilli;o__RF39;f__CAG-611;g__RUG591;s__	high_quality	1217_0	1217_0	1567,16S ribosomal RNA	-
CMAG1558	62.51	1.12	0	704896	239955	62.2901	d__Bacteria;p__Firmicutes;c__Bacilli;o__RF39;f__CAG-611;g__CAG-877;s__	low_quality	1218_0	1218_0	-	-
CMAG2549	91.01	0.72	0	1250239	92922	92.3781	d__Bacteria;p__Firmicutes;c__Bacilli;o__RF39;f__CAG-611;g__RUG591;s__	high_quality	1219_0	1219_0	438,16S ribosomal RNA (partial)	-
MAG2554	84.82	1.16	33.33	1876901	2939	82.4882	d__Bacteria;p__Synergistota;c__Synergistia;o__Synergistales;f__Synergistaceae;g__Synergistes;s__Synergistes_jonesii	medium_quality	122_0	122_0	-	LW2-s127063_bin_35.fa.gz
CMAG2908	60.89	0.56	0	874731	41427	62.7073	d__Bacteria;p__Firmicutes;c__Bacilli;o__RF39;f__CAG-1000;g__UBA11963;s__	low_quality	1220_0	1220_0	-	-
CMAG0913	88	5.44	0	1339187	18718	65.0723	d__Bacteria;p__Firmicutes;c__Bacilli;o__ML615J-28;f__CAG-313;g__UBA1231;s__	medium_quality	1221_0	1221_0	-	-
CMAG1067	94.67	5.33	0	1948910	37127	72.5897	d__Bacteria;p__Firmicutes;c__Bacilli;o__ML615J-28;f__CAG-698;g__;s__	medium_quality	1222_0	1222_0	-	-
CMAG0159	84	2.67	0	1901261	69024	75.489	d__Bacteria;p__Firmicutes;c__Bacilli;o__ML615J-28;f__CAG-313;g__UMGS1109;s__	medium_quality	1223_0	1223_0	-	-
CMAG1246	65.33	0.12	0	1061937	45114	69.3843	d__Bacteria;p__Firmicutes;c__Bacilli;o__ML615J-28;f__CAG-313;g__UBA1231;s__	low_quality	1224_0	1224_0	831,16S ribosomal RNA (partial)	-
CMAG2203	77.86	5.08	42.86	1494654	6264	56.2569	d__Bacteria;p__Firmicutes;c__Bacilli;o__Erysipelotrichales;f__Erysipelotrichaceae;g__UBA636;s__UBA636_sp002299675	medium_quality	1225_5	1225_1	-	GCA_002299675.1_genomic.fna.gz
CMAG2837	77.44	2.7	50	1427108	7027	67.7868	d__Bacteria;p__Firmicutes;c__Bacilli;o__Erysipelotrichales;f__Erysipelotrichaceae;g__UBA636;s__UBA636_sp002299675	medium_quality	1225_1	1225_1	-	GCA_002299675.1_genomic.fna.gz
CMAG3270	85.43	2.54	80	1617093	11644	76.7961	d__Bacteria;p__Firmicutes;c__Bacilli;o__Erysipelotrichales;f__Erysipelotrichaceae;g__UBA636;s__UBA636_sp002299675	medium_quality	1225_2	1225_1	-	GCA_002299675.1_genomic.fna.gz
CMAG3378	86.86	3.26	28.57	1613309	11111	74.6058	d__Bacteria;p__Firmicutes;c__Bacilli;o__Erysipelotrichales;f__Erysipelotrichaceae;g__UBA636;s__UBA636_sp002299675	medium_quality	1225_3	1225_1	-	GCA_002299675.1_genomic.fna.gz
CMAG3463	84.39	0.24	100	1532594	11446	87.2487	d__Bacteria;p__Firmicutes;c__Bacilli;o__Erysipelotrichales;f__Erysipelotrichaceae;g__UBA636;s__UBA636_sp002299675	medium_quality	1225_4	1225_1	-	GCA_002299675.1_genomic.fna.gz
CMAG1830	91.75	0.48	100	1683373	22110	93.6946	d__Bacteria;p__Firmicutes;c__Bacilli;o__Erysipelotrichales;f__Erysipelotrichaceae;g__UBA636;s__	high_quality	1226_0	1226_0	-	-
CMAG3201	90.98	1.71	50	1647482	19774	86.7261	d__Bacteria;p__Firmicutes;c__Bacilli;o__Erysipelotrichales;f__Erysipelotrichaceae;g__UBA636;s__	high_quality	1227_0	1227_0	-	-
CMAG2622	77.54	0.24	0	1435332	10296	80.3527	d__Bacteria;p__Firmicutes;c__Bacilli;o__Erysipelotrichales;f__Erysipelotrichaceae;g__UBA636;s__	medium_quality	1228_0	1228_0	-	-
CMAG1635	82.86	0.95	0	1214998	29101	82.5739	d__Bacteria;p__Firmicutes;c__Bacilli;o__Erysipelotrichales;f__Erysipelotrichaceae;g__UBA636;s__	medium_quality	1229_1	1229_1	-	-
CMAG2783	62.11	0.1	0	865049	2997	65.0867	d__Bacteria;p__Firmicutes;c__Bacilli;o__Erysipelotrichales;f__Erysipelotrichaceae;g__UBA636;s__	low_quality	1229_2	1229_1	-	-
MAG2475	54.89	0.41	33.33	1149075	1894	56.1174	d__Bacteria;p__Proteobacteria;c__Gammaproteobacteria;o__Burkholderiales;f__Rhodocyclaceae;g__UBA2357;s__	low_quality	123_4	123_1	-	GCA_017444505.1_ASM1744450v1_genomic.fna.gz
MAG2503	93.3	0	0	2274045	66113	98.1203	d__Bacteria;p__Proteobacteria;c__Gammaproteobacteria;o__Burkholderiales;f__Rhodocyclaceae;g__UBA2357;s__	high_quality	123_1	123_1	-	-
MAG2535	88.19	0.14	0	1996756	7153	91.3445	d__Bacteria;p__Proteobacteria;c__Gammaproteobacteria;o__Burkholderiales;f__Rhodocyclaceae;g__UBA2357;s__	medium_quality	123_2	123_1	-	-
MAG2601	84.31	0.34	0	1930589	6096	86.395	d__Bacteria;p__Proteobacteria;c__Gammaproteobacteria;o__Burkholderiales;f__Rhodocyclaceae;g__UBA2357;s__	medium_quality	123_3	123_1	-	-
CMAG2330	59.52	1.24	0	1054111	4349	56.9584	d__Bacteria;p__Firmicutes;c__Bacilli;o__Erysipelotrichales;f__Erysipelotrichaceae;g__;s__	low_quality	1230_0	1230_0	-	F5313_bin_25.fa.gz
CMAG2001	78.68	0.73	50	1829949	10810	79.0638	d__Bacteria;p__Firmicutes_A;c__Clostridia;o__Clostridiales;f__Clostridiaceae;g__Clostridium;s__Clostridium_sp000435835	medium_quality	1231_0	1231_0	-	GCA_000435835.1_genomic.fna.gz
CMAG2332	91.41	1.9	60	2964445	27312	86.3464	d__Bacteria;p__Firmicutes_A;c__Clostridia;o__Clostridiales;f__Clostridiaceae;g__Clostridium;s__	high_quality	1232_0	1232_0	-	-
CMAG0155	73.04	0.7	0	1227416	24821	73.9348	d__Bacteria;p__Firmicutes_A;c__Clostridia;o__TANB77;f__CAG-465;g__CAG-465;s__	medium_quality	1233_0	1233_0	988,16S ribosomal RNA (partial)	-
CMAG2080	89.35	1.93	60	2480910	12690	83.8035	d__Bacteria;p__Firmicutes_A;c__Clostridia;o__Clostridiales;f__Clostridiaceae;g__Clostridium;s__Clostridium_sp900543325	medium_quality	1234_0	1234_0	-	GCA_900543325.1_genomic.fna.gz
CMAG2132	73.38	0.67	100	1523114	24713	74.4229	d__Bacteria;p__Firmicutes_A;c__Clostridia;o__Lachnospirales;f__Lachnospiraceae;g__Eubacterium_F;s__	medium_quality	1235_0	1235_0	-	-
CMAG2741	97.75	4.05	9.09	2633024	36224	82.059	d__Bacteria;p__Firmicutes_A;c__Clostridia;o__Lachnospirales;f__Lachnospiraceae;g__V9D3004;s__	high_quality	1236_0	1236_0	-	BL-unmapped_bin_93.fa.gz
CMAG2319	51.72	0	0	1052544	5565	55.4655	d__Bacteria;p__Firmicutes_A;c__Clostridia;o__Lachnospirales;f__Lachnospiraceae;g__TF01-11;s__	low_quality	1237_0	1237_0	-	GCA_017425575.1_ASM1742557v1_genomic.fna.gz
CMAG2596	59.54	0.11	0	767589	6776	62.821	d__Bacteria;p__Firmicutes_A;c__Clostridia_A;o__Christensenellales;f__UBA1242;g__UBA5893;s__	low_quality	1238_0	1238_0	-	-
CMAG2417	65.53	2.31	0	1475140	19581	58.2718	d__Bacteria;p__Cyanobacteria;c__Vampirovibrionia;o__Gastranaerophilales;f__Gastranaerophilaceae;g__CAG-306;s__	low_quality	1239_1	1239_1	-	F5647_bin_47.fa.gz
CMAG3460	59.15	0.3	0	1273499	6829	61.4844	d__Bacteria;p__Cyanobacteria;c__Vampirovibrionia;o__Gastranaerophilales;f__Gastranaerophilaceae;g__CAG-306;s__	low_quality	1239_2	1239_2	-	-
MAG2352	96.5	0.23	0	2166131	597678	101.126	d__Bacteria;p__Proteobacteria;c__Gammaproteobacteria;o__Burkholderiales;f__Burkholderiaceae;g__Ottowia;s__	high_quality	124_0	124_0	1531,16S ribosomal RNA;567,16S ribosomal RNA (partial)	GCA_017437605.1_ASM1743760v1_genomic.fna.gz
CMAG0260	70.19	0	0	1211121	4610	73.8537	d__Bacteria;p__Cyanobacteria;c__Vampirovibrionia;o__Gastranaerophilales;f__;g__;s__	medium_quality	1240_0	1240_0	-	-
CMAG0865	83.33	2.74	0	1489961	8007	73.5335	d__Bacteria;p__Cyanobacteria;c__Vampirovibrionia;o__Gastranaerophilales;f__;g__;s__	medium_quality	1241_0	1241_0	-	-
CMAG1559	86.24	1.22	66.67	1835931	64292	84.9482	d__Bacteria;p__Cyanobacteria;c__Vampirovibrionia;o__Gastranaerophilales;f__Gastranaerophilaceae;g__CAG-196;s__	medium_quality	1242_0	1242_0	-	-
CMAG2670	81.05	1.62	0	1555543	26444	77.3723	d__Bacteria;p__Cyanobacteria;c__Vampirovibrionia;o__Gastranaerophilales;f__;g__;s__	medium_quality	1243_0	1243_0	-	-
CMAG2988	74.63	0.09	100	1505255	26331	78.6005	d__Bacteria;p__Cyanobacteria;c__Vampirovibrionia;o__Gastranaerophilales;f__Gastranaerophilaceae;g__;s__	medium_quality	1244_0	1244_0	-	GCA_017409065.1_ASM1740906v1_genomic.fna.gz
MAG0602	79.27	1.28	0	1822713	60352	77.6507	d__Bacteria;p__Cyanobacteria;c__Vampirovibrionia;o__Gastranaerophilales;f__Gastranaerophilaceae;g__UBA2813;s__	medium_quality	1245_0	1245_0	-	-
MAG1332	79.77	1.57	25	1514932	6671	75.7442	d__Bacteria;p__Cyanobacteria;c__Vampirovibrionia;o__Gastranaerophilales;f__Gastranaerophilaceae;g__UBA2813;s__	medium_quality	1246_0	1246_0	-	-
MAG0943	60.71	0	0	1394049	12375	64.8025	d__Bacteria;p__Cyanobacteria;c__Vampirovibrionia;o__Gastranaerophilales;f__Gastranaerophilaceae;g__UBA2813;s__	low_quality	1247_0	1247_0	-	-
MAG2271	73.93	0.85	0	1484683	4607	73.3434	d__Bacteria;p__Cyanobacteria;c__Vampirovibrionia;o__Gastranaerophilales;f__Gastranaerophilaceae;g__UBA2813;s__	medium_quality	1248_0	1248_0	-	-
MAG0527	64.51	0.95	0	1496543	3579	63.3138	d__Bacteria;p__Cyanobacteria;c__Vampirovibrionia;o__Gastranaerophilales;f__Gastranaerophilaceae;g__UBA2883;s__	low_quality	1249_0	1249_0	-	-
MAG2327	97.35	0.03	0	2252081	52105	101.917	d__Bacteria;p__Proteobacteria;c__Gammaproteobacteria;o__Burkholderiales;f__Burkholderiaceae;g__Brachymonas;s__	high_quality	125_0	125_0	-	-
CMAG0697	83.76	0	0	1844126	52142	88.4772	d__Bacteria;p__Cyanobacteria;c__Vampirovibrionia;o__Gastranaerophilales;f__Gastranaerophilaceae;g__UMGS1585;s__	medium_quality	1250_0	1250_0	-	-
MAG1320	80.84	0	0	1916646	14623	85.005	d__Bacteria;p__Cyanobacteria;c__Vampirovibrionia;o__Gastranaerophilales;f__Gastranaerophilaceae;g__;s__	medium_quality	1251_0	1251_0	410,16S ribosomal RNA (partial)	-
CMAG2568	75.21	0.43	0	1329487	31601	77.5597	d__Bacteria;p__Cyanobacteria;c__Vampirovibrionia;o__Gastranaerophilales;f__Gastranaerophilaceae;g__UBA2883;s__	medium_quality	1252_0	1252_0	1520,16S ribosomal RNA	-
CMAG3174	85.85	1.28	0	1572018	49981	84.1488	d__Bacteria;p__Cyanobacteria;c__Vampirovibrionia;o__Gastranaerophilales;f__Gastranaerophilaceae;g__;s__	medium_quality	1253_0	1253_0	-	-
CMAG3259	90.88	0.28	0	1765789	71264	94.3329	d__Bacteria;p__Cyanobacteria;c__Vampirovibrionia;o__Gastranaerophilales;f__;g__;s__	high_quality	1254_0	1254_0	-	-
MAG0768	87.42	0	0	2317613	9877	91.4146	d__Bacteria;p__Cyanobacteria;c__Vampirovibrionia;o__Gastranaerophilales;f__;g__;s__	medium_quality	1255_0	1255_0	-	-
MAG1311	88.03	2.56	0	1961704	90244	80.1854	d__Bacteria;p__Cyanobacteria;c__Vampirovibrionia;o__Gastranaerophilales;f__Gastranaerophilaceae;g__QHMH01;s__	medium_quality	1256_0	1256_0	-	-
CMAG2469	60.68	1.57	0	1306634	21873	57.1699	d__Bacteria;p__Cyanobacteria;c__Vampirovibrionia;o__Gastranaerophilales;f__Gastranaerophilaceae;g__CAG-196;s__	low_quality	1257_0	1257_0	-	-
CMAG2786	81.77	1.14	0	2123735	25340	80.4738	d__Bacteria;p__Cyanobacteria;c__Vampirovibrionia;o__Gastranaerophilales;f__Gastranaerophilaceae;g__CAG-196;s__	medium_quality	1258_0	1258_0	-	-
CMAG2730	89.74	0.28	0	2074748	51319	93.0503	d__Bacteria;p__Cyanobacteria;c__Vampirovibrionia;o__Gastranaerophilales;f__Gastranaerophilaceae;g__CAG-196;s__	medium_quality	1259_0	1259_0	-	-
CMAG2577	96.88	0.62	100	1912385	11571	97.8434	d__Bacteria;p__Proteobacteria;c__Gammaproteobacteria;o__Burkholderiales;f__Burkholderiaceae;g__Duodenibacillus;s__	high_quality	126_0	126_0	-	-
CMAG3464	87.18	1.28	33.33	1825162	52595	85.5009	d__Bacteria;p__Cyanobacteria;c__Vampirovibrionia;o__Gastranaerophilales;f__Gastranaerophilaceae;g__Zag111;s__	medium_quality	1260_0	1260_0	-	-
MAG1376	78.98	2.56	25	1700582	9616	70.163	d__Bacteria;p__Cyanobacteria;c__Vampirovibrionia;o__Gastranaerophilales;f__Gastranaerophilaceae;g__CAG-196;s__	medium_quality	1261_0	1261_0	-	-
CMAG1425	99.89	0	0	3908382	240259	105.271	d__Bacteria;p__Bacteroidota;c__Bacteroidia;o__Bacteroidales;f__Marinifilaceae;g__Odoribacter;s__	high_quality	1262_0	1262_0	-	-
CMAG1427	99.46	1.08	0	4077929	129093	99.1709	d__Bacteria;p__Bacteroidota;c__Bacteroidia;o__Bacteroidales;f__Marinifilaceae;g__Odoribacter;s__Odoribacter_splanchnicus	high_quality	1263_0	1263_0	-	GCF_000190535.1_genomic.fna.gz
CMAG2607	97.02	0.53	0	4218438	13300	98.4939	d__Bacteria;p__Proteobacteria;c__Gammaproteobacteria;o__Enterobacterales;f__Enterobacteriaceae;g__Escherichia;s__Escherichia_flexneri	high_quality	1264_2	1264_1	-	W4975_bin_7.fa.gz
MAG2419	99.43	0.12	33.33	4568850	45468	103.488	d__Bacteria;p__Proteobacteria;c__Gammaproteobacteria;o__Enterobacterales;f__Enterobacteriaceae;g__Escherichia;s__Escherichia_flexneri	high_quality	1264_1	1264_1	-	W4975_bin_7.fa.gz
CMAG3284	97.91	0.76	22.22	4643192	90416	99.0662	d__Bacteria;p__Proteobacteria;c__Gammaproteobacteria;o__Enterobacterales;f__Enterobacteriaceae;g__Escherichia;s__Escherichia_albertii	high_quality	1264_3	1264_2	-	GCF_000759775.1_genomic.fna.gz
CMAG2393	84.4	0	0	1620372	10558	88.4236	d__Bacteria;p__Firmicutes_A;c__Clostridia;o__Peptostreptococcales;f__Anaerovoracaceae;g__;s__	medium_quality	1265_0	1265_0	-	-
CMAG2948	86.28	0.78	16.67	1843715	9769	86.3699	d__Bacteria;p__Firmicutes_A;c__Clostridia;o__Peptostreptococcales;f__Anaerovoracaceae;g__;s__	medium_quality	1266_0	1266_0	-	-
CMAG0814	58.59	0.43	0	1295737	44020	61.0837	d__Bacteria;p__Cyanobacteria;c__Vampirovibrionia;o__Gastranaerophilales;f__Gastranaerophilaceae;g__;s__	low_quality	1267_0	1267_0	-	GCA_017396025.1_ASM1739602v1_genomic.fna.gz
MAG0863	91.17	1.71	0	2218535	121234	87.7036	d__Bacteria;p__Cyanobacteria;c__Vampirovibrionia;o__Gastranaerophilales;f__Gastranaerophilaceae;g__;s__	high_quality	1268_0	1268_0	-	-
MAG1123	82.33	4.22	6.67	4465026	14870	65.4023	d__Bacteria;p__Chloroflexota;c__Anaerolineae;o__Anaerolineales;f__Anaerolineaceae;g__;s__	medium_quality	1269_0	1269_0	-	-
MAG2340	99.76	1.9	0	2269429	75104	95.1357	d__Bacteria;p__Actinobacteriota;c__Actinomycetia;o__Actinomycetales;f__Actinomycetaceae;g__Pauljensenia;s__	high_quality	127_0	127_0	-	LW1-s151087_bin_12.fa.gz
MAG2030	91.82	4.3	0	4454325	76429	75.2033	d__Bacteria;p__Chloroflexota;c__Anaerolineae;o__Anaerolineales;f__Anaerolineaceae;g__;s__	high_quality	1270_0	1270_0	-	GCA_017417055.1_ASM1741705v1_genomic.fna.gz
MAG1227	84.5	5.4	0	3517707	8211	61.4144	d__Bacteria;p__Chloroflexota;c__Anaerolineae;o__Anaerolineales;f__Anaerolineaceae;g__;s__	medium_quality	1271_0	1271_0	-	-
MAG0991	94.34	1.47	0	3478385	9914	90.9862	d__Bacteria;p__Bacteroidota;c__Bacteroidia;o__Bacteroidales;f__Paludibacteraceae;g__UBA1723;s__	high_quality	1272_1	1272_1	-	-
CMAG1677	98.92	0	0	3396482	166860	104.142	d__Bacteria;p__Bacteroidota;c__Bacteroidia;o__Bacteroidales;f__Paludibacteraceae;g__UBA1723;s__	high_quality	1273_1	1273_1	-	-
CMAG2637	65.32	0	0	2200024	211461	70.6452	d__Bacteria;p__Bacteroidota;c__Bacteroidia;o__Bacteroidales;f__Paludibacteraceae;g__UBA1723;s__	low_quality	1273_2	1273_1	-	GCA_017516235.1_ASM1751623v1_genomic.fna.gz
MAG0152	95.3	0.35	100	2321039	29910	98.0258	d__Bacteria;p__Spirochaetota;c__Spirochaetia;o__Treponematales;f__Treponemataceae;g__Treponema_D;s__	high_quality	1274_3	1274_1	-	-
MAG0483	99.77	0.35	0	2674833	40057	102.623	d__Bacteria;p__Spirochaetota;c__Spirochaetia;o__Treponematales;f__Treponemataceae;g__Treponema_D;s__	high_quality	1274_1	1274_1	-	-
MAG2214	99.1	0	0	2407454	15188	103.282	d__Bacteria;p__Spirochaetota;c__Spirochaetia;o__Treponematales;f__Treponemataceae;g__Treponema_D;s__	high_quality	1274_2	1274_1	-	-
MAG2125	67.95	1.34	0	1804118	2111	64.5745	d__Bacteria;p__Spirochaetota;c__Spirochaetia;o__Treponematales;f__Treponemataceae;g__Treponema_D;s__Treponema_D_sp900316905	low_quality	1275_0	1275_0	407,16S ribosomal RNA (partial)	GCA_017527755.1_ASM1752775v1_genomic.fna.gz
MAG2118	94.76	0.7	100	2981610	18100	95.5177	d__Bacteria;p__Spirochaetota;c__Spirochaetia;o__Treponematales;f__Treponemataceae;g__Treponema_D;s__	high_quality	1276_1	1276_1	-	GCA_017534445.1_ASM1753444v1_genomic.fna.gz
MAG2260	98.6	0.7	0	3414717	51249	99.8097	d__Bacteria;p__Spirochaetota;c__Spirochaetia;o__Treponematales;f__Treponemataceae;g__Treponema_D;s__Treponema_D_sp002373205	high_quality	1276_2	1276_2	-	GCA_017389745.1_ASM1738974v1_genomic.fna.gz
MAG1138	93.65	0.28	0	3458566	22165	96.5957	d__Bacteria;p__Spirochaetota;c__Spirochaetia;o__Treponematales;f__Treponemataceae;g__Treponema_D;s__	high_quality	1277_0	1277_0	-	GCA_017430385.1_ASM1743038v1_genomic.fna.gz
MAG1945	95.69	1.17	25	3826356	56821	94.5945	d__Bacteria;p__Spirochaetota;c__Spirochaetia;o__Treponematales;f__Treponemataceae;g__Treponema_D;s__	high_quality	1278_0	1278_0	-	-
MAG2585	74.43	2.1	0	2068332	2672	67.3568	d__Bacteria;p__Spirochaetota;c__Spirochaetia;o__Treponematales;f__Treponemataceae;g__Treponema_D;s__	medium_quality	1279_0	1279_0	-	-
CMAG1730	84.48	0	0	1869181	59404	89.2538	d__Bacteria;p__Proteobacteria;c__Gammaproteobacteria;o__Burkholderiales;f__Burkholderiaceae;g__Oxalobacter;s__	medium_quality	128_0	128_0	-	-
MAG1520	74.08	0.79	0	2160612	39917	74.7312	d__Bacteria;p__Spirochaetota;c__Spirochaetia;o__Treponematales;f__Treponemataceae;g__Treponema_D;s__Treponema_D_sp002393835	medium_quality	1280_0	1280_0	-	GCA_017542595.1_ASM1754259v1_genomic.fna.gz
CMAG0248	100	3.07	0	3501566	95878	89.6317	d__Bacteria;p__Spirochaetota;c__Spirochaetia;o__Treponematales;f__Treponemataceae;g__Treponema_D;s__	high_quality	1281_0	1281_0	-	-
CMAG1966	68.07	1.92	0	1574727	3358	61.9961	d__Bacteria;p__Spirochaetota;c__Spirochaetia;o__Treponematales;f__Treponemataceae;g__Treponema_D;s__	low_quality	1282_1	1282_1	-	F5284_bin_37.fa.gz
CMAG2580	77.08	1.77	0	1837914	7046	72.0779	d__Bacteria;p__Spirochaetota;c__Spirochaetia;o__Treponematales;f__Treponemataceae;g__Treponema_D;s__	medium_quality	1282_2	1282_1	-	F5284_bin_37.fa.gz
MAG0831	96.85	3.15	0	2950381	15255	85.2834	d__Bacteria;p__Spirochaetota;c__Spirochaetia;o__Treponematales;f__Treponemataceae;g__Treponema_D;s__Treponema_D_sp002309305	high_quality	1283_1	1283_1	-	GCA_002309305.1_genomic.fna.gz
MAG1431	98.66	2.8	0	3064918	27832	89.1045	d__Bacteria;p__Spirochaetota;c__Spirochaetia;o__Treponematales;f__Treponemataceae;g__Treponema_D;s__	high_quality	1283_2	1283_2	-	GCA_017541185.1_ASM1754118v1_genomic.fna.gz
CMAG2119	94.41	2.49	0	2047012	27046	86.3921	d__Bacteria;p__Spirochaetota;c__Spirochaetia;o__Treponematales;f__Treponemataceae;g__Treponema_D;s__	high_quality	1284_1	1284_1	-	Duroc-High5_bin_20.fa.gz
CMAG2790	82.33	1.05	0	1924196	5716	80.8371	d__Bacteria;p__Spirochaetota;c__Spirochaetia;o__Treponematales;f__Treponemataceae;g__Treponema_D;s__	medium_quality	1284_5	1284_1	-	F4976_bin_24.fa.gz
CMAG2840	95.1	0.7	100	2047806	23314	95.9676	d__Bacteria;p__Spirochaetota;c__Spirochaetia;o__Treponematales;f__Treponemataceae;g__Treponema_D;s__	high_quality	1284_4	1284_1	-	F5242_bin_19.fa.gz
CMAG3067	95.21	0.23	0	2359289	18718	98.3323	d__Bacteria;p__Spirochaetota;c__Spirochaetia;o__Treponematales;f__Treponemataceae;g__Treponema_D;s__	high_quality	1284_2	1284_1	-	-
CMAG3203	65.45	0	0	1528930	2983	68.9247	d__Bacteria;p__Spirochaetota;c__Spirochaetia;o__Treponematales;f__Treponemataceae;g__Treponema_D;s__	low_quality	1284_3	1284_1	-	Duroc-High5_bin_20.fa.gz
CMAG3507	55.4	0.7	100	909753	22134	56.2451	d__Bacteria;p__Spirochaetota;c__Spirochaetia;o__Treponematales;f__Treponemataceae;g__Treponema_D;s__	low_quality	1285_0	1285_0	-	Tibetan-s1400-30F_bin_4.fa.gz
CMAG2538	90.21	5.15	25	3243742	18922	68.737	d__Bacteria;p__Spirochaetota;c__Spirochaetia;o__Treponematales;f__Treponemataceae;g__Treponema_D;s__	medium_quality	1286_1	1286_1	-	Tibetan-s3480-16M_bin_3.fa.gz
CMAG2888	77.27	1.82	0	2271788	10711	72.1998	d__Bacteria;p__Spirochaetota;c__Spirochaetia;o__Treponematales;f__Treponemataceae;g__Treponema_D;s__	medium_quality	1286_2	1286_2	-	F5500_bin_51.fa.gz
CMAG2886	91.24	0	0	2189823	15823	95.4393	d__Bacteria;p__Spirochaetota;c__Spirochaetia;o__Treponematales;f__Treponemataceae;g__Treponema_D;s__	high_quality	1287_0	1287_0	-	F4993_bin_28.fa.gz
CMAG0056	68.27	1.05	0	1613212	6483	66.8318	d__Bacteria;p__Spirochaetota;c__Spirochaetia;o__Treponematales;f__Treponemataceae;g__;s__	low_quality	1288_1	1288_1	458,16S ribosomal RNA (partial)	GCA_017936665.1_ASM1793666v1_genomic.fna.gz
CMAG0305	56.36	0	0	1549132	76928	61.2461	d__Bacteria;p__Spirochaetota;c__Spirochaetia;o__Treponematales;f__Treponemataceae;g__;s__	low_quality	1288_2	1288_1	-	-
CMAG0571	98.95	1.05	0	2484373	124817	98.7963	d__Bacteria;p__Spirochaetota;c__Spirochaetia;o__Treponematales;f__Treponemataceae;g__;s__	high_quality	1288_5	1288_1	-	GCA_017483165.1_ASM1748316v1_genomic.fna.gz
CMAG1080	98.37	0.37	0	2340430	27556	100.96	d__Bacteria;p__Spirochaetota;c__Spirochaetia;o__Treponematales;f__Treponemataceae;g__;s__	high_quality	1288_3	1288_1	-	GCA_017936665.1_ASM1793666v1_genomic.fna.gz
CMAG1494	95.45	0.37	0	2220768	60735	98.3834	d__Bacteria;p__Spirochaetota;c__Spirochaetia;o__Treponematales;f__Treponemataceae;g__;s__	high_quality	1288_4	1288_1	1544,16S ribosomal RNA	GCA_017483165.1_ASM1748316v1_genomic.fna.gz
CMAG0078	97.9	0	0	2411709	127434	103.005	d__Bacteria;p__Spirochaetota;c__Spirochaetia;o__Treponematales;f__Treponemataceae;g__Treponema_D;s__	high_quality	1289_0	1289_0	-	GCA_017937825.1_ASM1793782v1_genomic.fna.gz
CMAG3088	87.2	2.01	11.11	1673926	8450	81.0769	d__Bacteria;p__Proteobacteria;c__Gammaproteobacteria;o__Burkholderiales;f__Burkholderiaceae;g__Oxalobacter;s__	medium_quality	129_0	129_0	1365,16S ribosomal RNA;419,16S ribosomal RNA (partial)	-
CMAG0064	96.5	0.56	0	3032106	44056	98.344	d__Bacteria;p__Spirochaetota;c__Spirochaetia;o__Treponematales;f__Treponemataceae;g__Treponema_D;s__	high_quality	1290_1	1290_1	-	-
CMAG2760	92.74	0.94	0	2601719	40509	92.6476	d__Bacteria;p__Spirochaetota;c__Spirochaetia;o__Treponematales;f__Treponemataceae;g__Treponema_D;s__	high_quality	1290_2	1290_2	-	GCA_017521105.1_ASM1752110v1_genomic.fna.gz
CMAG2801	91.61	3.38	0	2416208	23710	79.0849	d__Bacteria;p__Spirochaetota;c__Spirochaetia;o__Treponematales;f__Treponemataceae;g__Treponema_D;s__	high_quality	1291_0	1291_0	-	GCA_017630345.1_ASM1763034v1_genomic.fna.gz
CMAG2452	95.8	0.23	0	2760770	140172	99.7967	d__Bacteria;p__Spirochaetota;c__Spirochaetia;o__Treponematales;f__Treponemataceae;g__Treponema_D;s__	high_quality	1292_0	1292_0	-	Tibetan-s3480-29M_bin_16.fa.gz
CMAG3461	97.9	0.7	0	2371228	104735	99.4201	d__Bacteria;p__Spirochaetota;c__Spirochaetia;o__Treponematales;f__Treponemataceae;g__Treponema_D;s__	high_quality	1293_0	1293_0	-	F5384_bin_14.fa.gz
CMAG1640	92.07	0.7	100	2302917	29740	93.0433	d__Bacteria;p__Spirochaetota;c__Spirochaetia;o__Treponematales;f__Treponemataceae;g__Treponema_D;s__	high_quality	1294_0	1294_0	-	S21310A_bin_22.fa.gz
CMAG2015	93.36	0	0	2230966	22549	97.7131	d__Bacteria;p__Spirochaetota;c__Spirochaetia;o__Treponematales;f__Treponemataceae;g__Treponema_D;s__	high_quality	1295_0	1295_0	-	-
MAG1156	98.35	3.32	0	3351252	460124	87.4129	d__Bacteria;p__Spirochaetota;c__Spirochaetia;o__Treponematales;f__Treponemataceae;g__Treponema_D;s__	high_quality	1296_1	1296_1	-	-
MAG1327	98.13	2.97	25	3110483	250367	88.6786	d__Bacteria;p__Spirochaetota;c__Spirochaetia;o__Treponematales;f__Treponemataceae;g__Treponema_D;s__	high_quality	1296_2	1296_1	565,16S ribosomal RNA (partial)	-
MAG1538	70.29	1.62	25	2285456	9857	66.1837	d__Bacteria;p__Spirochaetota;c__Spirochaetia;o__Treponematales;f__Treponemataceae;g__Treponema_D;s__	medium_quality	1297_3	1297_1	-	-
MAG1613	70.32	1.63	33.33	2056223	12805	66.2774	d__Bacteria;p__Spirochaetota;c__Spirochaetia;o__Treponematales;f__Treponemataceae;g__Treponema_D;s__	medium_quality	1297_1	1297_1	-	-
MAG1679	62.74	1.1	0	1867500	12460	61.3355	d__Bacteria;p__Spirochaetota;c__Spirochaetia;o__Treponematales;f__Treponemataceae;g__Treponema_D;s__	low_quality	1297_2	1297_1	-	-
MAG1928	98.25	1.4	0	3363398	91009	96.2091	d__Bacteria;p__Spirochaetota;c__Spirochaetia;o__Treponematales;f__Treponemataceae;g__Treponema_D;s__	high_quality	1298_0	1298_0	-	-
CMAG2515	88.85	3.15	0	2693122	7396	76.969	d__Bacteria;p__Spirochaetota;c__Spirochaetia;o__Treponematales;f__Treponemataceae;g__UBA1240;s__UBA1240_sp001603145	medium_quality	1299_0	1299_0	-	GCA_017400125.1_ASM1740012v1_genomic.fna.gz
CMAG1581	78.63	2.23	42.86	715544	23436	71.8499	d__Bacteria;p__Patescibacteria;c__Saccharimonadia;o__Saccharimonadales;f__Saccharimonadaceae;g__UBA2866;s__	medium_quality	13_0	13_0	438,16S ribosomal RNA (partial)	GCA_017545765.1_ASM1754576v1_genomic.fna.gz
MAG0083	64.62	1.05	0	1172167	2577	62.7811	d__Bacteria;p__Proteobacteria;c__Gammaproteobacteria;o__Burkholderiales;f__Burkholderiaceae;g__Oxalobacter;s__	low_quality	130_3	130_1	-	GCA_017552885.1_ASM1755288v1_genomic.fna.gz
MAG0210	83.34	3.65	14.29	1477955	4091	68.7018	d__Bacteria;p__Proteobacteria;c__Gammaproteobacteria;o__Burkholderiales;f__Burkholderiaceae;g__Oxalobacter;s__	medium_quality	130_1	130_1	-	GCA_017552885.1_ASM1755288v1_genomic.fna.gz
MAG0458	90.88	0.65	0	2000032	48719	92.3177	d__Bacteria;p__Proteobacteria;c__Gammaproteobacteria;o__Burkholderiales;f__Burkholderiaceae;g__Oxalobacter;s__	high_quality	130_2	130_1	-	-
CMAG2617	60.7	0.17	100	1509052	10230	63.8599	d__Bacteria;p__Spirochaetota;c__Spirochaetia;o__Treponematales;f__Treponemataceae;g__Treponema_D;s__Treponema_D_sp002395155	low_quality	1300_0	1300_0	-	GCA_002395155.1_genomic.fna.gz
CMAG3448	83.19	0.87	0	2188220	13251	82.9622	d__Bacteria;p__Spirochaetota;c__Spirochaetia;o__Treponematales;f__Treponemataceae;g__Treponema_D;s__	medium_quality	1301_0	1301_0	-	-
MAG1173	63.27	1.82	0	2244134	4375	57.811	d__Bacteria;p__Spirochaetota;c__Spirochaetia;o__Treponematales;f__Treponemataceae;g__Treponema_D;s__	low_quality	1302_0	1302_0	-	-
MAG2065	96.47	0.8	0	1963823	50766	97.1756	d__Bacteria;p__Proteobacteria;c__Gammaproteobacteria;o__Pseudomonadales;f__Moraxellaceae;g__Moraxella;s__	high_quality	1303_1	1303_1	-	-
MAG2337	89.88	1	0	1791633	13278	89.0031	d__Bacteria;p__Proteobacteria;c__Gammaproteobacteria;o__Pseudomonadales;f__Moraxellaceae;g__Moraxella;s__	medium_quality	1303_2	1303_1	-	-
MAG2344	76.24	1.24	16.67	1506853	6497	73.8527	d__Bacteria;p__Proteobacteria;c__Gammaproteobacteria;o__Pseudomonadales;f__Moraxellaceae;g__Moraxella;s__	medium_quality	1303_3	1303_1	-	-
CMAG2105	88.3	2.26	0	1834613	6154	80.7892	d__Bacteria;p__Spirochaetota;c__Spirochaetia;o__Treponematales;f__Treponemataceae;g__Treponema_D;s__Treponema_D_porcinum	medium_quality	1304_1	1304_1	552,16S ribosomal RNA (partial)	F5224_bin_8.fa.gz
CMAG2857	62.89	0	0	1476733	4607	66.5534	d__Bacteria;p__Spirochaetota;c__Spirochaetia;o__Treponematales;f__Treponemataceae;g__Treponema_D;s__Treponema_D_porcinum	low_quality	1304_4	1304_1	-	Boar-s7_bin_40.fa.gz
CMAG3130	87.54	2.24	0	1794230	14179	80.4916	d__Bacteria;p__Spirochaetota;c__Spirochaetia;o__Treponematales;f__Treponemataceae;g__Treponema_D;s__Treponema_D_porcinum	medium_quality	1304_3	1304_1	-	S28902A_bin_7.fa.gz
CMAG3236	86.04	0.84	33.33	1838163	11693	85.9079	d__Bacteria;p__Spirochaetota;c__Spirochaetia;o__Treponematales;f__Treponemataceae;g__Treponema_D;s__Treponema_D_porcinum	medium_quality	1304_6	1304_1	-	GCF_900167145.1_genomic.fna.gz
CMAG3387	83.5	2.1	66.67	1776309	12667	77.1027	d__Bacteria;p__Spirochaetota;c__Spirochaetia;o__Treponematales;f__Treponemataceae;g__Treponema_D;s__Treponema_D_porcinum	medium_quality	1304_5	1304_1	-	Boar-s7_bin_40.fa.gz
CMAG3495	88.23	1.4	25	1875607	12667	85.3327	d__Bacteria;p__Spirochaetota;c__Spirochaetia;o__Treponematales;f__Treponemataceae;g__Treponema_D;s__Treponema_D_porcinum	medium_quality	1304_2	1304_1	-	Tibetan-s1400-55F_bin_12.fa.gz
CMAG0072	99.2	0.26	0	2527649	149579	103.075	d__Bacteria;p__Spirochaetota;c__Spirochaetia;o__Treponematales;f__Treponemataceae;g__Treponema_D;s__	high_quality	1305_1	1305_1	-	-
CMAG0383	99.2	0.02	100	2434944	95242	104.079	d__Bacteria;p__Spirochaetota;c__Spirochaetia;o__Treponematales;f__Treponemataceae;g__Treponema_D;s__	high_quality	1305_2	1305_1	-	-
MAG2109	91.71	1.17	0	2324679	15863	90.0604	d__Bacteria;p__Spirochaetota;c__Spirochaetia;o__Treponematales;f__Treponemataceae;g__Treponema_D;s__	high_quality	1305_3	1305_1	-	-
CMAG3242	78.24	0.43	0	1730332	36861	80.6566	d__Bacteria;p__Spirochaetota;c__Spirochaetia;o__Treponematales;f__Treponemataceae;g__Treponema_D;s__	medium_quality	1306_1	1306_1	-	W5021_bin_71.fa.gz
CMAG3377	91.18	0	0	2863424	32775	95.6955	d__Bacteria;p__Spirochaetota;c__Spirochaetia;o__Treponematales;f__Treponemataceae;g__Treponema_D;s__	high_quality	1306_2	1306_1	-	W5021_bin_71.fa.gz
CMAG3170	85.31	1.86	0	2521128	36382	80.5709	d__Bacteria;p__Spirochaetota;c__Spirochaetia;o__Treponematales;f__Treponemataceae;g__Treponema_D;s__	medium_quality	1307_0	1307_0	-	Duroc.SH-FCR.HF3_bin_26.fa.gz
MAG2063	90.9	1.18	50	1675455	12242	89.0879	d__Bacteria;p__Proteobacteria;c__Gammaproteobacteria;o__Burkholderiales;f__Neisseriaceae;g__;s__	high_quality	1308_1	1308_1	-	GCA_017446355.1_ASM1744635v1_genomic.fna.gz
MAG2366	98.56	0.93	0	1874085	34216	98.4442	d__Bacteria;p__Proteobacteria;c__Gammaproteobacteria;o__Burkholderiales;f__Neisseriaceae;g__;s__	high_quality	1308_2	1308_1	-	GCA_017446355.1_ASM1744635v1_genomic.fna.gz
MAG2068	78.99	1.06	0	1481497	4073	77.2999	d__Bacteria;p__Proteobacteria;c__Gammaproteobacteria;o__Burkholderiales;f__Neisseriaceae;g__QFNR01;s__	medium_quality	1309_1	1309_1	-	GCA_017934045.1_ASM1793404v1_genomic.fna.gz
MAG2402	94.54	1.35	60	1970487	13219	91.9112	d__Bacteria;p__Proteobacteria;c__Gammaproteobacteria;o__Burkholderiales;f__Neisseriaceae;g__QFNR01;s__	high_quality	1309_2	1309_1	-	GCA_017470175.1_ASM1747017v1_genomic.fna.gz
MAG1396	97.86	0.43	0	2175404	16991	99.9402	d__Bacteria;p__Proteobacteria;c__Gammaproteobacteria;o__Burkholderiales;f__Neisseriaceae;g__QFNR01;s__	high_quality	1309_3	1309_2	-	-
MAG2517	94.3	0.24	0	2308916	11225	97.1502	d__Bacteria;p__Proteobacteria;c__Gammaproteobacteria;o__Burkholderiales;f__Neisseriaceae;g__QFNR01;s__	high_quality	1309_4	1309_3	-	-
MAG1024	68.09	2.17	30	1496655	2367	60.6142	d__Bacteria;p__Proteobacteria;c__Gammaproteobacteria;o__Burkholderiales;f__Neisseriaceae;g__QFNR01;s__	low_quality	1309_5	1309_4	-	-
MAG0516	96.46	0.85	0	2064543	8488	96.1388	d__Bacteria;p__Synergistota;c__Synergistia;o__Synergistales;f__Aminobacteriaceae;g__Fretibacterium;s__	high_quality	131_0	131_0	-	GCA_017445945.1_ASM1744594v1_genomic.fna.gz
MAG2532	69.88	0.95	0	1323527	4207	68.754	d__Bacteria;p__Proteobacteria;c__Gammaproteobacteria;o__Burkholderiales;f__Neisseriaceae;g__QFNR01;s__	low_quality	1310_0	1310_0	-	-
MAG2620	97.82	0.64	0	1844195	13917	98.7635	d__Bacteria;p__Proteobacteria;c__Gammaproteobacteria;o__Burkholderiales;f__Neisseriaceae;g__QFNR01;s__	high_quality	1311_0	1311_0	-	GCA_017645365.1_ASM1764536v1_genomic.fna.gz
CMAG1279	68.98	0.42	0	1124019	3076	70.368	d__Bacteria;p__Proteobacteria;c__Alphaproteobacteria;o__Acetobacterales;f__Acetobacteraceae;g__Acetobacter;s__	low_quality	1312_0	1312_0	-	-
CMAG1955	84.41	1.08	0	1683342	50944	83.7171	d__Bacteria;p__Bacteroidota;c__Bacteroidia;o__Bacteroidales;f__Paludibacteraceae;g__SFVR01;s__	medium_quality	1313_0	1313_0	-	Duroc.SH-FCR.LM3_bin_6.fa.gz
CMAG2910	87.72	0.34	0	2495802	76702	90.9048	d__Bacteria;p__Firmicutes_A;c__Clostridia;o__Lachnospirales;f__Lachnospiraceae;g__Schaedlerella;s__	medium_quality	1314_0	1314_0	-	-
CMAG2273	50.88	0	0	1296999	22274	55.2278	d__Bacteria;p__Firmicutes_A;c__Clostridia;o__Lachnospirales;f__Lachnospiraceae;g__CAG-882;s__	low_quality	1315_0	1315_0	-	-
MAG2317	91.61	1	0	2136807	117877	91.6814	d__Bacteria;p__Firmicutes_A;c__Clostridia;o__Lachnospirales;f__Lachnospiraceae;g__Oribacterium;s__	high_quality	1316_0	1316_0	-	-
CMAG2652	90.11	0	0	957455	17481	94.3526	d__Bacteria;p__Proteobacteria;c__Alphaproteobacteria;o__Paracaedibacterales;f__UBA11393;g__;s__	high_quality	1317_0	1317_0	-	-
CMAG3118	78.52	3.36	0	2246619	20312	66.0278	d__Bacteria;p__Firmicutes_A;c__Clostridia;o__Lachnospirales;f__Lachnospiraceae;g__Acetivibrio_A;s__	medium_quality	1318_0	1318_0	-	-
CMAG1380	81.87	1.14	33.33	2568218	19607	80.4624	d__Bacteria;p__Firmicutes_A;c__Clostridia;o__Lachnospirales;f__Lachnospiraceae;g__;s__	medium_quality	1319_0	1319_0	587,16S ribosomal RNA (partial)	-
MAG0607	65.02	0	0	933148	2661	68.445	d__Bacteria;p__Firmicutes_A;c__Clostridia;o__Oscillospirales;f__Acutalibacteraceae;g__;s__	low_quality	132_0	132_0	-	-
CMAG1471	88.26	2.01	0	3174351	31805	82.7125	d__Bacteria;p__Firmicutes_A;c__Clostridia;o__Lachnospirales;f__Lachnospiraceae;g__;s__	medium_quality	1320_0	1320_0	-	-
MAG1146	88.32	0	0	2449818	22861	92.6791	d__Bacteria;p__Firmicutes_A;c__Clostridia;o__Lachnospirales;f__Lachnospiraceae;g__Oribacterium;s__Oribacterium_sp900315665	medium_quality	1321_0	1321_0	-	GCA_900315665.1_genomic.fna.gz
MAG1255	60.01	0.4	14.29	1717806	2564	61.4189	d__Bacteria;p__Firmicutes_A;c__Clostridia_A;o__Christensenellales;f__Borkfalkiaceae;g__;s__	low_quality	1322_0	1322_0	497,16S ribosomal RNA (partial)	GCA_017453885.1_ASM1745388v1_genomic.fna.gz
CMAG2706	54.66	0	0	800793	1784	57.9114	d__Bacteria;p__Firmicutes;c__Bacilli;o__RFN20;f__CAG-826;g__UBA733;s__	low_quality	1323_0	1323_0	-	Duroc-Low1_bin_38.fa.gz
MAG2326	97.3	0.27	0	2274315	27013	100.382	d__Bacteria;p__Firmicutes_A;c__Clostridia;o__Lachnospirales;f__Lachnospiraceae;g__Oribacterium;s__	high_quality	1324_0	1324_0	-	-
CMAG2117	54.53	0.34	100	1130825	7017	56.6762	d__Bacteria;p__Firmicutes_A;c__Clostridia;o__Lachnospirales;f__Lachnospiraceae;g__CAG-127;s__	low_quality	1325_1	1325_1	-	-
CMAG3228	84.65	1.68	50	1873516	14927	80.424	d__Bacteria;p__Firmicutes_A;c__Clostridia;o__Lachnospirales;f__Lachnospiraceae;g__CAG-127;s__	medium_quality	1325_2	1325_2	-	-
CMAG2947	91.95	0	0	2545131	51733	96.6638	d__Bacteria;p__Firmicutes_A;c__Clostridia;o__Lachnospirales;f__Lachnospiraceae;g__;s__	high_quality	1326_0	1326_0	-	-
MAG2168	99.06	2.83	25	2341505	42803	89.5415	d__Bacteria;p__Firmicutes;c__Bacilli;o__Erysipelotrichales;f__Erysipelatoclostridiaceae;g__Sharpea;s__Sharpea_azabuensis	high_quality	1327_0	1327_0	-	GCF_000702165.1_genomic.fna.gz
CMAG1790	95.07	0	0	2144203	43921	99.7127	d__Bacteria;p__Firmicutes_A;c__Clostridia;o__Lachnospirales;f__Lachnospiraceae;g__CAG-127;s__	high_quality	1328_0	1328_0	-	-
CMAG3129	79.23	0	0	1909441	19943	83.5298	d__Bacteria;p__Firmicutes_A;c__Clostridia;o__Lachnospirales;f__Lachnospiraceae;g__CAG-127;s__	medium_quality	1329_0	1329_0	-	-
MAG2522	72.3	1.58	33.33	2213682	10577	68.4244	d__Bacteria;p__Verrucomicrobiota;c__Verrucomicrobiae;o__Pedosphaerales;f__UBA1412;g__UBA1412;s__UBA1412_sp002308515	medium_quality	133_0	133_0	434,16S ribosomal RNA (partial)	GCA_017454685.1_ASM1745468v1_genomic.fna.gz
CMAG1143	75.69	1.67	0	1816294	3195	70.8445	d__Bacteria;p__Firmicutes_A;c__Clostridia;o__Lachnospirales;f__Lachnospiraceae;g__CAG-127;s__	medium_quality	1330_0	1330_0	-	-
CMAG0054	91.08	1.36	0	1612978	16035	88.4851	d__Bacteria;p__Firmicutes_A;c__Clostridia;o__Oscillospirales;f__CAG-382;g__;s__	high_quality	1331_1	1331_1	-	GCA_017531625.1_ASM1753162v1_genomic.fna.gz
CMAG0169	86.99	0	0	1373681	6980	90.8339	d__Bacteria;p__Firmicutes_A;c__Clostridia;o__Oscillospirales;f__CAG-382;g__;s__	medium_quality	1331_2	1331_1	438,16S ribosomal RNA (partial)	GCA_017531625.1_ASM1753162v1_genomic.fna.gz
CMAG2059	93.29	0	0	1708093	25739	97.7006	d__Bacteria;p__Firmicutes_A;c__Clostridia;o__Oscillospirales;f__Acutalibacteraceae;g__UMGS1279;s__	high_quality	1332_0	1332_0	-	-
CMAG2127	93.48	0.67	0	1982789	12170	94.2153	d__Bacteria;p__Firmicutes_A;c__Clostridia;o__Oscillospirales;f__Ruminococcaceae;g__UBA5884;s__	high_quality	1333_0	1333_0	-	-
CMAG1643	65.77	0.67	0	1999745	65434	67.2358	d__Bacteria;p__Firmicutes_A;c__Clostridia;o__Lachnospirales;f__Lachnospiraceae;g__CAG-127;s__	low_quality	1334_0	1334_0	-	-
CMAG2571	64.22	1.01	100	809781	10964	63.21	d__Bacteria;p__Firmicutes_A;c__Clostridia;o__Oscillospirales;f__Acutalibacteraceae;g__;s__	low_quality	1335_0	1335_0	525,16S ribosomal RNA (partial)	Boar-s5_bin_36.fa.gz
CMAG2843	88.34	0	0	1998923	29925	92.816	d__Bacteria;p__Firmicutes_A;c__Clostridia;o__Lachnospirales;f__Lachnospiraceae;g__CAG-303;s__	medium_quality	1336_0	1336_0	-	-
CMAG3326	94.84	2.01	26.67	2041970	15840	88.9898	d__Bacteria;p__Firmicutes_A;c__Clostridia;o__Lachnospirales;f__Lachnospiraceae;g__CAG-127;s__	high_quality	1337_0	1337_0	-	-
CMAG2158	52.09	0	0	1766900	32718	56.6048	d__Bacteria;p__Firmicutes_A;c__Clostridia;o__Lachnospirales;f__Lachnospiraceae;g__CAG-127;s__	low_quality	1338_0	1338_0	-	-
CMAG2404	96.64	0.02	100	2321421	52760	101.262	d__Bacteria;p__Firmicutes_A;c__Clostridia;o__Lachnospirales;f__Lachnospiraceae;g__CAG-127;s__	high_quality	1339_0	1339_0	-	Duroc-Low6_bin_35.fa.gz
CMAG1944	79.89	1.02	0	1720795	10240	78.8003	d__Bacteria;p__Verrucomicrobiota;c__Verrucomicrobiae;o__Verrucomicrobiales;f__Akkermansiaceae;g__Akkermansia;s__	medium_quality	134_1	134_1	517,16S ribosomal RNA (partial)	F5502_bin_35.fa.gz
CMAG2667	74.04	1.02	50	1614380	4421	72.5855	d__Bacteria;p__Verrucomicrobiota;c__Verrucomicrobiae;o__Verrucomicrobiales;f__Akkermansiaceae;g__Akkermansia;s__	medium_quality	134_2	134_2	-	F4552_bin_15.fa.gz
CMAG3146	98.99	0	0	2422010	92305	103.955	d__Bacteria;p__Firmicutes_A;c__Clostridia;o__Lachnospirales;f__Lachnospiraceae;g__CAG-127;s__	high_quality	1340_0	1340_0	-	-
CMAG3163	98.11	0.34	100	2314706	41483	101.028	d__Bacteria;p__Firmicutes_A;c__Clostridia;o__Lachnospirales;f__Lachnospiraceae;g__CAG-127;s__	high_quality	1341_0	1341_0	-	-
CMAG0298	97.99	0.67	0	2644800	49890	99.338	d__Bacteria;p__Firmicutes_A;c__Clostridia;o__Lachnospirales;f__Lachnospiraceae;g__CAG-303;s__	high_quality	1342_1	1342_1	-	GCA_017412055.1_ASM1741205v1_genomic.fna.gz
CMAG0507	96.25	1.01	50	2171888	20022	95.5015	d__Bacteria;p__Firmicutes_A;c__Clostridia;o__Lachnospirales;f__Lachnospiraceae;g__CAG-303;s__	high_quality	1342_2	1342_1	-	GCA_017412055.1_ASM1741205v1_genomic.fna.gz
CMAG0536	96.64	0	0	2773684	100417	101.642	d__Bacteria;p__Firmicutes_A;c__Clostridia;o__Lachnospirales;f__Lachnospiraceae;g__CAG-303;s__	high_quality	1343_0	1343_0	-	-
CMAG1591	92.53	0.84	50	2714255	28540	92.7855	d__Bacteria;p__Firmicutes_A;c__Clostridia;o__Lachnospirales;f__Lachnospiraceae;g__CAG-303;s__	high_quality	1344_0	1344_0	-	-
CMAG0427	78.95	1.06	0	2072499	14353	77.8069	d__Bacteria;p__Firmicutes_A;c__Clostridia;o__Lachnospirales;f__Lachnospiraceae;g__;s__	medium_quality	1345_0	1345_0	-	-
CMAG1300	57.12	0.63	0	880670	9212	57.9344	d__Bacteria;p__Firmicutes_A;c__Clostridia;o__Lachnospirales;f__Lachnospiraceae;g__Faecalimonas;s__	low_quality	1346_0	1346_0	-	-
CMAG0239	96.64	0	0	2563970	47209	101.314	d__Bacteria;p__Firmicutes_A;c__Clostridia;o__Lachnospirales;f__Lachnospiraceae;g__UBA2821;s__	high_quality	1347_1	1347_1	-	-
CMAG3173	67	1.72	12.5	1723612	4407	62.0441	d__Bacteria;p__Firmicutes_A;c__Clostridia;o__Lachnospirales;f__Lachnospiraceae;g__UBA2821;s__	low_quality	1347_2	1347_1	-	-
CMAG0063	98.47	0	0	2593357	108819	103.507	d__Bacteria;p__Firmicutes_A;c__Clostridia;o__Lachnospirales;f__Lachnospiraceae;g__;s__	high_quality	1348_0	1348_0	-	-
CMAG2376	79.97	0	0	1573954	23009	84.3319	d__Bacteria;p__Firmicutes_A;c__Clostridia;o__Lachnospirales;f__Lachnospiraceae;g__;s__	medium_quality	1349_0	1349_0	-	F4856_bin_4.fa.gz
CMAG2918	89.5	0.03	0	1695476	17804	93.6005	d__Bacteria;p__Verrucomicrobiota;c__Verrucomicrobiae;o__Verrucomicrobiales;f__Akkermansiaceae;g__Akkermansia;s__	medium_quality	135_1	135_1	-	-
CMAG3072	92.52	0	0	2098347	34691	97.0602	d__Bacteria;p__Verrucomicrobiota;c__Verrucomicrobiae;o__Verrucomicrobiales;f__Akkermansiaceae;g__Akkermansia;s__	high_quality	135_3	135_1	-	-
CMAG3420	88.04	0.03	0	1675307	12850	91.9989	d__Bacteria;p__Verrucomicrobiota;c__Verrucomicrobiae;o__Verrucomicrobiales;f__Akkermansiaceae;g__Akkermansia;s__	medium_quality	135_2	135_1	-	-
CMAG3183	82.99	3.26	33.33	1775007	28701	71.1479	d__Bacteria;p__Verrucomicrobiota;c__Verrucomicrobiae;o__Verrucomicrobiales;f__Akkermansiaceae;g__Akkermansia;s__	medium_quality	135_4	135_2	-	-
CMAG0434	95.02	3.36	20	3170616	13479	82.3497	d__Bacteria;p__Firmicutes_A;c__Clostridia;o__Lachnospirales;f__Lachnospiraceae;g__;s__	high_quality	1350_0	1350_0	-	-
CMAG0550	82.05	1.53	50	2593651	15167	78.5809	d__Bacteria;p__Firmicutes_A;c__Clostridia;o__Lachnospirales;f__Lachnospiraceae;g__UBA1712-A;s__	medium_quality	1351_0	1351_0	-	-
CMAG0264	89.94	2.46	33.33	2551331	19332	81.9263	d__Bacteria;p__Firmicutes_A;c__Clostridia;o__Lachnospirales;f__Lachnospiraceae;g__;s__	medium_quality	1352_0	1352_0	-	GCA_017436305.1_ASM1743630v1_genomic.fna.gz
CMAG0288	59.65	1.75	0	2138736	27887	55.3454	d__Bacteria;p__Firmicutes_A;c__Clostridia;o__Lachnospirales;f__Lachnospiraceae;g__CAG-590;s__	low_quality	1353_0	1353_0	-	-
CMAG2051	80.72	3.95	15.38	1779277	4876	64.6581	d__Bacteria;p__Firmicutes_A;c__Clostridia;o__Lachnospirales;f__Lachnospiraceae;g__AM51-8;s__	medium_quality	1354_0	1354_0	-	F4595_bin_36.fa.gz
CMAG2320	70.39	0.16	100	1775876	44565	74.239	d__Bacteria;p__Firmicutes_A;c__Clostridia;o__Lachnospirales;f__Lachnospiraceae;g__Agathobacter;s__	medium_quality	1355_0	1355_0	-	-
CMAG3302	83.56	1.63	25	2221713	10063	79.4127	d__Bacteria;p__Firmicutes_A;c__Clostridia;o__Lachnospirales;f__Lachnospiraceae;g__NK4A136;s__	medium_quality	1356_0	1356_0	-	-
MAG0107	88.48	0.82	25	2039777	36689	88.9445	d__Bacteria;p__Firmicutes_A;c__Clostridia;o__Lachnospirales;f__Lachnospiraceae;g__UBA2868;s__	medium_quality	1357_0	1357_0	-	-
MAG1926	98.96	3.08	73.33	2380881	13394	87.6869	d__Bacteria;p__Firmicutes_A;c__Clostridia;o__Lachnospirales;f__Lachnospiraceae;g__UBA2868;s__	high_quality	1358_0	1358_0	-	-
MAG0932	84.06	1.93	0	2672380	17812	78.6607	d__Bacteria;p__Firmicutes_A;c__Clostridia;o__Lachnospirales;f__Lachnospiraceae;g__UBA2868;s__	medium_quality	1359_0	1359_0	-	-
CMAG0572	75.89	1.16	0	1987741	7003	73.9353	d__Bacteria;p__Verrucomicrobiota;c__Verrucomicrobiae;o__Verrucomicrobiales;f__Akkermansiaceae;g__Akkermansia;s__	medium_quality	136_1	136_1	-	GCA_017517805.1_ASM1751780v1_genomic.fna.gz
CMAG1187	86.37	1.63	75	2199629	28028	82.6676	d__Bacteria;p__Verrucomicrobiota;c__Verrucomicrobiae;o__Verrucomicrobiales;f__Akkermansiaceae;g__Akkermansia;s__	medium_quality	136_2	136_1	-	GCA_017517805.1_ASM1751780v1_genomic.fna.gz
MAG0976	70.59	0.56	25	2126132	22616	72.1444	d__Bacteria;p__Firmicutes_A;c__Clostridia;o__Lachnospirales;f__Lachnospiraceae;g__UBA2868;s__	medium_quality	1360_0	1360_0	-	-
MAG2199	55.49	0.27	0	1251179	2121	57.4665	d__Bacteria;p__Firmicutes_A;c__Clostridia;o__Lachnospirales;f__Lachnospiraceae;g__UBA2868;s__	low_quality	1361_0	1361_0	-	-
CMAG2736	96.44	1.81	0	3803461	45772	92.0506	d__Bacteria;p__Firmicutes_A;c__Clostridia;o__Lachnospirales;f__Lachnospiraceae;g__COE1;s__	high_quality	1362_0	1362_0	-	Boar-s23_bin_20.fa.gz
CMAG3350	62.16	1.63	0	1540022	14057	58.1579	d__Bacteria;p__Firmicutes_A;c__Clostridia;o__Lachnospirales;f__Lachnospiraceae;g__COE1;s__	low_quality	1363_0	1363_0	-	-
CMAG0471	95.29	1.72	0	3417940	56095	91.4389	d__Bacteria;p__Firmicutes_A;c__Clostridia;o__Lachnospirales;f__Lachnospiraceae;g__COE1;s__	high_quality	1364_0	1364_0	-	-
CMAG0576	96.34	1.62	50	3748316	39399	92.8355	d__Bacteria;p__Firmicutes_A;c__Clostridia;o__Lachnospirales;f__Lachnospiraceae;g__COE1;s__	high_quality	1365_0	1365_0	-	-
CMAG1953	71.41	0.98	66.67	2123230	13987	70.6557	d__Bacteria;p__Firmicutes_A;c__Clostridia;o__Lachnospirales;f__Lachnospiraceae;g__COE1;s__	medium_quality	1366_1	1366_1	-	GCA_017426165.1_ASM1742616v1_genomic.fna.gz
CMAG3176	84.9	6.72	14.29	3503091	6890	55.1382	d__Bacteria;p__Firmicutes_A;c__Clostridia;o__Lachnospirales;f__Lachnospiraceae;g__COE1;s__	medium_quality	1366_2	1366_1	-	-
CMAG3467	80.94	3.36	0	2805929	37039	68.7087	d__Bacteria;p__Firmicutes_A;c__Clostridia;o__Lachnospirales;f__Lachnospiraceae;g__CAG-603;s__	medium_quality	1367_0	1367_0	-	-
CMAG2033	92.95	0.67	50	2997044	55427	94.3437	d__Bacteria;p__Firmicutes_A;c__Clostridia;o__Lachnospirales;f__Lachnospiraceae;g__CAG-590;s__	high_quality	1368_0	1368_0	-	-
CMAG3123	53.51	0	0	3375591	31942	58.0144	d__Bacteria;p__Firmicutes_A;c__Clostridia;o__Lachnospirales;f__Lachnospiraceae;g__SZUA-448;s__	low_quality	1369_0	1369_0	407,16S ribosomal RNA (partial)	-
CMAG1110	82	0.31	66.67	2002533	8696	84.3893	d__Bacteria;p__Verrucomicrobiota;c__Verrucomicrobiae;o__Verrucomicrobiales;f__Akkermansiaceae;g__Akkermansia;s__	medium_quality	137_1	137_1	-	GCA_017451815.1_ASM1745181v1_genomic.fna.gz
CMAG0314	88.19	0.67	0	1972685	36395	89.401	d__Bacteria;p__Firmicutes_A;c__Clostridia;o__Lachnospirales;f__Lachnospiraceae;g__Butyrivibrio_A;s__	medium_quality	1370_0	1370_0	-	-
CMAG1735	68.58	0	0	1968687	68709	73.417	d__Bacteria;p__Firmicutes_A;c__Clostridia;o__Lachnospirales;f__Lachnospiraceae;g__CAG-194;s__	low_quality	1371_0	1371_0	-	-
CMAG0219	53.15	0.53	50	1973851	39858	55.1005	d__Bacteria;p__Firmicutes_A;c__Clostridia;o__Lachnospirales;f__Lachnospiraceae;g__Acetatifactor;s__	low_quality	1372_0	1372_0	-	-
CMAG0673	71.58	2.29	16.67	1964131	6955	63.9723	d__Bacteria;p__Firmicutes_A;c__Clostridia;o__Lachnospirales;f__Lachnospiraceae;g__Roseburia;s__	medium_quality	1373_0	1373_0	-	-
CMAG2727	90.98	1.26	0	2723345	32266	89.1887	d__Bacteria;p__Firmicutes_A;c__Clostridia;o__Lachnospirales;f__Lachnospiraceae;g__CAG-194;s__	high_quality	1374_0	1374_0	-	-
MAG2287	98.49	0.67	0	3859945	39174	99.733	d__Bacteria;p__Firmicutes_A;c__Clostridia;o__Lachnospirales;f__Lachnospiraceae;g__TF01-11;s__	high_quality	1375_0	1375_0	-	-
CMAG1873	94.06	0.03	50	2203922	121320	98.9939	d__Bacteria;p__Firmicutes_A;c__Clostridia;o__Lachnospirales;f__Lachnospiraceae;g__UMGS2037;s__	high_quality	1376_0	1376_0	-	-
CMAG3349	95.39	0.67	0	2045771	33393	96.5637	d__Bacteria;p__Firmicutes_A;c__Clostridia;o__Lachnospirales;f__Lachnospiraceae;g__CAG-603;s__	high_quality	1377_0	1377_0	-	-
CMAG2301	84.4	0	0	1650696	32207	88.908	d__Bacteria;p__Firmicutes_A;c__Clostridia;o__Lachnospirales;f__Lachnospiraceae;g__UBA933;s__	medium_quality	1378_0	1378_0	-	QHF6-unmapped_bin_638.fa.gz
CMAG3106	92.79	4.46	0	2820934	37885	75.0685	d__Bacteria;p__Firmicutes_A;c__Clostridia;o__Lachnospirales;f__Lachnospiraceae;g__UMGS2037;s__	high_quality	1379_0	1379_0	-	F4690_bin_77.fa.gz
CMAG0318	80.07	2.59	28.57	2134601	6093	70.9048	d__Bacteria;p__Verrucomicrobiota;c__Verrucomicrobiae;o__Verrucomicrobiales;f__Akkermansiaceae;g__Akkermansia;s__	medium_quality	138_0	138_0	-	-
CMAG1720	93.35	2.74	40	2255977	58367	84.4162	d__Bacteria;p__Firmicutes_A;c__Clostridia;o__Lachnospirales;f__Lachnospiraceae;g__;s__	high_quality	1380_0	1380_0	-	-
MAG0292	99.52	0.89	0	2395947	155394	100.261	d__Bacteria;p__Firmicutes_A;c__Clostridia;o__Lachnospirales;f__Lachnospiraceae;g__FD2005;s__	high_quality	1381_0	1381_0	708,16S ribosomal RNA (partial)	GCA_017392525.1_ASM1739252v1_genomic.fna.gz
CMAG0273	76.49	0	0	2380512	39043	81.0815	d__Bacteria;p__Firmicutes_A;c__Clostridia;o__Lachnospirales;f__Lachnospiraceae;g__CAG-590;s__	medium_quality	1382_0	1382_0	-	GCA_017395635.1_ASM1739563v1_genomic.fna.gz
CMAG2120	89.85	0	0	2128395	51584	94.5625	d__Bacteria;p__Firmicutes_A;c__Clostridia;o__Lachnospirales;f__Lachnospiraceae;g__CAG-590;s__	medium_quality	1383_0	1383_0	-	-
CMAG0325	93.96	1.34	0	3450625	61369	92.0479	d__Bacteria;p__Firmicutes_A;c__Clostridia;o__Lachnospirales;f__Lachnospiraceae;g__CAG-411;s__	high_quality	1384_0	1384_0	-	-
CMAG0093	86.01	0	0	1741687	57814	90.772	d__Bacteria;p__Firmicutes_A;c__Clostridia;o__UBA1212;f__UBA1255;g__;s__	medium_quality	1385_0	1385_0	-	GCA_017622825.1_ASM1762282v1_genomic.fna.gz
CMAG0180	94.76	2.45	0	2768274	37640	87.0856	d__Bacteria;p__Firmicutes_A;c__Clostridia;o__UBA1212;f__UBA1255;g__;s__	high_quality	1386_0	1386_0	-	-
CMAG1835	95.08	0	0	2046965	30871	99.5696	d__Bacteria;p__Firmicutes_A;c__Clostridia;o__Oscillospirales;f__Acutalibacteraceae;g__UBA8612;s__	high_quality	1387_0	1387_0	-	-
CMAG0617	97.5	5.97	0	3309509	100411	72.6518	d__Bacteria;p__Firmicutes_A;c__Clostridia;o__Lachnospirales;f__Lachnospiraceae;g__;s__	medium_quality	1388_0	1388_0	748,16S ribosomal RNA (partial)	-
CMAG1127	97.28	3.36	0	3191238	71850	85.3364	d__Bacteria;p__Firmicutes_A;c__Clostridia;o__Lachnospirales;f__Lachnospiraceae;g__;s__	high_quality	1389_0	1389_0	972,16S ribosomal RNA (partial)	-
CMAG0859	90.49	0.15	60	2233310	21012	94.0625	d__Bacteria;p__Verrucomicrobiota;c__Verrucomicrobiae;o__Verrucomicrobiales;f__Akkermansiaceae;g__Akkermansia;s__	high_quality	139_0	139_0	-	-
CMAG0775	73.62	3.26	20	2428349	9279	61.2875	d__Bacteria;p__Firmicutes_A;c__Clostridia;o__Lachnospirales;f__Lachnospiraceae;g__;s__	medium_quality	1390_0	1390_0	-	-
CMAG2249	87.36	0	0	2240269	31198	91.8541	d__Bacteria;p__Firmicutes_A;c__Clostridia;o__Lachnospirales;f__Lachnospiraceae;g__;s__	medium_quality	1391_0	1391_0	-	F5299_bin_4.fa.gz
CMAG1933	69	1.61	0	746045	6475	64.7612	d__Bacteria;p__Firmicutes_A;c__Clostridia_A;o__Christensenellales;f__UBA1242;g__UBA11517;s__	low_quality	1392_1	1392_1	-	QHF6-unmapped_bin_88.fa.gz
MAG1826	76.48	0.2	0	1008845	63925	80.2857	d__Bacteria;p__Firmicutes_A;c__Clostridia_A;o__Christensenellales;f__UBA1242;g__UBA11517;s__	medium_quality	1392_2	1392_1	1527,16S ribosomal RNA	-
MAG0537	67.83	0	0	849560	16381	72.0443	d__Bacteria;p__Firmicutes_A;c__Clostridia_A;o__Christensenellales;f__UBA1242;g__UBA11517;s__	low_quality	1392_3	1392_2	1527,16S ribosomal RNA;669,16S ribosomal RNA (partial);570,16S ribosomal RNA (partial);556,16S ribosomal RNA (partial);498,16S ribosomal RNA (partial)	-
MAG1103	84.27	1.37	16.67	948609	7809	81.3126	d__Bacteria;p__Firmicutes_A;c__Clostridia_A;o__Christensenellales;f__UBA1242;g__UBA11517;s__	medium_quality	1393_0	1393_0	1533,16S ribosomal RNA;652,16S ribosomal RNA (partial)	-
MAG1845	90.45	1.12	0	904712	265427	90.2739	d__Bacteria;p__Firmicutes_A;c__Clostridia_A;o__Christensenellales;f__UBA1242;g__UMGS687;s__	high_quality	1394_0	1394_0	596,16S ribosomal RNA (partial);1275,16S ribosomal RNA;466,16S ribosomal RNA (partial);568,16S ribosomal RNA (partial)	-
CMAG0690	63.32	0.38	66.67	1295523	10238	65.4302	d__Bacteria;p__Firmicutes_A;c__Clostridia_A;o__Christensenellales;f__UBA1242;g__UBA11517;s__	low_quality	1395_0	1395_0	589,16S ribosomal RNA (partial)	-
CMAG1734	87.73	3.16	36.36	2406757	23987	76.31	d__Bacteria;p__Firmicutes_A;c__Clostridia;o__Lachnospirales;f__Lachnospiraceae;g__Acetatifactor;s__	medium_quality	1396_1	1396_1	-	-
CMAG2286	67.17	1.22	42.86	1721800	9201	65.0338	d__Bacteria;p__Firmicutes_A;c__Clostridia;o__Lachnospirales;f__Lachnospiraceae;g__Acetatifactor;s__	low_quality	1396_2	1396_1	-	-
CMAG1708	60.12	0.1	0	1569902	49888	64.318	d__Bacteria;p__Firmicutes_A;c__Clostridia;o__Lachnospirales;f__Lachnospiraceae;g__Acetatifactor;s__	low_quality	1397_1	1397_1	-	-
CMAG1777	94.86	2.27	28.57	2683589	42172	88.135	d__Bacteria;p__Firmicutes_A;c__Clostridia;o__Lachnospirales;f__Lachnospiraceae;g__Acetatifactor;s__	high_quality	1397_2	1397_1	-	-
CMAG2537	92.58	1.66	50	2256643	22629	88.6347	d__Bacteria;p__Firmicutes_A;c__Clostridia;o__Lachnospirales;f__Lachnospiraceae;g__Acetatifactor;s__	high_quality	1397_3	1397_1	-	-
CMAG2785	83.72	2.72	54.55	2338796	5582	73.8668	d__Bacteria;p__Firmicutes_A;c__Clostridia;o__Lachnospirales;f__Lachnospiraceae;g__Acetatifactor;s__	medium_quality	1398_1	1398_1	-	Duroc-High3_bin_37.fa.gz
CMAG3458	81.1	1.22	50	2036906	10013	79.0006	d__Bacteria;p__Firmicutes_A;c__Clostridia;o__Lachnospirales;f__Lachnospiraceae;g__Acetatifactor;s__	medium_quality	1398_2	1398_2	-	F4390_bin_13.fa.gz
CMAG1993	90.23	0.19	0	2646969	92306	94.2452	d__Bacteria;p__Firmicutes_A;c__Clostridia;o__Lachnospirales;f__Lachnospiraceae;g__Acetatifactor;s__	high_quality	1399_0	1399_0	-	-
MAG1074	65.42	0	0	676569	20505	69.7319	d__Bacteria;p__Patescibacteria;c__Saccharimonadia;o__Saccharimonadales;f__Saccharimonadaceae;g__UBA2866;s__	low_quality	14_0	14_0	-	-
CMAG0792	72.34	1.72	0	1941005	24204	68.1239	d__Bacteria;p__Verrucomicrobiota;c__Verrucomicrobiae;o__Verrucomicrobiales;f__Akkermansiaceae;g__Akkermansia;s__	medium_quality	140_1	140_1	-	GCA_017442145.1_ASM1744214v1_genomic.fna.gz
CMAG0916	87.53	1.02	0	2592652	28865	86.8904	d__Bacteria;p__Verrucomicrobiota;c__Verrucomicrobiae;o__Verrucomicrobiales;f__Akkermansiaceae;g__Akkermansia;s__	medium_quality	140_2	140_1	-	GCA_017415555.1_ASM1741555v1_genomic.fna.gz
CMAG2704	96.17	0.48	0	2590917	168463	98.9965	d__Bacteria;p__Firmicutes_A;c__Clostridia;o__Lachnospirales;f__Lachnospiraceae;g__;s__	high_quality	1400_0	1400_0	-	-
CMAG2181	88.81	0.57	60	2773156	29305	90.4269	d__Bacteria;p__Firmicutes_A;c__Clostridia;o__Lachnospirales;f__Lachnospiraceae;g__;s__	medium_quality	1401_0	1401_0	-	-
CMAG2348	65.61	1.15	0	1750367	29881	64.3354	d__Bacteria;p__Firmicutes_A;c__Clostridia;o__Lachnospirales;f__Lachnospiraceae;g__NK4A136;s__	low_quality	1402_0	1402_0	-	-
CMAG0648	65.73	1.15	0	1773753	21564	64.3137	d__Bacteria;p__Firmicutes_A;c__Clostridia;o__Lachnospirales;f__Lachnospiraceae;g__;s__	low_quality	1403_0	1403_0	-	-
CMAG2702	65.04	0.57	0	2207988	63738	66.9944	d__Bacteria;p__Firmicutes_A;c__Clostridia;o__Lachnospirales;f__Lachnospiraceae;g__UBA3766;s__	low_quality	1404_0	1404_0	-	-
CMAG0987	68.42	3.51	0	2092328	21241	55.1972	d__Bacteria;p__Firmicutes_A;c__Clostridia;o__Lachnospirales;f__Lachnospiraceae;g__;s__	low_quality	1405_0	1405_0	-	-
CMAG1934	94.35	0.73	0	2213580	33705	95.2277	d__Bacteria;p__Firmicutes_A;c__Clostridia;o__Lachnospirales;f__Lachnospiraceae;g__UBA3766;s__	high_quality	1406_1	1406_1	-	-
CMAG2276	93.1	5.12	19.05	2293176	26504	71.9233	d__Bacteria;p__Firmicutes_A;c__Clostridia;o__Lachnospirales;f__Lachnospiraceae;g__UBA3766;s__	medium_quality	1406_2	1406_1	-	-
CMAG1849	97.7	1.15	0	2219878	134604	97.0791	d__Bacteria;p__Firmicutes_A;c__Clostridia;o__Lachnospirales;f__Lachnospiraceae;g__;s__	high_quality	1407_0	1407_0	-	-
CMAG2259	88.61	1.44	0	2861941	27385	85.8475	d__Bacteria;p__Firmicutes_A;c__Clostridia;o__Lachnospirales;f__Lachnospiraceae;g__;s__	medium_quality	1408_0	1408_0	-	-
MAG1703	69.42	2.32	12.5	1664885	12213	61.9068	d__Bacteria;p__Firmicutes_A;c__Clostridia;o__Lachnospirales;f__Lachnospiraceae;g__;s__	low_quality	1409_1	1409_1	-	-
MAG2587	88.94	0.89	0	2201640	18214	88.7504	d__Bacteria;p__Firmicutes_A;c__Clostridia;o__Lachnospirales;f__Lachnospiraceae;g__;s__	medium_quality	1409_2	1409_1	648,16S ribosomal RNA (partial);475,16S ribosomal RNA (partial);511,16S ribosomal RNA (partial)	-
CMAG0843	81.36	2.04	33.33	2529115	16513	75.3778	d__Bacteria;p__Verrucomicrobiota;c__Verrucomicrobiae;o__Verrucomicrobiales;f__Akkermansiaceae;g__Akkermansia;s__	medium_quality	141_1	141_1	-	GCA_017471985.1_ASM1747198v1_genomic.fna.gz
CMAG1928	91.61	0	0	2651925	39482	96.2064	d__Bacteria;p__Verrucomicrobiota;c__Verrucomicrobiae;o__Verrucomicrobiales;f__Akkermansiaceae;g__Akkermansia;s__	high_quality	141_2	141_2	-	Tibetan-s1400-27M_bin_1.fa.gz
MAG1702	79.78	1.25	0	2000222	20664	77.8452	d__Bacteria;p__Firmicutes_A;c__Clostridia;o__Lachnospirales;f__Lachnospiraceae;g__;s__	medium_quality	1410_0	1410_0	-	GCA_017446125.1_ASM1744612v1_genomic.fna.gz
MAG1705	67.66	1.9	33.33	1827237	8435	62.0861	d__Bacteria;p__Firmicutes_A;c__Clostridia;o__Lachnospirales;f__Lachnospiraceae;g__;s__	low_quality	1411_1	1411_1	-	-
MAG2197	84.36	6.64	1.85	2949608	59515	55.9346	d__Bacteria;p__Firmicutes_A;c__Clostridia;o__Lachnospirales;f__Lachnospiraceae;g__;s__	medium_quality	1411_2	1411_1	549,16S ribosomal RNA (partial);599,16S ribosomal RNA (partial)	-
MAG1721	82.16	1.34	0	1920918	14591	79.6241	d__Bacteria;p__Firmicutes_A;c__Clostridia;o__Lachnospirales;f__Lachnospiraceae;g__;s__	medium_quality	1412_0	1412_0	-	-
MAG1414	93.06	0	0	2803850	64924	97.8724	d__Bacteria;p__Firmicutes_A;c__Clostridia;o__Lachnospirales;f__Lachnospiraceae;g__;s__	high_quality	1413_1	1413_1	-	-
MAG1711	86.45	0	0	2016724	22333	90.7989	d__Bacteria;p__Firmicutes_A;c__Clostridia;o__Lachnospirales;f__Lachnospiraceae;g__;s__	medium_quality	1413_2	1413_1	-	-
MAG1693	73.63	0.57	0	1903744	19655	75.0735	d__Bacteria;p__Firmicutes_A;c__Clostridia;o__Lachnospirales;f__Lachnospiraceae;g__;s__	medium_quality	1414_0	1414_0	-	-
MAG1704	76.59	2.45	2.04	1948253	7123	68.1927	d__Bacteria;p__Firmicutes_A;c__Clostridia;o__Lachnospirales;f__Lachnospiraceae;g__;s__	medium_quality	1415_0	1415_0	-	-
MAG1149	96.28	0	0	2555830	45839	100.941	d__Bacteria;p__Firmicutes_A;c__Clostridia;o__Lachnospirales;f__Lachnospiraceae;g__NK4A144;s__NK4A144_sp003488445	high_quality	1416_1	1416_1	-	GCA_017446605.1_ASM1744660v1_genomic.fna.gz
MAG1203	96.45	0.07	100	2333487	16749	100.324	d__Bacteria;p__Firmicutes_A;c__Clostridia;o__Lachnospirales;f__Lachnospiraceae;g__NK4A144;s__NK4A144_sp003488445	high_quality	1416_2	1416_1	-	GCA_017446605.1_ASM1744660v1_genomic.fna.gz
MAG2108	84.47	0.78	25	2092185	4326	84.2061	d__Bacteria;p__Firmicutes_A;c__Clostridia;o__Lachnospirales;f__Lachnospiraceae;g__NK4A144;s__NK4A144_sp003488445	medium_quality	1416_3	1416_1	-	GCA_017446605.1_ASM1744660v1_genomic.fna.gz
MAG1097	97.87	0	0	2974047	110984	102.915	d__Bacteria;p__Firmicutes_A;c__Clostridia;o__Lachnospirales;f__Lachnospiraceae;g__NK4A144;s__NK4A144_sp000621405	high_quality	1417_0	1417_0	-	GCA_017454725.1_ASM1745472v1_genomic.fna.gz
MAG0054	90.37	1.53	0	2480893	15085	86.8985	d__Bacteria;p__Firmicutes_A;c__Clostridia;o__Lachnospirales;f__Lachnospiraceae;g__NK4A144;s__	high_quality	1418_0	1418_0	-	-
CMAG3158	60.88	0	0	2231642	26267	65.2994	d__Bacteria;p__Firmicutes_A;c__Clostridia;o__Lachnospirales;f__Lachnospiraceae;g__Butyrivibrio_A;s__	low_quality	1419_3	1419_1	-	-
CMAG3204	90.13	3.52	90	2186830	4972	76.2265	d__Bacteria;p__Firmicutes_A;c__Clostridia;o__Lachnospirales;f__Lachnospiraceae;g__Butyrivibrio_A;s__	high_quality	1419_1	1419_1	452,16S ribosomal RNA (partial)	-
CMAG3481	98.66	0	0	2364099	103755	103.676	d__Bacteria;p__Firmicutes_A;c__Clostridia;o__Lachnospirales;f__Lachnospiraceae;g__Butyrivibrio_A;s__	high_quality	1419_2	1419_1	-	-
CMAG2838	85.73	2.68	100	2178016	18878	76.606	d__Bacteria;p__Firmicutes_A;c__Clostridia;o__Lachnospirales;f__Lachnospiraceae;g__Butyrivibrio_A;s__	medium_quality	1419_4	1419_2	-	-
CMAG1521	83.44	3.34	61.54	2213700	18276	71.0019	d__Bacteria;p__Verrucomicrobiota;c__Verrucomicrobiae;o__Verrucomicrobiales;f__Akkermansiaceae;g__Akkermansia;s__	medium_quality	142_0	142_0	813,16S ribosomal RNA (partial)	GCA_017477935.1_ASM1747793v1_genomic.fna.gz
CMAG3024	70.69	0	0	2696673	21249	75.0173	d__Bacteria;p__Firmicutes_A;c__Clostridia;o__Lachnospirales;f__Lachnospiraceae;g__Butyrivibrio_A;s__	medium_quality	1420_0	1420_0	-	-
CMAG1800	94.95	2.09	16.67	2265142	15521	88.6909	d__Bacteria;p__Firmicutes_A;c__Clostridia;o__Lachnospirales;f__Lachnospiraceae;g__Butyrivibrio_A;s__	high_quality	1421_0	1421_0	-	C4979_bin_20.fa.gz
CMAG2909	68.52	2.01	0	2440236	13876	62.6123	d__Bacteria;p__Firmicutes_A;c__Clostridia;o__Lachnospirales;f__Lachnospiraceae;g__NK4A136;s__	low_quality	1422_1	1422_1	-	-
CMAG3029	88.42	1.34	75	2956096	25750	86.1308	d__Bacteria;p__Firmicutes_A;c__Clostridia;o__Lachnospirales;f__Lachnospiraceae;g__NK4A136;s__	medium_quality	1422_2	1422_1	-	-
CMAG1778	87.28	0.66	0	1897390	64312	88.7883	d__Bacteria;p__Firmicutes_A;c__Clostridia;o__Lachnospirales;f__Lachnospiraceae;g__UBA2868;s__UBA2868_sp004552595	medium_quality	1423_3	1423_1	-	Duroc-High1_bin_11.fa.gz
CMAG2712	63.97	0.02	0	1294492	7680	67.7554	d__Bacteria;p__Firmicutes_A;c__Clostridia;o__Lachnospirales;f__Lachnospiraceae;g__UBA2868;s__UBA2868_sp004552595	low_quality	1423_4	1423_1	-	Duroc-High1_bin_11.fa.gz
CMAG2855	71.72	0.82	33.33	1377605	8883	71.5686	d__Bacteria;p__Firmicutes_A;c__Clostridia;o__Lachnospirales;f__Lachnospiraceae;g__UBA2868;s__UBA2868_sp004552595	medium_quality	1423_1	1423_1	-	Duroc-High1_bin_11.fa.gz
CMAG3437	79.18	2.58	66.67	1543969	10769	70.3122	d__Bacteria;p__Firmicutes_A;c__Clostridia;o__Lachnospirales;f__Lachnospiraceae;g__UBA2868;s__UBA2868_sp004552595	medium_quality	1423_2	1423_1	-	Duroc-High1_bin_11.fa.gz
CMAG2344	91.83	0	0	1833413	52665	96.5515	d__Bacteria;p__Firmicutes_A;c__Clostridia;o__Lachnospirales;f__Lachnospiraceae;g__UBA3775;s__	high_quality	1424_0	1424_0	-	-
MAG0994	63.83	0.57	0	1322048	2747	64.4189	d__Bacteria;p__Firmicutes_A;c__Clostridia;o__Lachnospirales;f__Lachnospiraceae;g__;s__	low_quality	1425_0	1425_0	-	-
MAG1011	73.54	2.27	0	1934108	3583	65.7442	d__Bacteria;p__Firmicutes_A;c__Clostridia;o__UBA1212;f__UBA1255;g__UBA1255;s__	medium_quality	1426_0	1426_0	-	GCA_017649385.1_ASM1764938v1_genomic.fna.gz
MAG1536	76.8	0.84	0	2727583	8219	76.5148	d__Bacteria;p__Firmicutes_A;c__Clostridia;o__Lachnospirales;f__Lachnospiraceae;g__Eubacterium_Q;s__	medium_quality	1427_0	1427_0	-	-
MAG1739	98.21	0.5	50	2849575	28671	100.167	d__Bacteria;p__Firmicutes_A;c__Clostridia;o__Lachnospirales;f__Lachnospiraceae;g__Eubacterium_Q;s__Eubacterium_Q_sp002349225	high_quality	1428_0	1428_0	-	GCA_017940985.1_ASM1794098v1_genomic.fna.gz
CMAG0415	97.32	0.22	0	2176495	58950	100.99	d__Bacteria;p__Firmicutes_A;c__Clostridia;o__Lachnospirales;f__Lachnospiraceae;g__;s__	high_quality	1429_0	1429_0	-	GCA_017390525.1_ASM1739052v1_genomic.fna.gz
CMAG0663	87.76	0.68	100	2686201	34818	88.9018	d__Bacteria;p__Verrucomicrobiota;c__Verrucomicrobiae;o__Verrucomicrobiales;f__Akkermansiaceae;g__Akkermansia;s__	medium_quality	143_1	143_1	-	GCA_017398005.1_ASM1739800v1_genomic.fna.gz
CMAG0900	73.38	1.36	33.33	1921146	9159	70.5418	d__Bacteria;p__Verrucomicrobiota;c__Verrucomicrobiae;o__Verrucomicrobiales;f__Akkermansiaceae;g__Akkermansia;s__	medium_quality	143_2	143_1	-	GCA_017398005.1_ASM1739800v1_genomic.fna.gz
CMAG1075	88.8	0.85	66.67	2534202	6523	88.3644	d__Bacteria;p__Verrucomicrobiota;c__Verrucomicrobiae;o__Verrucomicrobiales;f__Akkermansiaceae;g__Akkermansia;s__	medium_quality	143_3	143_1	-	GCA_017533135.1_ASM1753313v1_genomic.fna.gz
CMAG2805	91.03	0.86	0	2004852	37767	91.3071	d__Bacteria;p__Firmicutes_A;c__Clostridia;o__Lachnospirales;f__Lachnospiraceae;g__SFDP01;s__	high_quality	1430_0	1430_0	-	F4922_bin_17.fa.gz
CMAG1740	72.49	0	0	1796995	37576	77.0649	d__Bacteria;p__Firmicutes_A;c__Clostridia;o__Lachnospirales;f__Lachnospiraceae;g__UBA629;s__UBA629_sp900317915	medium_quality	1431_0	1431_0	-	GCA_900317915.1_genomic.fna.gz
CMAG2966	93.59	3.61	9.09	2610097	45916	80.202	d__Bacteria;p__Firmicutes_A;c__Clostridia;o__Lachnospirales;f__Lachnospiraceae;g__CAG-510;s__	high_quality	1432_0	1432_0	-	F4390_bin_49.fa.gz
CMAG3490	95.4	0.77	0	2496648	95696	96.5309	d__Bacteria;p__Firmicutes_A;c__Clostridia;o__Lachnospirales;f__Lachnospiraceae;g__SFDP01;s__	high_quality	1433_0	1433_0	-	-
CMAG0428	66.81	1.62	60	1496352	24153	63.093	d__Bacteria;p__Firmicutes_A;c__Clostridia;o__Lachnospirales;f__Lachnospiraceae;g__CAG-95;s__	low_quality	1434_0	1434_0	-	-
CMAG2879	74.95	0.57	0	2055850	67295	76.928	d__Bacteria;p__Firmicutes_A;c__Clostridia;o__Lachnospirales;f__Lachnospiraceae;g__CAG-95;s__	medium_quality	1435_0	1435_0	-	-
CMAG2902	83.73	1.27	60	1959293	36916	81.9472	d__Bacteria;p__Firmicutes_A;c__Clostridia;o__Lachnospirales;f__Lachnospiraceae;g__CAG-95;s__	medium_quality	1436_0	1436_0	-	-
CMAG3477	92.82	1.45	0	2722252	67521	90.3994	d__Bacteria;p__Firmicutes_A;c__Clostridia;o__Lachnospirales;f__Lachnospiraceae;g__Acetatifactor;s__	high_quality	1437_0	1437_0	-	-
CMAG1969	70.75	2.09	50	1958972	5754	64.06	d__Bacteria;p__Firmicutes_A;c__Clostridia;o__Lachnospirales;f__Lachnospiraceae;g__Acetatifactor;s__	medium_quality	1438_0	1438_0	-	Laiwu-LwJeOb_bin_13.fa.gz
MAG2071	81.05	2.86	22.22	2074148	3436	70.2861	d__Bacteria;p__Firmicutes_A;c__Clostridia;o__Lachnospirales;f__Lachnospiraceae;g__Weimerbacter;s__	medium_quality	1439_1	1439_1	-	GCA_017393165.1_ASM1739316v1_genomic.fna.gz
MAG2155	97.65	0	0	2705835	35793	102.204	d__Bacteria;p__Firmicutes_A;c__Clostridia;o__Lachnospirales;f__Lachnospiraceae;g__Weimerbacter;s__	high_quality	1439_2	1439_1	1337,16S ribosomal RNA;1200,16S ribosomal RNA (partial);1041,16S ribosomal RNA (partial);615,16S ribosomal RNA (partial);586,16S ribosomal RNA (partial);568,16S ribosomal RNA (partial)	GCA_017393165.1_ASM1739316v1_genomic.fna.gz
CMAG0515	90.82	0.82	0	2450236	50009	91.419	d__Bacteria;p__Verrucomicrobiota;c__Verrucomicrobiae;o__Verrucomicrobiales;f__Akkermansiaceae;g__Akkermansia;s__	high_quality	144_0	144_0	768,16S ribosomal RNA (partial)	-
MAG2244	97.19	2.85	0	3999961	70710	87.7895	d__Bacteria;p__Firmicutes_A;c__Clostridia;o__Lachnospirales;f__Lachnospiraceae;g__CAG-45;s__	high_quality	1440_0	1440_0	-	-
CMAG3134	91.09	2.38	50	3461607	41317	83.8061	d__Bacteria;p__Firmicutes_A;c__Clostridia;o__Lachnospirales;f__Lachnospiraceae;g__;s__	high_quality	1441_0	1441_0	-	-
MAG2409	92.57	0.22	0	2965590	10860	95.5058	d__Bacteria;p__Firmicutes_A;c__Clostridia;o__Lachnospirales;f__Lachnospiraceae;g__;s__	high_quality	1442_0	1442_0	867,16S ribosomal RNA (partial);513,16S ribosomal RNA (partial);534,16S ribosomal RNA (partial)	GCA_017439015.1_ASM1743901v1_genomic.fna.gz
CMAG3105	91.49	1.73	44.44	2765243	55390	87.5834	d__Bacteria;p__Firmicutes_A;c__Clostridia;o__Lachnospirales;f__Lachnospiraceae;g__Eubacterium_J;s__	high_quality	1443_0	1443_0	-	-
CMAG3459	93.43	1.18	0	2480131	41074	92.1436	d__Bacteria;p__Firmicutes_A;c__Clostridia;o__Lachnospirales;f__Lachnospiraceae;g__Eubacterium_J;s__	high_quality	1444_0	1444_0	-	-
CMAG2285	86.02	3.65	15	2088270	81874	72.6831	d__Bacteria;p__Firmicutes_A;c__Clostridia;o__Lachnospirales;f__Lachnospiraceae;g__Eubacterium_J;s__	medium_quality	1445_0	1445_0	-	-
CMAG3017	91.87	2.91	25	1984554	19798	81.6166	d__Bacteria;p__Firmicutes_A;c__Clostridia;o__Lachnospirales;f__Lachnospiraceae;g__Agathobacter;s__	high_quality	1446_1	1446_1	-	-
CMAG3498	81.68	2	87.5	1708361	10244	75.6905	d__Bacteria;p__Firmicutes_A;c__Clostridia;o__Lachnospirales;f__Lachnospiraceae;g__Agathobacter;s__	medium_quality	1447_0	1447_0	-	-
CMAG2234	90.93	2.34	37.5	2442689	9319	83.1994	d__Bacteria;p__Firmicutes_A;c__Clostridia;o__Lachnospirales;f__Lachnospiraceae;g__Agathobacter;s__	high_quality	1448_1	1448_1	-	-
CMAG2364	59.65	0	0	1741867	6534	63.4652	d__Bacteria;p__Firmicutes_A;c__Clostridia;o__Lachnospirales;f__Lachnospiraceae;g__Agathobacter;s__	low_quality	1448_2	1448_1	-	-
CMAG2755	90.72	0.72	50	2735293	61567	91.9093	d__Bacteria;p__Firmicutes_A;c__Clostridia;o__Lachnospirales;f__Lachnospiraceae;g__Agathobacter;s__	high_quality	1448_3	1448_1	-	-
CMAG3211	76.37	4.16	16.67	1784827	7654	59.4539	d__Bacteria;p__Firmicutes_A;c__Clostridia;o__Lachnospirales;f__Lachnospiraceae;g__Agathobacter;s__	medium_quality	1449_1	1449_1	-	-
CMAG3367	70.05	1.45	0	2177856	41201	67.4149	d__Bacteria;p__Firmicutes_A;c__Clostridia;o__Lachnospirales;f__Lachnospiraceae;g__Agathobacter;s__	medium_quality	1449_2	1449_1	-	-
CMAG0493	85.3	0	0	1925276	17527	89.5437	d__Bacteria;p__Verrucomicrobiota;c__Verrucomicrobiae;o__Verrucomicrobiales;f__Akkermansiaceae;g__Akkermansia;s__	medium_quality	145_0	145_0	-	GCA_017409465.1_ASM1740946v1_genomic.fna.gz
CMAG2919	72.81	1.75	0	2037293	5080	67.7659	d__Bacteria;p__Firmicutes_A;c__Clostridia;o__Lachnospirales;f__Lachnospiraceae;g__Agathobacter;s__	medium_quality	1450_1	1450_1	-	Boar-s10_bin_45.fa.gz
CMAG3042	89.76	0.48	0	2346918	84246	92.2855	d__Bacteria;p__Firmicutes_A;c__Clostridia;o__Lachnospirales;f__Lachnospiraceae;g__Agathobacter;s__	medium_quality	1450_3	1450_1	-	Boar-s10_bin_45.fa.gz
CMAG3297	68.42	1.75	0	2306568	4512	63.3244	d__Bacteria;p__Firmicutes_A;c__Clostridia;o__Lachnospirales;f__Lachnospiraceae;g__Agathobacter;s__	low_quality	1450_2	1450_1	-	Boar-s10_bin_45.fa.gz
MAG1631	73.65	0.06	0	1653230	10805	77.3836	d__Bacteria;p__Firmicutes_A;c__Clostridia;o__Lachnospirales;f__Lachnospiraceae;g__UBA2868;s__UBA2868_sp002350465	medium_quality	1451_1	1451_1	-	GCA_017433365.1_ASM1743336v1_genomic.fna.gz
MAG1657	68.74	0	0	1597537	9817	72.732	d__Bacteria;p__Firmicutes_A;c__Clostridia;o__Lachnospirales;f__Lachnospiraceae;g__UBA2868;s__UBA2868_sp002350465	low_quality	1451_2	1451_1	-	GCA_002350465.1_genomic.fna.gz
MAG1986	83.34	0.63	0	2138925	6862	84.0265	d__Bacteria;p__Firmicutes_A;c__Clostridia;o__Lachnospirales;f__Lachnospiraceae;g__UBA2868;s__UBA2868_sp002350465	medium_quality	1451_3	1451_1	-	GCA_002350465.1_genomic.fna.gz
MAG1527	77.49	2.52	0	2040271	15895	69.0913	d__Bacteria;p__Firmicutes_A;c__Clostridia;o__Lachnospirales;f__Lachnospiraceae;g__AC2028;s__	medium_quality	1452_1	1452_1	-	-
MAG2612	98.35	0	0	2666302	38697	102.938	d__Bacteria;p__Firmicutes_A;c__Clostridia;o__Lachnospirales;f__Lachnospiraceae;g__AC2028;s__	high_quality	1452_2	1452_2	-	-
MAG0088	80.43	1.87	50	2279455	12375	75.1725	d__Bacteria;p__Firmicutes_A;c__Clostridia;o__Lachnospirales;f__Lachnospiraceae;g__NK4A136;s__NK4A136_sp000421045	medium_quality	1453_1	1453_1	-	GCF_000421045.1_genomic.fna.gz
MAG0931	60.58	0	0	2174841	6461	64.3903	d__Bacteria;p__Firmicutes_A;c__Clostridia;o__Lachnospirales;f__Lachnospiraceae;g__NK4A136;s__NK4A136_sp000421045	low_quality	1453_2	1453_1	-	GCF_000421045.1_genomic.fna.gz
CMAG3182	95.31	2.48	37.5	2753078	15555	87.1019	d__Bacteria;p__Firmicutes_A;c__Clostridia;o__Lachnospirales;f__Lachnospiraceae;g__Eubacterium_J;s__	high_quality	1454_0	1454_0	-	-
CMAG2383	65.62	1.52	25	1548793	13839	62.1611	d__Bacteria;p__Firmicutes_A;c__Clostridia;o__Lachnospirales;f__Lachnospiraceae;g__CAG-882;s__	low_quality	1455_0	1455_0	-	-
MAG1133	96.4	0.6	0	2337845	133999	98.5271	d__Bacteria;p__Firmicutes_A;c__Clostridia;o__Lachnospirales;f__Lachnospiraceae;g__Weimerbacter;s__Weimerbacter_sp900315505	high_quality	1456_0	1456_0	-	GCA_900315505.1_genomic.fna.gz
MAG1526	95.97	0	0	2758688	38690	100.558	d__Bacteria;p__Firmicutes_A;c__Clostridia;o__Lachnospirales;f__Lachnospiraceae;g__Eubacterium_Q;s__	high_quality	1457_0	1457_0	-	GCA_017437865.1_ASM1743786v1_genomic.fna.gz
CMAG1093	89.37	3.26	9.09	1909232	13293	77.1936	d__Bacteria;p__Firmicutes_A;c__Clostridia;o__UBA1212;f__UBA1255;g__;s__	medium_quality	1458_0	1458_0	469,16S ribosomal RNA (partial)	-
CMAG0445	85.88	0.95	20	2208634	56995	85.8858	d__Bacteria;p__Firmicutes_A;c__Clostridia;o__Lachnospirales;f__Lachnospiraceae;g__Faecalimonas;s__	medium_quality	1459_0	1459_0	-	-
CMAG1578	91.84	0.68	0	2537766	60509	93.2218	d__Bacteria;p__Verrucomicrobiota;c__Verrucomicrobiae;o__Verrucomicrobiales;f__Akkermansiaceae;g__Akkermansia;s__	high_quality	146_0	146_0	-	GCA_017397585.1_ASM1739758v1_genomic.fna.gz
CMAG1116	85.17	2.09	25	1964323	19732	79.0152	d__Bacteria;p__Firmicutes_A;c__Clostridia;o__Lachnospirales;f__Lachnospiraceae;g__Faecalimonas;s__	medium_quality	1460_0	1460_0	-	-
CMAG1517	96.94	1.42	0	2279073	121203	94.9235	d__Bacteria;p__Firmicutes_A;c__Clostridia;o__Lachnospirales;f__Lachnospiraceae;g__Faecalimonas;s__	high_quality	1461_0	1461_0	-	-
CMAG1428	63.16	0	0	1211704	202425	68.4663	d__Bacteria;p__Firmicutes_A;c__Clostridia;o__Lachnospirales;f__Lachnospiraceae;g__Faecalimonas;s__	low_quality	1462_0	1462_0	-	-
CMAG1862	90.7	1.27	0	1900587	55796	89.0966	d__Bacteria;p__Firmicutes_A;c__Clostridia;o__Lachnospirales;f__Lachnospiraceae;g__Faecalimonas;s__	high_quality	1463_0	1463_0	-	-
CMAG1984	80.15	0.63	0	1325311	32726	81.5149	d__Bacteria;p__Firmicutes_A;c__Clostridia;o__Lachnospirales;f__Lachnospiraceae;g__Faecalimonas;s__	medium_quality	1464_0	1464_0	-	-
MAG1963	100	0	0	1956870	538781	105.731	d__Bacteria;p__Firmicutes;c__Bacilli;o__Lactobacillales;f__Streptococcaceae;g__Streptococcus;s__Streptococcus_equinus	high_quality	1465_0	1465_0	-	GCF_000187265.1_genomic.fna.gz
CMAG1403	64.91	0	0	1790948	9108	68.8694	d__Bacteria;p__Firmicutes_A;c__Clostridia;o__Lachnospirales;f__Lachnospiraceae;g__Dorea;s__	low_quality	1466_0	1466_0	-	-
CMAG2754	65.22	2.42	40	2018175	52174	57.8375	d__Bacteria;p__Firmicutes_A;c__Clostridia;o__Lachnospirales;f__Lachnospiraceae;g__Acetatifactor;s__	low_quality	1467_0	1467_0	-	F5619_bin_41.fa.gz
CMAG2932	69.47	2.63	0	2403277	13679	60.4561	d__Bacteria;p__Firmicutes_A;c__Clostridia;o__Lachnospirales;f__Lachnospiraceae;g__UBA2882;s__	low_quality	1468_0	1468_0	-	-
CMAG3142	84.1	2.44	53.85	2079876	11368	75.9557	d__Bacteria;p__Firmicutes_A;c__Clostridia;o__Lachnospirales;f__Lachnospiraceae;g__1XD42-69;s__	medium_quality	1469_0	1469_0	-	-
CMAG0819	92.46	0.68	0	2739568	17365	93.2997	d__Bacteria;p__Verrucomicrobiota;c__Verrucomicrobiae;o__Verrucomicrobiales;f__Akkermansiaceae;g__Akkermansia;s__	high_quality	147_0	147_0	-	-
MAG2357	77.84	0.9	75	2327943	3170	76.8411	d__Bacteria;p__Firmicutes_A;c__Clostridia;o__Lachnospirales;f__Lachnospiraceae;g__Dorea;s__Dorea_muris	medium_quality	1470_0	1470_0	-	GCF_004345005.1_genomic.fna.gz
CMAG3152	70.7	0.6	0	1733509	33855	72.2296	d__Bacteria;p__Firmicutes_A;c__Clostridia;o__Lachnospirales;f__Lachnospiraceae;g__;s__	medium_quality	1471_0	1471_0	-	F5641_bin_14.fa.gz
CMAG3395	72.22	0.88	100	1417645	16970	72.0497	d__Bacteria;p__Firmicutes_A;c__Clostridia;o__Lachnospirales;f__Lachnospiraceae;g__Agathobacter;s__	medium_quality	1472_0	1472_0	-	-
CMAG2883	65.05	1.74	60	2385539	13437	60.4783	d__Bacteria;p__Firmicutes_A;c__Clostridia;o__Lachnospirales;f__Lachnospiraceae;g__Roseburia;s__	low_quality	1473_1	1473_1	-	-
CMAG3117	83.57	1.16	0	2923389	107256	82.8004	d__Bacteria;p__Firmicutes_A;c__Clostridia;o__Lachnospirales;f__Lachnospiraceae;g__Roseburia;s__	medium_quality	1473_2	1473_1	-	-
CMAG1309	70.91	1.11	0	2129657	20420	69.6701	d__Bacteria;p__Firmicutes_A;c__Clostridia;o__Lachnospirales;f__Lachnospiraceae;g__Roseburia;s__	medium_quality	1474_0	1474_0	-	-
CMAG1420	96.14	2.22	12.5	3757815	49730	89.7366	d__Bacteria;p__Firmicutes_A;c__Clostridia;o__Lachnospirales;f__Lachnospiraceae;g__Roseburia;s__	high_quality	1475_0	1475_0	-	-
CMAG2339	94.54	0	0	2324412	95366	99.5194	d__Bacteria;p__Firmicutes_A;c__Clostridia;o__Lachnospirales;f__Lachnospiraceae;g__SFDP01;s__	high_quality	1476_1	1476_1	-	Boar-s13_bin_15.fa.gz
CMAG2710	78.02	2.05	20	1945057	18021	72.0258	d__Bacteria;p__Firmicutes_A;c__Clostridia;o__Lachnospirales;f__Lachnospiraceae;g__Acetatifactor;s__	medium_quality	1477_0	1477_0	-	-
CMAG1430	92.33	0.67	0	2488237	44566	93.629	d__Bacteria;p__Firmicutes_A;c__Clostridia;o__Lachnospirales;f__Lachnospiraceae;g__SFDP01;s__	high_quality	1478_0	1478_0	-	-
CMAG0883	60.69	0	0	1721993	5059	64.3941	d__Bacteria;p__Firmicutes_A;c__Clostridia;o__Lachnospirales;f__Lachnospiraceae;g__SFDP01;s__	low_quality	1479_0	1479_0	-	GCA_017521195.1_ASM1752119v1_genomic.fna.gz
CMAG2023	92.37	0	0	2429120	41267	96.9856	d__Bacteria;p__Verrucomicrobiota;c__Verrucomicrobiae;o__Verrucomicrobiales;f__Akkermansiaceae;g__Akkermansia;s__	high_quality	148_0	148_0	-	S67912A_bin_17.fa.gz
CMAG1160	95.4	2.11	0	3203280	78324	89.7439	d__Bacteria;p__Firmicutes_A;c__Clostridia;o__Lachnospirales;f__Lachnospiraceae;g__SFDP01;s__	high_quality	1480_0	1480_0	-	-
CMAG1419	74.71	0.28	33.33	2289518	68915	78.1483	d__Bacteria;p__Firmicutes_A;c__Clostridia;o__Lachnospirales;f__Lachnospiraceae;g__SFDP01;s__	medium_quality	1481_0	1481_0	-	-
CMAG1457	71.4	0	0	2211396	45294	76.056	d__Bacteria;p__Firmicutes_A;c__Clostridia;o__Lachnospirales;f__Lachnospiraceae;g__SFDP01;s__	medium_quality	1482_0	1482_0	-	-
CMAG2386	73.54	2.33	50	1813079	8603	65.8246	d__Bacteria;p__Firmicutes_A;c__Clostridia;o__Lachnospirales;f__Lachnospiraceae;g__SFDP01;s__	medium_quality	1483_0	1483_0	-	-
CMAG1387	79.28	2.63	66.67	2444657	51939	70.8455	d__Bacteria;p__Firmicutes_A;c__Clostridia;o__Lachnospirales;f__Lachnospiraceae;g__Agathobacter;s__	medium_quality	1484_0	1484_0	-	-
CMAG2682	69.87	2.66	0	1743702	18017	60.8257	d__Bacteria;p__Firmicutes_A;c__Clostridia;o__Lachnospirales;f__Lachnospiraceae;g__Agathobacter;s__	low_quality	1485_1	1485_1	-	-
CMAG3038	65.79	1.75	0	1663323	6888	60.8781	d__Bacteria;p__Firmicutes_A;c__Clostridia;o__Lachnospirales;f__Lachnospiraceae;g__Agathobacter;s__	low_quality	1485_2	1485_1	-	-
CMAG1747	83.63	1.27	50	2312298	10672	81.3082	d__Bacteria;p__Firmicutes_A;c__Clostridia;o__Lachnospirales;f__Lachnospiraceae;g__CAG-56;s__CAG-56_sp900539525	medium_quality	1486_0	1486_0	-	LW1-s150822_bin_12.fa.gz
CMAG3165	67.39	0.76	100	1765375	13416	67.7176	d__Bacteria;p__Firmicutes_A;c__Clostridia;o__Lachnospirales;f__Lachnospiraceae;g__CAG-81;s__	low_quality	1487_0	1487_0	-	-
CMAG2006	66.02	2.81	16.67	1629507	8104	55.8787	d__Bacteria;p__Firmicutes_B;c__Peptococcia;o__Peptococcales;f__Peptococcaceae;g__UBA7185;s__	low_quality	1488_1	1488_1	-	-
CMAG2224	59.09	0	0	1519435	4580	62.7509	d__Bacteria;p__Firmicutes_B;c__Peptococcia;o__Peptococcales;f__Peptococcaceae;g__UBA7185;s__	low_quality	1488_3	1488_1	-	-
CMAG3224	67.24	1.72	0	1442727	6273	62.4375	d__Bacteria;p__Firmicutes_B;c__Peptococcia;o__Peptococcales;f__Peptococcaceae;g__UBA7185;s__	low_quality	1488_2	1488_1	-	-
CMAG1436	90.31	2.81	0	2525967	56567	81.0126	d__Bacteria;p__Firmicutes_B;c__Peptococcia;o__Peptococcales;f__Peptococcaceae;g__UBA7185;s__	high_quality	1489_0	1489_0	-	GCA_017547685.1_ASM1754768v1_genomic.fna.gz
MAG1004	61.9	1.72	100	3130027	15862	57.5004	d__Bacteria;p__Fibrobacterota;c__Fibrobacteria;o__Fibrobacterales;f__Fibrobacteraceae;g__Fibrobacter;s__Fibrobacter_sp900177805	low_quality	149_1	149_1	-	GCF_900177805.1_genomic.fna.gz
MAG1549	86.72	0	0	3366294	40252	91.3248	d__Bacteria;p__Fibrobacterota;c__Fibrobacteria;o__Fibrobacterales;f__Fibrobacteraceae;g__Fibrobacter;s__Fibrobacter_sp900177805	medium_quality	149_2	149_1	-	GCF_900177805.1_genomic.fna.gz
MAG1212	97.54	0	0	3705983	81786	102.453	d__Bacteria;p__Fibrobacterota;c__Fibrobacteria;o__Fibrobacterales;f__Fibrobacteraceae;g__Fibrobacter;s__Fibrobacter_elongatus	high_quality	149_3	149_2	-	GCF_002210425.1_genomic.fna.gz
MAG1991	98.84	1.1	100	3780687	508937	99.0467	d__Bacteria;p__Fibrobacterota;c__Fibrobacteria;o__Fibrobacterales;f__Fibrobacteraceae;g__Fibrobacter;s__Fibrobacter_elongatus	high_quality	149_4	149_2	-	GCF_002210425.1_genomic.fna.gz
MAG1771	66.54	0	0	2174015	4099	70.1527	d__Bacteria;p__Fibrobacterota;c__Fibrobacteria;o__Fibrobacterales;f__Fibrobacteraceae;g__Fibrobacter;s__Fibrobacter_succinogenes	low_quality	149_5	149_3	-	GCF_000146505.1_genomic.fna.gz
CMAG1584	87.98	2.81	7.69	2013600	19451	78.2189	d__Bacteria;p__Firmicutes_B;c__Peptococcia;o__Peptococcales;f__Peptococcaceae;g__;s__	medium_quality	1490_0	1490_0	-	GCA_017399005.1_ASM1739900v1_genomic.fna.gz
CMAG2616	87.42	0.84	0	2559972	24835	87.6151	d__Bacteria;p__Firmicutes_A;c__Clostridia;o__Lachnospirales;f__Lachnospiraceae;g__;s__	medium_quality	1491_1	1491_1	651,16S ribosomal RNA (partial)	-
CMAG3078	85.9	3.86	25	2365361	10395	70.6168	d__Bacteria;p__Firmicutes_A;c__Clostridia;o__Lachnospirales;f__Lachnospiraceae;g__;s__	medium_quality	1491_2	1491_1	-	-
CMAG3465	58.54	0.38	0	1421995	5721	60.3975	d__Bacteria;p__Firmicutes_A;c__Clostridia;o__Lachnospirales;f__Lachnospiraceae;g__;s__	low_quality	1492_0	1492_0	-	Laiwu-LwIlLe_bin_8.fa.gz
CMAG1744	65.09	2.63	50	2274260	23091	56.3034	d__Bacteria;p__Firmicutes_A;c__Clostridia;o__Lachnospirales;f__Lachnospiraceae;g__;s__	low_quality	1493_0	1493_0	-	-
CMAG3328	64.99	1.36	33.33	1336057	15919	62.3919	d__Bacteria;p__Firmicutes_A;c__Clostridia;o__Lachnospirales;f__Lachnospiraceae;g__Bariatricus;s__	low_quality	1494_0	1494_0	-	-
CMAG0808	93.2	2.36	0	2740890	92383	86.3656	d__Bacteria;p__Verrucomicrobiota;c__Lentisphaeria;o__Victivallales;f__UBA1829;g__;s__	high_quality	1495_0	1495_0	-	-
CMAG2768	98.65	2.49	0	2867515	159930	91.4039	d__Bacteria;p__Firmicutes_A;c__Clostridia;o__Lachnospirales;f__Lachnospiraceae;g__UBA7050;s__	high_quality	1496_0	1496_0	-	-
CMAG0551	68.32	3.16	8.33	1666613	2619	55.9381	d__Bacteria;p__Firmicutes_A;c__Clostridia;o__Lachnospirales;f__Lachnospiraceae;g__CAG-81;s__	low_quality	1497_0	1497_0	-	-
CMAG3076	64.23	0	0	1387836	13134	68.3484	d__Bacteria;p__Firmicutes_A;c__Clostridia;o__Lachnospirales;f__Lachnospiraceae;g__CAG-81;s__	low_quality	1498_0	1498_0	-	-
CMAG1409	98	1.58	33.33	3264499	22221	94.4468	d__Bacteria;p__Firmicutes_A;c__Clostridia;o__Lachnospirales;f__Lachnospiraceae;g__UBA9502;s__	high_quality	1499_0	1499_0	-	-
MAG2006	51.46	0	0	418542	12560	55.559	d__Bacteria;p__Patescibacteria;c__Saccharimonadia;o__Saccharimonadales;f__Saccharimonadaceae;g__UBA2866;s__	low_quality	15_0	15_0	682,16S ribosomal RNA (partial)	-
MAG1433	79.37	1.1	0	3050900	29221	78.3357	d__Bacteria;p__Fibrobacterota;c__Fibrobacteria;o__Fibrobacterales;f__Fibrobacteraceae;g__Fibrobacter;s__	medium_quality	150_0	150_0	-	-
MAG1868	79.82	0	0	1880803	5935	83.5934	d__Bacteria;p__Firmicutes_A;c__Clostridia;o__Lachnospirales;f__Lachnospiraceae;g__XBD2001;s__XBD2001_sp900116395	medium_quality	1500_1	1500_1	-	GCA_017403725.1_ASM1740372v1_genomic.fna.gz
MAG1993	86.12	1.45	25	1926574	14835	83.0413	d__Bacteria;p__Firmicutes_A;c__Clostridia;o__Lachnospirales;f__Lachnospiraceae;g__XBD2001;s__XBD2001_sp900116395	medium_quality	1500_2	1500_1	-	GCA_017393765.1_ASM1739376v1_genomic.fna.gz
MAG1890	70.36	0.54	12.5	1748608	4962	71.3557	d__Bacteria;p__Firmicutes_A;c__Clostridia;o__Lachnospirales;f__Lachnospiraceae;g__1XD8-76;s__	medium_quality	1501_1	1501_1	-	GCA_017400385.1_ASM1740038v1_genomic.fna.gz
MAG1965	81.08	0.94	0	2114151	4956	80.0751	d__Bacteria;p__Firmicutes_A;c__Clostridia;o__Lachnospirales;f__Lachnospiraceae;g__1XD8-76;s__	medium_quality	1501_3	1501_1	-	GCA_017400385.1_ASM1740038v1_genomic.fna.gz
MAG1985	74.97	1.03	25	1858446	6852	73.6558	d__Bacteria;p__Firmicutes_A;c__Clostridia;o__Lachnospirales;f__Lachnospiraceae;g__1XD8-76;s__	medium_quality	1501_2	1501_1	-	GCA_017400385.1_ASM1740038v1_genomic.fna.gz
MAG2157	93.66	0.45	0	2396707	67688	96.2405	d__Bacteria;p__Firmicutes_A;c__Clostridia;o__Lachnospirales;f__Lachnospiraceae;g__1XD8-76;s__	high_quality	1501_4	1501_1	-	GCA_017400385.1_ASM1740038v1_genomic.fna.gz
CMAG2267	98.66	1.7	75	2928551	26975	94.591	d__Bacteria;p__Firmicutes_A;c__Clostridia;o__Lachnospirales;f__Lachnospiraceae;g__;s__	high_quality	1502_0	1502_0	-	BL-unmapped_bin_358.fa.gz
CMAG2418	84.71	0.67	0	3231669	14836	85.5313	d__Bacteria;p__Firmicutes_A;c__Clostridia;o__Lachnospirales;f__Lachnospiraceae;g__Clostridium_AI;s__	medium_quality	1503_0	1503_0	-	-
MAG2262	86.3	1.34	0	3306544	14748	83.7687	d__Bacteria;p__Firmicutes_A;c__Clostridia;o__Lachnospirales;f__Lachnospiraceae;g__CAG-590;s__	medium_quality	1504_0	1504_0	-	-
MAG1892	89.21	0	0	2004760	87606	94.1525	d__Bacteria;p__Firmicutes_A;c__Clostridia;o__Lachnospirales;f__Lachnospiraceae;g__;s__	medium_quality	1505_1	1505_1	-	GCA_017634455.1_ASM1763445v1_genomic.fna.gz
MAG2175	87.81	1.24	0	1956512	16515	85.8279	d__Bacteria;p__Firmicutes_A;c__Clostridia;o__Lachnospirales;f__Lachnospiraceae;g__;s__	medium_quality	1505_2	1505_1	-	GCA_017634455.1_ASM1763445v1_genomic.fna.gz
CMAG1185	63.89	0.47	0	2132584	3690	65.107	d__Bacteria;p__Firmicutes_A;c__Clostridia;o__Oscillospirales;f__Ruminococcaceae;g__HUN007;s__	low_quality	1506_0	1506_0	-	-
CMAG2763	66.82	0.4	0	1002520	4382	68.4617	d__Bacteria;p__Firmicutes_A;c__Clostridia_A;o__Christensenellales;f__Borkfalkiaceae;g__;s__	low_quality	1507_0	1507_0	-	-
MAG0311	95.57	0.89	75	3108048	42967	95.7531	d__Bacteria;p__Firmicutes_A;c__Clostridia;o__Lachnospirales;f__Lachnospiraceae;g__Pseudobutyrivibrio;s__	high_quality	1508_0	1508_0	-	-
MAG0335	59.44	0	0	1891281	6179	63.2309	d__Bacteria;p__Firmicutes_A;c__Clostridia;o__Lachnospirales;f__Lachnospiraceae;g__Pseudobutyrivibrio;s__	low_quality	1509_0	1509_0	-	GCA_017934625.1_ASM1793462v1_genomic.fna.gz
MAG1075	82.78	2.75	50	3667489	19305	73.3157	d__Bacteria;p__Fibrobacterota;c__Fibrobacteria;o__Fibrobacterales;f__Fibrobacteraceae;g__Fibrobacter;s__	medium_quality	151_0	151_0	1522,16S ribosomal RNA;785,16S ribosomal RNA (partial);610,16S ribosomal RNA (partial)	-
MAG1995	80.28	1.03	0	2155952	15902	79.3315	d__Bacteria;p__Firmicutes_A;c__Clostridia;o__Lachnospirales;f__Lachnospiraceae;g__Pseudobutyrivibrio;s__Pseudobutyrivibrio_ruminis	medium_quality	1510_0	1510_0	-	GCF_900218035.1_genomic.fna.gz
MAG0544	58.77	0	0	1727653	6334	62.5717	d__Bacteria;p__Firmicutes_A;c__Clostridia;o__Lachnospirales;f__Lachnospiraceae;g__Pseudobutyrivibrio;s__	low_quality	1511_0	1511_0	-	-
MAG0955	79.79	0.51	0	3021492	101010	82.2444	d__Bacteria;p__Firmicutes_A;c__Clostridia;o__Lachnospirales;f__Lachnospiraceae;g__Pseudobutyrivibrio;s__	medium_quality	1512_0	1512_0	-	-
CMAG0275	99.19	0.19	0	2214988	113205	103.294	d__Bacteria;p__Proteobacteria;c__Gammaproteobacteria;o__Enterobacterales;f__Succinivibrionaceae;g__Ruminobacter;s__	high_quality	1513_0	1513_0	-	-
CMAG1724	59.12	0	0	1454074	7286	62.9825	d__Bacteria;p__Firmicutes_A;c__Clostridia;o__Lachnospirales;f__Lachnospiraceae;g__Butyrivibrio_A;s__	low_quality	1514_0	1514_0	-	-
MAG1979	86.15	1.27	0	3180267	19199	84.0833	d__Bacteria;p__Firmicutes_A;c__Clostridia;o__Lachnospirales;f__Lachnospiraceae;g__Butyrivibrio;s__Butyrivibrio_sp900108105	medium_quality	1515_0	1515_0	-	GCA_017469725.1_ASM1746972v1_genomic.fna.gz
MAG2174	66.77	0.84	0	2141051	5151	66.2819	d__Bacteria;p__Firmicutes_A;c__Clostridia;o__Lachnospirales;f__Lachnospiraceae;g__Butyrivibrio;s__	low_quality	1516_0	1516_0	-	GCA_017458325.1_ASM1745832v1_genomic.fna.gz
MAG0489	98.46	1.47	28.57	4448808	42236	95.7357	d__Bacteria;p__Firmicutes_A;c__Clostridia;o__Lachnospirales;f__Lachnospiraceae;g__Butyrivibrio;s__	high_quality	1517_0	1517_0	-	-
MAG0824	65.09	1.43	23.08	1707572	5779	61.7019	d__Bacteria;p__Firmicutes_A;c__Clostridia;o__Saccharofermentanales;f__Saccharofermentanaceae;g__Saccharofermentans;s__	low_quality	1518_0	1518_0	-	-
MAG1500	80.85	1.22	33.33	2692743	7873	78.6461	d__Bacteria;p__Firmicutes_A;c__Clostridia;o__Lachnospirales;f__Lachnospiraceae;g__Butyrivibrio;s__	medium_quality	1519_0	1519_0	-	-
CMAG0448	97.41	1.1	0	3259734	230533	97.2727	d__Bacteria;p__Fibrobacterota;c__Fibrobacteria;o__Fibrobacterales;f__Fibrobacteraceae;g__Fibrobacter;s__	high_quality	152_1	152_1	-	-
CMAG1737	67.59	3.45	50	2963029	32081	54.8462	d__Bacteria;p__Fibrobacterota;c__Fibrobacteria;o__Fibrobacterales;f__Fibrobacteraceae;g__Fibrobacter;s__	low_quality	152_2	152_1	-	-
CMAG3168	79.06	1.1	0	2956866	151409	78.7402	d__Bacteria;p__Fibrobacterota;c__Fibrobacteria;o__Fibrobacterales;f__Fibrobacteraceae;g__Fibrobacter;s__	medium_quality	152_3	152_1	-	-
MAG2142	75.86	1.72	0	2889450	61664	72.05	d__Bacteria;p__Fibrobacterota;c__Fibrobacteria;o__Fibrobacterales;f__Fibrobacteraceae;g__Fibrobacter;s__	medium_quality	152_4	152_1	686,16S ribosomal RNA (partial)	-
MAG1543	60.82	0	0	3147500	9234	64.7854	d__Bacteria;p__Firmicutes_A;c__Clostridia;o__Lachnospirales;f__Lachnospiraceae;g__;s__	low_quality	1520_0	1520_0	-	-
MAG0146	69.24	1.84	45.45	1688015	12144	64.1244	d__Bacteria;p__Firmicutes_A;c__Clostridia;o__Lachnospirales;f__Lachnospiraceae;g__UBA3766;s__	low_quality	1521_1	1521_1	457,16S ribosomal RNA (partial)	-
MAG0370	93.34	2.69	0	3055578	35638	84.4419	d__Bacteria;p__Firmicutes_A;c__Clostridia;o__Lachnospirales;f__Lachnospiraceae;g__UBA3766;s__	high_quality	1521_4	1521_1	-	-
MAG0424	95.8	1.95	7.69	2865388	61463	90.8386	d__Bacteria;p__Firmicutes_A;c__Clostridia;o__Lachnospirales;f__Lachnospiraceae;g__UBA3766;s__	high_quality	1521_2	1521_1	-	-
MAG0766	57.83	0.29	0	1595922	2474	59.7734	d__Bacteria;p__Firmicutes_A;c__Clostridia;o__Lachnospirales;f__Lachnospiraceae;g__UBA3766;s__	low_quality	1521_3	1521_1	-	-
MAG0246	91.52	2.32	16.67	2844184	25431	84.3254	d__Bacteria;p__Firmicutes_A;c__Clostridia;o__Lachnospirales;f__Lachnospiraceae;g__UBA3766;s__UBA3766_sp900313265	high_quality	1522_0	1522_0	-	GCA_017418855.1_ASM1741885v1_genomic.fna.gz
MAG0040	83.9	2.91	21.43	2217156	24291	73.7354	d__Bacteria;p__Firmicutes_A;c__Clostridia;o__Lachnospirales;f__Lachnospiraceae;g__UBA3766;s__	medium_quality	1523_1	1523_1	-	-
MAG1032	94.42	1.13	0	2460874	42879	93.4022	d__Bacteria;p__Firmicutes_A;c__Clostridia;o__Lachnospirales;f__Lachnospiraceae;g__UBA3766;s__	high_quality	1523_2	1523_1	-	-
MAG1804	92.95	0.32	50	2492863	78540	96.2451	d__Bacteria;p__Firmicutes_A;c__Clostridia;o__Lachnospirales;f__Lachnospiraceae;g__UBA3766;s__	high_quality	1523_3	1523_1	506,16S ribosomal RNA (partial)	-
MAG1807	78.1	0.59	0	2027949	5225	78.8681	d__Bacteria;p__Firmicutes_A;c__Clostridia;o__Lachnospirales;f__Lachnospiraceae;g__;s__	medium_quality	1524_0	1524_0	-	-
CMAG0058	69.85	2.8	14.29	1346377	11837	59.9232	d__Bacteria;p__Firmicutes_A;c__Clostridia;o__Lachnospirales;f__Lachnospiraceae;g__Frisingicoccus;s__	low_quality	1525_0	1525_0	-	-
CMAG1836	92.62	1.68	33.33	2046611	13855	88.3616	d__Bacteria;p__Firmicutes_A;c__Clostridia;o__Lachnospirales;f__Lachnospiraceae;g__Frisingicoccus;s__	high_quality	1526_0	1526_0	-	Duroc-High6_bin_37.fa.gz
MAG2242	76.92	2.69	20	1751415	5897	67.2406	d__Bacteria;p__Firmicutes_C;c__Negativicutes;o__Acidaminococcales;f__Acidaminococcaceae;g__Succiniclasticum;s__Succiniclasticum_sp900315345	medium_quality	1527_1	1527_1	522,16S ribosomal RNA (partial)	GCA_017467645.1_ASM1746764v1_genomic.fna.gz
MAG2351	94.39	3.34	0	2275297	11011	81.7318	d__Bacteria;p__Firmicutes_C;c__Negativicutes;o__Acidaminococcales;f__Acidaminococcaceae;g__Succiniclasticum;s__Succiniclasticum_sp900315345	high_quality	1527_2	1527_1	-	GCA_900315345.1_genomic.fna.gz
MAG0118	75.47	1.44	0	1484126	11083	72.3147	d__Bacteria;p__Firmicutes_C;c__Negativicutes;o__Acidaminococcales;f__Acidaminococcaceae;g__Succiniclasticum;s__Succiniclasticum_sp900315925	medium_quality	1528_3	1528_1	-	GCA_017530885.1_ASM1753088v1_genomic.fna.gz
MAG0386	65.2	0.91	20	1107159	7451	64.5222	d__Bacteria;p__Firmicutes_C;c__Negativicutes;o__Acidaminococcales;f__Acidaminococcaceae;g__Succiniclasticum;s__Succiniclasticum_sp900315925	low_quality	1528_5	1528_1	-	GCA_017530885.1_ASM1753088v1_genomic.fna.gz
MAG0522	67.45	0.6	0	1327183	8838	68.3964	d__Bacteria;p__Firmicutes_C;c__Negativicutes;o__Acidaminococcales;f__Acidaminococcaceae;g__Succiniclasticum;s__Succiniclasticum_sp900315925	low_quality	1528_1	1528_1	-	GCA_017530885.1_ASM1753088v1_genomic.fna.gz
MAG0658	82.96	2.85	25	1621837	11318	72.7638	d__Bacteria;p__Firmicutes_C;c__Negativicutes;o__Acidaminococcales;f__Acidaminococcaceae;g__Succiniclasticum;s__Succiniclasticum_sp900315925	medium_quality	1528_6	1528_1	-	GCA_017530885.1_ASM1753088v1_genomic.fna.gz
MAG0692	85.52	2.71	12.5	1711348	10955	76.0096	d__Bacteria;p__Firmicutes_C;c__Negativicutes;o__Acidaminococcales;f__Acidaminococcaceae;g__Succiniclasticum;s__Succiniclasticum_sp900315925	medium_quality	1528_2	1528_1	-	GCA_017530885.1_ASM1753088v1_genomic.fna.gz
MAG0805	64.26	1	0	1316828	8331	63.1807	d__Bacteria;p__Firmicutes_C;c__Negativicutes;o__Acidaminococcales;f__Acidaminococcaceae;g__Succiniclasticum;s__Succiniclasticum_sp900315925	low_quality	1528_4	1528_1	-	GCA_017531245.1_ASM1753124v1_genomic.fna.gz
MAG1087	97.88	2.5	0	2356044	21656	89.7156	d__Bacteria;p__Firmicutes_C;c__Negativicutes;o__Acidaminococcales;f__Acidaminococcaceae;g__Succiniclasticum;s__Succiniclasticum_sp900315925	high_quality	1528_12	1528_1	-	GCA_017443005.1_ASM1744300v1_genomic.fna.gz
MAG1193	90.93	3.31	0	1959415	5747	78.1394	d__Bacteria;p__Firmicutes_C;c__Negativicutes;o__Acidaminococcales;f__Acidaminococcaceae;g__Succiniclasticum;s__Succiniclasticum_sp900315925	high_quality	1528_9	1528_1	1552,16S ribosomal RNA	GCA_017530885.1_ASM1753088v1_genomic.fna.gz
MAG1248	88.44	2.1	0	1836923	19571	82.2316	d__Bacteria;p__Firmicutes_C;c__Negativicutes;o__Acidaminococcales;f__Acidaminococcaceae;g__Succiniclasticum;s__Succiniclasticum_sp900315925	medium_quality	1528_8	1528_1	-	GCA_017530885.1_ASM1753088v1_genomic.fna.gz
MAG1334	81.75	2.24	42.86	1616993	6950	74.392	d__Bacteria;p__Firmicutes_C;c__Negativicutes;o__Acidaminococcales;f__Acidaminococcaceae;g__Succiniclasticum;s__Succiniclasticum_sp900315925	medium_quality	1528_10	1528_1	-	GCA_017530885.1_ASM1753088v1_genomic.fna.gz
MAG1382	96.11	2.51	14.29	2104380	10122	87.5653	d__Bacteria;p__Firmicutes_C;c__Negativicutes;o__Acidaminococcales;f__Acidaminococcaceae;g__Succiniclasticum;s__Succiniclasticum_sp900315925	high_quality	1528_7	1528_1	-	GCA_017530885.1_ASM1753088v1_genomic.fna.gz
MAG1572	62.24	1.3	25	1310347	2438	59.127	d__Bacteria;p__Firmicutes_C;c__Negativicutes;o__Acidaminococcales;f__Acidaminococcaceae;g__Succiniclasticum;s__Succiniclasticum_sp900315925	low_quality	1528_11	1528_1	-	GCA_017443005.1_ASM1744300v1_genomic.fna.gz
MAG1937	94.53	2.1	0	2295545	10019	88.0308	d__Bacteria;p__Firmicutes_C;c__Negativicutes;o__Acidaminococcales;f__Acidaminococcaceae;g__Succiniclasticum;s__Succiniclasticum_sp900315925	high_quality	1528_14	1528_1	-	GCA_017443005.1_ASM1744300v1_genomic.fna.gz
MAG2070	97.52	3.05	0	2333578	40021	86.8723	d__Bacteria;p__Firmicutes_C;c__Negativicutes;o__Acidaminococcales;f__Acidaminococcaceae;g__Succiniclasticum;s__Succiniclasticum_sp900315925	high_quality	1528_13	1528_1	-	GCA_017443005.1_ASM1744300v1_genomic.fna.gz
MAG2558	64.66	1.72	0	1405441	2389	59.4382	d__Bacteria;p__Firmicutes_C;c__Negativicutes;o__Acidaminococcales;f__Acidaminococcaceae;g__Succiniclasticum;s__Succiniclasticum_sp900315925	low_quality	1528_15	1528_1	-	GCA_017443005.1_ASM1744300v1_genomic.fna.gz
MAG2123	84.81	2.69	16.67	2069192	5541	75.1036	d__Bacteria;p__Firmicutes_C;c__Negativicutes;o__Acidaminococcales;f__Acidaminococcaceae;g__Succiniclasticum;s__	medium_quality	1529_1	1529_1	-	-
MAG2457	77.93	3.73	10	1787671	3941	62.8756	d__Bacteria;p__Firmicutes_C;c__Negativicutes;o__Acidaminococcales;f__Acidaminococcaceae;g__Succiniclasticum;s__	medium_quality	1529_2	1529_2	-	-
MAG2590	61.69	0.77	25	1396389	4147	61.4577	d__Bacteria;p__Firmicutes_C;c__Negativicutes;o__Acidaminococcales;f__Acidaminococcaceae;g__Succiniclasticum;s__	low_quality	1529_3	1529_3	-	-
CMAG2664	94.51	0.55	0	3431277	177917	97.0102	d__Bacteria;p__Fibrobacterota;c__Fibrobacteria;o__Fibrobacterales;f__Fibrobacteraceae;g__Fibrobacter;s__Fibrobacter_sp001603905	high_quality	153_1	153_1	1514,16S ribosomal RNA	GCA_001603905.1_genomic.fna.gz
MAG1971	64.42	0	0	2507452	7095	68.271	d__Bacteria;p__Fibrobacterota;c__Fibrobacteria;o__Fibrobacterales;f__Fibrobacteraceae;g__Fibrobacter;s__Fibrobacter_sp001603905	low_quality	153_2	153_1	-	GCA_001603905.1_genomic.fna.gz
CMAG2372	95.6	0	0	3106586	34039	100.132	d__Bacteria;p__Fibrobacterota;c__Fibrobacteria;o__Fibrobacterales;f__Fibrobacteraceae;g__Fibrobacter;s__Fibrobacter_sp900142475	high_quality	153_3	153_2	-	Tibetan-s1004M_bin_22.fa.gz
MAG0904	70.3	0.72	0	1479041	11489	70.7603	d__Bacteria;p__Firmicutes_C;c__Negativicutes;o__Acidaminococcales;f__Acidaminococcaceae;g__Succiniclasticum;s__	medium_quality	1530_0	1530_0	-	-
MAG1145	89.95	1.12	25	1767565	7640	88.2331	d__Bacteria;p__Firmicutes_C;c__Negativicutes;o__Acidaminococcales;f__Acidaminococcaceae;g__Succiniclasticum;s__Succiniclasticum_sp900316935	medium_quality	1531_0	1531_0	-	GCA_900316935.1_genomic.fna.gz
CMAG0634	95.56	2.47	7.14	1578087	56213	87.9598	d__Bacteria;p__Firmicutes_C;c__Negativicutes;o__Acidaminococcales;f__Acidaminococcaceae;g__Phascolarctobacterium_A;s__	high_quality	1532_3	1532_1	-	GCA_017623055.1_ASM1762305v1_genomic.fna.gz
CMAG0846	73.24	3.5	8.33	1174178	6211	59.5332	d__Bacteria;p__Firmicutes_C;c__Negativicutes;o__Acidaminococcales;f__Acidaminococcaceae;g__Phascolarctobacterium_A;s__	medium_quality	1532_1	1532_1	687,16S ribosomal RNA (partial)	GCA_017623055.1_ASM1762305v1_genomic.fna.gz
CMAG1052	74.23	4.04	5.26	1075107	5266	57.7515	d__Bacteria;p__Firmicutes_C;c__Negativicutes;o__Acidaminococcales;f__Acidaminococcaceae;g__Phascolarctobacterium_A;s__	medium_quality	1532_2	1532_1	-	GCA_017623055.1_ASM1762305v1_genomic.fna.gz
CMAG1144	93.39	2.88	25	1559983	23242	83.3563	d__Bacteria;p__Firmicutes_C;c__Negativicutes;o__Acidaminococcales;f__Acidaminococcaceae;g__Phascolarctobacterium_A;s__	high_quality	1532_4	1532_1	-	GCA_017415125.1_ASM1741512v1_genomic.fna.gz
CMAG1761	87.83	3.29	14.29	1807734	16067	75.5859	d__Bacteria;p__Firmicutes_C;c__Negativicutes;o__Acidaminococcales;f__Acidaminococcaceae;g__Phascolarctobacterium_A;s__	medium_quality	1533_1	1533_1	-	C4975_bin_29.fa.gz
CMAG3309	85.07	3.27	0	1562127	11235	72.7706	d__Bacteria;p__Firmicutes_C;c__Negativicutes;o__Acidaminococcales;f__Acidaminococcaceae;g__Phascolarctobacterium_A;s__	medium_quality	1533_2	1533_1	-	C4975_bin_29.fa.gz
CMAG2906	93.39	4.94	45.45	1905579	7800	72.5821	d__Bacteria;p__Firmicutes_C;c__Negativicutes;o__Acidaminococcales;f__Acidaminococcaceae;g__Phascolarctobacterium_A;s__	high_quality	1533_3	1533_2	-	-
CMAG3261	73.56	2.05	28.57	1388154	9457	67.2858	d__Bacteria;p__Firmicutes_C;c__Negativicutes;o__Acidaminococcales;f__Acidaminococcaceae;g__Phascolarctobacterium_A;s__Phascolarctobacterium_A_sp004562175	medium_quality	1534_0	1534_0	399,16S ribosomal RNA (partial)	GCA_004562175.1_genomic.fna.gz
CMAG1884	87.25	0	0	1581379	98091	92.2416	d__Bacteria;p__Firmicutes_A;c__Clostridia;o__Oscillospirales;f__Ruminococcaceae;g__;s__	medium_quality	1535_0	1535_0	-	-
CMAG3341	86.13	0.89	0	1425976	9316	85.6492	d__Bacteria;p__Firmicutes_A;c__Clostridia;o__Oscillospirales;f__Ruminococcaceae;g__;s__	medium_quality	1536_0	1536_0	-	-
CMAG2861	97.34	1.9	0	1776732	38164	92.4217	d__Bacteria;p__Firmicutes_C;c__Negativicutes;o__Selenomonadales;f__Selenomonadaceae;g__Anaerovibrio;s__	high_quality	1537_0	1537_0	-	-
CMAG3184	93.65	0.63	0	2029440	43830	95.1418	d__Bacteria;p__Firmicutes_C;c__Negativicutes;o__Selenomonadales;f__Selenomonadaceae;g__;s__	high_quality	1538_0	1538_0	-	Tibetan-s1400-30F_bin_1.fa.gz
MAG1874	93.24	0.75	0	2178167	25320	93.8935	d__Bacteria;p__Firmicutes_C;c__Negativicutes;o__Selenomonadales;f__Selenomonadaceae;g__Anaerovibrio;s__	high_quality	1539_1	1539_1	-	GCA_017934355.1_ASM1793435v1_genomic.fna.gz
MAG2248	92.07	2.11	50	2040662	5268	85.2416	d__Bacteria;p__Firmicutes_C;c__Negativicutes;o__Selenomonadales;f__Selenomonadaceae;g__Anaerovibrio;s__	high_quality	1539_2	1539_1	-	GCA_017934355.1_ASM1793435v1_genomic.fna.gz
CMAG0972	96.09	1.65	0	3187098	548448	93.5791	d__Bacteria;p__Fibrobacterota;c__Fibrobacteria;o__Fibrobacterales;f__Fibrobacteraceae;g__Fibrobacter;s__	high_quality	154_0	154_0	-	GCA_017474745.1_ASM1747474v1_genomic.fna.gz
MAG2183	94.32	0.63	0	2258389	32008	95.6753	d__Bacteria;p__Firmicutes_C;c__Negativicutes;o__Selenomonadales;f__Selenomonadaceae;g__Anaerovibrio;s__Anaerovibrio_lipolyticus	high_quality	1540_0	1540_0	-	GCF_900141865.1_genomic.fna.gz
CMAG1813	72.66	0.68	40	1504992	4233	72.8866	d__Bacteria;p__Firmicutes_C;c__Negativicutes;o__Selenomonadales;f__Selenomonadaceae;g__Anaerovibrio;s__	medium_quality	1541_1	1541_1	-	Boar-s19_bin_31.fa.gz
CMAG2427	71.72	1.92	0	1699274	5632	65.8707	d__Bacteria;p__Firmicutes_C;c__Negativicutes;o__Selenomonadales;f__Selenomonadaceae;g__Anaerovibrio;s__	medium_quality	1541_3	1541_1	-	Boar-s19_bin_31.fa.gz
CMAG3010	74.35	2.94	0	1655177	3205	63.1558	d__Bacteria;p__Firmicutes_C;c__Negativicutes;o__Selenomonadales;f__Selenomonadaceae;g__Anaerovibrio;s__	medium_quality	1541_2	1541_1	-	Boar-s19_bin_31.fa.gz
CMAG1435	82.33	0.85	0	1671786	140470	83.2276	d__Bacteria;p__Firmicutes_B;c__Dehalobacteriia;o__UBA4068;f__UBA5755;g__;s__	medium_quality	1542_0	1542_0	-	GCA_017398165.1_ASM1739816v1_genomic.fna.gz
MAG1524	89.13	2.71	0	1744297	14028	79.727	d__Bacteria;p__Firmicutes_A;c__Clostridia;o__Peptostreptococcales;f__Anaerovoracaceae;g__RUG754;s__	medium_quality	1543_1	1543_1	-	GCA_017940475.1_ASM1794047v1_genomic.fna.gz
MAG1774	56.88	0.71	0	951781	4389	56.9724	d__Bacteria;p__Firmicutes_A;c__Clostridia;o__Peptostreptococcales;f__Anaerovoracaceae;g__RUG754;s__	low_quality	1543_2	1543_1	-	GCA_017940475.1_ASM1794047v1_genomic.fna.gz
MAG1715	72.81	0	0	1425312	5369	76.5399	d__Bacteria;p__Firmicutes_A;c__Clostridia;o__Lachnospirales;f__UBA1390;g__;s__	medium_quality	1544_0	1544_0	-	-
MAG0586	98.18	1.51	0	2333552	102021	95.6387	d__Bacteria;p__Firmicutes_A;c__Clostridia;o__Saccharofermentanales;f__Saccharofermentanaceae;g__Saccharofermentans;s__	high_quality	1545_0	1545_0	681,16S ribosomal RNA (partial)	GCA_017451265.1_ASM1745126v1_genomic.fna.gz
MAG1943	99.27	0.07	0	2632556	97683	103.91	d__Bacteria;p__Firmicutes_A;c__Clostridia;o__Saccharofermentanales;f__Saccharofermentanaceae;g__Saccharofermentans;s__Saccharofermentans_sp900314745	high_quality	1546_0	1546_0	-	GCA_017634925.1_ASM1763492v1_genomic.fna.gz
MAG0787	83.58	0	0	2004418	16606	87.8003	d__Bacteria;p__Firmicutes_A;c__Clostridia;o__Saccharofermentanales;f__Saccharofermentanaceae;g__Saccharofermentans;s__	medium_quality	1547_0	1547_0	-	-
MAG0957	97.5	0	0	3032815	623068	103.295	d__Bacteria;p__Firmicutes_A;c__Clostridia;o__Saccharofermentanales;f__Saccharofermentanaceae;g__Saccharofermentans;s__	high_quality	1548_0	1548_0	-	-
CMAG0161	98.58	0	0	2898760	73415	103.446	d__Bacteria;p__Firmicutes_A;c__Clostridia;o__Saccharofermentanales;f__Saccharofermentanaceae;g__Saccharofermentans;s__	high_quality	1549_1	1549_1	412,16S ribosomal RNA (partial)	-
CMAG0546	92.18	2.2	0	2935660	72405	86.0398	d__Bacteria;p__Fibrobacterota;c__Fibrobacteria;o__Fibrobacterales;f__Fibrobacteraceae;g__Fibrobacter;s__Fibrobacter_sp900313675	high_quality	155_3	155_1	-	GCA_017501405.1_ASM1750140v1_genomic.fna.gz
CMAG1949	86.35	1.1	0	2826637	8813	84.7951	d__Bacteria;p__Fibrobacterota;c__Fibrobacteria;o__Fibrobacterales;f__Fibrobacteraceae;g__Fibrobacter;s__Fibrobacter_sp900313675	medium_quality	155_1	155_1	1496,16S ribosomal RNA;999,16S ribosomal RNA (partial);443,16S ribosomal RNA (partial);488,16S ribosomal RNA (partial);609,16S ribosomal RNA (partial);599,16S ribosomal RNA (partial);461,16S ribosomal RNA (partial);490,16S ribosomal RNA (partial);694,16S ribosomal RNA (partial);695,16S ribosomal RNA (partial);678,16S ribosomal RNA (partial);484,16S ribosomal RNA (partial);567,16S ribosomal RNA (p…	GCA_900313675.1_genomic.fna.gz
CMAG2735	86.62	3.58	20	2761759	54998	73.4603	d__Bacteria;p__Fibrobacterota;c__Fibrobacteria;o__Fibrobacterales;f__Fibrobacteraceae;g__Fibrobacter;s__Fibrobacter_sp900313675	medium_quality	155_2	155_1	-	GCA_017501405.1_ASM1750140v1_genomic.fna.gz
MAG2140	96.09	2.2	50	3594677	181859	90.3497	d__Bacteria;p__Fibrobacterota;c__Fibrobacteria;o__Fibrobacterales;f__Fibrobacteraceae;g__Fibrobacter;s__Fibrobacter_sp900313675	high_quality	155_4	155_1	1542,16S ribosomal RNA;1552,16S ribosomal RNA;1528,16S ribosomal RNA;1667,16S ribosomal RNA;743,16S ribosomal RNA (partial);561,16S ribosomal RNA (partial);636,16S ribosomal RNA (partial);728,16S ribosomal RNA (partial);627,16S ribosomal RNA (partial);581,16S ribosomal RNA (partial);564,16S ribosomal RNA (partial)	GCA_017501405.1_ASM1750140v1_genomic.fna.gz
CMAG1346	77.14	1.42	50	1908115	39820	74.6401	d__Bacteria;p__Firmicutes_A;c__Clostridia;o__Saccharofermentanales;f__Saccharofermentanaceae;g__Saccharofermentans;s__	medium_quality	1550_0	1550_0	-	-
MAG1529	84.75	3.55	0	2081696	18763	71.2733	d__Bacteria;p__Firmicutes_A;c__Clostridia;o__Saccharofermentanales;f__Saccharofermentanaceae;g__Saccharofermentans;s__	medium_quality	1551_0	1551_0	-	-
CMAG0752	58.76	0.02	0	875081	71768	63.5159	d__Bacteria;p__Firmicutes_A;c__Clostridia;o__Saccharofermentanales;f__Saccharofermentanaceae;g__Saccharofermentans;s__	low_quality	1552_0	1552_0	-	GCA_017509205.1_ASM1750920v1_genomic.fna.gz
MAG0472	77.06	0.35	0	1755483	8007	79.2135	d__Bacteria;p__Firmicutes_A;c__Clostridia;o__Saccharofermentanales;f__Saccharofermentanaceae;g__Saccharofermentans;s__	medium_quality	1553_1	1553_1	-	GCA_017540405.1_ASM1754040v1_genomic.fna.gz
MAG0822	99.05	0.35	0	2273011	76444	102.183	d__Bacteria;p__Firmicutes_A;c__Clostridia;o__Saccharofermentanales;f__Saccharofermentanaceae;g__Saccharofermentans;s__	high_quality	1553_2	1553_1	-	GCA_017540405.1_ASM1754040v1_genomic.fna.gz
MAG0935	94.16	0.75	100	2509160	84562	95.3372	d__Bacteria;p__Firmicutes_A;c__Clostridia;o__Saccharofermentanales;f__Saccharofermentanaceae;g__Saccharofermentans;s__	high_quality	1554_0	1554_0	-	-
MAG0954	100	0.71	0	3277727	312054	101.944	d__Bacteria;p__Firmicutes_A;c__Clostridia;o__Saccharofermentanales;f__Saccharofermentanaceae;g__Saccharofermentans;s__	high_quality	1555_0	1555_0	949,16S ribosomal RNA (partial)	GCA_017511975.1_ASM1751197v1_genomic.fna.gz
CMAG0294	99.09	1.21	66.67	2627392	174670	98.2822	d__Bacteria;p__Firmicutes_A;c__Clostridia;o__Saccharofermentanales;f__Saccharofermentanaceae;g__Saccharofermentans;s__	high_quality	1556_1	1556_1	1401,16S ribosomal RNA;433,16S ribosomal RNA (partial)	-
CMAG0225	94.27	0.35	100	2887915	27341	96.9568	d__Bacteria;p__Firmicutes_A;c__Clostridia;o__Saccharofermentanales;f__Saccharofermentanaceae;g__Saccharofermentans;s__	high_quality	1557_1	1557_1	-	-
MAG1687	87.12	0.35	0	2433093	22155	89.7155	d__Bacteria;p__Firmicutes_A;c__Clostridia;o__Saccharofermentanales;f__Saccharofermentanaceae;g__Saccharofermentans;s__	medium_quality	1557_2	1557_1	-	-
CMAG0991	63.67	0	0	1475098	102447	68.6805	d__Bacteria;p__Firmicutes_A;c__Clostridia;o__Saccharofermentanales;f__Saccharofermentanaceae;g__Saccharofermentans;s__	low_quality	1558_1	1558_1	-	-
MAG0323	80.17	3.9	50	2437892	47517	65.3468	d__Bacteria;p__Firmicutes_A;c__Clostridia;o__Saccharofermentanales;f__Saccharofermentanaceae;g__Saccharofermentans;s__	medium_quality	1559_0	1559_0	-	-
CMAG0561	92.34	1.1	0	2282410	13716	90.9772	d__Bacteria;p__Fibrobacterota;c__Fibrobacteria;o__Fibrobacterales;f__Fibrobacteraceae;g__Fibrobacter;s__	high_quality	156_1	156_1	1497,16S ribosomal RNA	-
MAG1479	80.4	1.1	0	2513332	37615	79.4754	d__Bacteria;p__Fibrobacterota;c__Fibrobacteria;o__Fibrobacterales;f__Fibrobacteraceae;g__Fibrobacter;s__	medium_quality	156_2	156_2	-	GCA_017474785.1_ASM1747478v1_genomic.fna.gz
MAG1836	86.52	5.91	27.27	2314299	10374	60.9859	d__Bacteria;p__Firmicutes_A;c__Clostridia;o__Saccharofermentanales;f__Saccharofermentanaceae;g__Saccharofermentans;s__	medium_quality	1560_0	1560_0	-	GCA_017393825.1_ASM1739382v1_genomic.fna.gz
MAG0913	82.38	0.71	0	2347285	47280	83.5047	d__Bacteria;p__Firmicutes_A;c__Clostridia;o__Saccharofermentanales;f__Saccharofermentanaceae;g__Saccharofermentans;s__	medium_quality	1561_1	1561_1	-	-
CMAG0760	89.94	4.44	70	2563367	40533	72.3478	d__Bacteria;p__Firmicutes_A;c__Clostridia;o__Saccharofermentanales;f__Saccharofermentanaceae;g__Saccharofermentans;s__	medium_quality	1562_3	1562_1	-	-
CMAG1232	95.12	0.18	0	2545258	20544	98.5327	d__Bacteria;p__Firmicutes_A;c__Clostridia;o__Saccharofermentanales;f__Saccharofermentanaceae;g__Saccharofermentans;s__	high_quality	1562_2	1562_1	-	-
CMAG1348	90.25	2.91	44.44	3012435	62156	80.4935	d__Bacteria;p__Firmicutes_A;c__Clostridia;o__Saccharofermentanales;f__Saccharofermentanaceae;g__Saccharofermentans;s__	high_quality	1562_1	1562_1	-	-
CMAG1076	97.52	0.16	0	2529879	56626	101.473	d__Bacteria;p__Firmicutes_A;c__Clostridia;o__Saccharofermentanales;f__Saccharofermentanaceae;g__Saccharofermentans;s__	high_quality	1562_4	1562_2	-	-
CMAG1549	96.28	0.71	0	3000649	205034	98.0418	d__Bacteria;p__Firmicutes_A;c__Clostridia;o__Saccharofermentanales;f__Saccharofermentanaceae;g__Saccharofermentans;s__	high_quality	1562_5	1562_3	-	GCA_017515865.1_ASM1751586v1_genomic.fna.gz
CMAG1119	99.31	0.71	100	2808304	89130	100.71	d__Bacteria;p__Firmicutes_A;c__Clostridia;o__Saccharofermentanales;f__Saccharofermentanaceae;g__Saccharofermentans;s__	high_quality	1563_0	1563_0	-	-
MAG0921	98.23	2.84	0	2607993	207020	89.346	d__Bacteria;p__Firmicutes_A;c__Clostridia;o__Saccharofermentanales;f__Saccharofermentanaceae;g__Saccharofermentans;s__	high_quality	1564_0	1564_0	516,16S ribosomal RNA (partial)	-
CMAG0119	99.29	0.71	0	2256345	118712	100.814	d__Bacteria;p__Firmicutes_A;c__Clostridia;o__Peptostreptococcales;f__Anaerovoracaceae;g__Mogibacterium;s__	high_quality	1565_0	1565_0	-	-
CMAG0753	76.54	2.13	0	1719427	9457	69.8658	d__Bacteria;p__Firmicutes_A;c__Clostridia;o__Peptostreptococcales;f__Anaerovoracaceae;g__Mogibacterium;s__	medium_quality	1566_0	1566_0	-	-
CMAG1394	97.47	2.91	16.67	2189034	14975	87.0954	d__Bacteria;p__Firmicutes_A;c__Clostridia;o__Peptostreptococcales;f__Anaerovoracaceae;g__Mogibacterium;s__	high_quality	1567_0	1567_0	-	-
CMAG1442	79.31	3.58	0	2547431	53067	66.1348	d__Bacteria;p__Firmicutes_A;c__Clostridia;o__Lachnospirales;f__UBA1390;g__;s__	medium_quality	1568_0	1568_0	-	-
MAG1113	91.98	1.31	33.33	1673144	15177	89.6112	d__Bacteria;p__Spirochaetota;c__Spirochaetia;o__Sphaerochaetales;f__Sphaerochaetaceae;g__Spiro-01;s__	high_quality	1569_0	1569_0	-	GCA_017478205.1_ASM1747820v1_genomic.fna.gz
MAG0889	85.26	1.47	0	3146189	115865	82.974	d__Bacteria;p__Fibrobacterota;c__Fibrobacteria;o__Fibrobacterales;f__Fibrobacteraceae;g__Fibrobacter;s__	medium_quality	157_0	157_0	-	-
MAG1017	94.12	0.84	14.29	1738428	19072	94.2004	d__Bacteria;p__Firmicutes_A;c__Clostridia;o__Peptostreptococcales;f__Anaerovoracaceae;g__UBA1764;s__	high_quality	1570_0	1570_0	-	GCA_017619905.1_ASM1761990v1_genomic.fna.gz
MAG1568	74.57	3.24	5.88	2153897	4167	61.9898	d__Bacteria;p__Firmicutes_A;c__Clostridia;o__Lachnospirales;f__Lachnospiraceae;g__NK4A144;s__	medium_quality	1571_0	1571_0	-	GCA_017475845.1_ASM1747584v1_genomic.fna.gz
CMAG1927	81.72	3.81	27.27	2337610	6373	66.4743	d__Bacteria;p__Firmicutes_A;c__Clostridia;o__Lachnospirales;f__Lachnospiraceae;g__Acetatifactor;s__	medium_quality	1572_1	1572_1	-	-
CMAG2269	75.72	2.19	42.86	1638766	5846	68.5369	d__Bacteria;p__Firmicutes_A;c__Clostridia;o__Lachnospirales;f__Lachnospiraceae;g__Acetatifactor;s__	medium_quality	1572_2	1572_1	-	-
MAG1161	95.33	0	0	2597197	24785	99.7242	d__Bacteria;p__Spirochaetota;c__Spirochaetia;o__Sphaerochaetales;f__Sphaerochaetaceae;g__RUG023;s__RUG023_sp900315435	high_quality	1573_0	1573_0	-	LW2-s127575_bin_33.fa.gz
MAG0697	86.99	0	0	1540271	33444	91.5143	d__Bacteria;p__Firmicutes_A;c__Clostridia;o__Oscillospirales;f__CAG-272;g__UMGS1002;s__	medium_quality	1574_0	1574_0	-	-
MAG1325	94.63	0.02	0	2259925	50583	99.234	d__Bacteria;p__Firmicutes_A;c__Clostridia;o__Oscillospirales;f__CAG-272;g__UBA1740;s__	high_quality	1575_0	1575_0	-	-
CMAG0950	68.23	2.01	25	1095726	3741	61.753	d__Bacteria;p__Firmicutes_A;c__Clostridia;o__Oscillospirales;f__CAG-272;g__UMGS1002;s__	low_quality	1576_0	1576_0	-	-
CMAG2653	85.36	2.24	25	1619024	10273	78.1717	d__Bacteria;p__Firmicutes_A;c__Clostridia;o__Oscillospirales;f__CAG-272;g__UMGS1002;s__	medium_quality	1577_0	1577_0	-	-
MAG0956	67.88	0.48	0	2070300	3386	69.0097	d__Bacteria;p__Firmicutes;c__Bacilli;o__Erysipelotrichales;f__Erysipelotrichaceae;g__Bulleidia;s__	low_quality	1578_0	1578_0	-	-
MAG1698	75.6	2.38	0	1333708	6688	67.5253	d__Bacteria;p__Firmicutes;c__Bacilli;o__Erysipelotrichales;f__Erysipelotrichaceae;g__Bulleidia;s__	medium_quality	1579_0	1579_0	-	-
MAG1012	77.7	2.06	62.5	2866406	33143	71.9204	d__Bacteria;p__Fibrobacterota;c__Fibrobacteria;o__Fibrobacterales;f__Fibrobacteraceae;g__Fibrobacter;s__	medium_quality	158_0	158_0	-	GCA_017642335.1_ASM1764233v1_genomic.fna.gz
CMAG1666	99.05	0.72	0	2360800	64540	100.26	d__Bacteria;p__Firmicutes;c__Bacilli;o__Erysipelotrichales;f__Erysipelotrichaceae;g__Bulleidia;s__Bulleidia_massiliensis	high_quality	1580_0	1580_0	-	W5042_bin_7.fa.gz
CMAG1897	91.8	1.75	0	2028572	26813	87.4783	d__Bacteria;p__Firmicutes;c__Bacilli;o__Erysipelotrichales;f__Erysipelotrichaceae;g__Bulleidia;s__Bulleidia_timonensis	high_quality	1581_0	1581_0	787,16S ribosomal RNA (partial)	W5021_bin_90.fa.gz
CMAG1046	75.78	1.29	0	2648290	10787	73.3629	d__Bacteria;p__Myxococcota;c__Myxococcia;o__Myxococcales;f__UBA5297;g__UBA1203;s__	medium_quality	1582_0	1582_0	1400,16S ribosomal RNA;1011,16S ribosomal RNA (partial);876,16S ribosomal RNA (partial);864,16S ribosomal RNA (partial);837,16S ribosomal RNA (partial);808,16S ribosomal RNA (partial);598,16S ribosomal RNA (partial);577,16S ribosomal RNA (partial);554,16S ribosomal RNA (partial);526,16S ribosomal RNA (partial)	-
MAG2305	98.39	0	0	2725725	227706	103.747	d__Bacteria;p__Firmicutes_A;c__Clostridia_A;o__Christensenellales;f__CAG-138;g__UBA1685;s__UBA1685_sp002320595	high_quality	1583_0	1583_0	-	GCA_002320595.1_genomic.fna.gz
CMAG0299	78.22	1.34	50	1295226	5168	75.2333	d__Bacteria;p__Firmicutes_A;c__Clostridia;o__Oscillospirales;f__CAG-272;g__;s__	medium_quality	1584_0	1584_0	-	GCA_017531925.1_ASM1753192v1_genomic.fna.gz
CMAG1421	76.9	0.24	0	1452856	7935	79.5995	d__Bacteria;p__Firmicutes_A;c__Clostridia;o__Oscillospirales;f__CAG-272;g__UMGS1002;s__	medium_quality	1585_0	1585_0	-	GCA_017504245.1_ASM1750424v1_genomic.fna.gz
CMAG0150	83.75	0.17	100	2328265	60648	87.6828	d__Bacteria;p__Firmicutes_A;c__Clostridia;o__Oscillospirales;f__Acutalibacteraceae;g__RUG806;s__	medium_quality	1586_0	1586_0	-	-
CMAG2054	76.77	1.34	0	1248048	17336	74.3089	d__Bacteria;p__Firmicutes_A;c__Clostridia;o__Oscillospirales;f__Ruminococcaceae;g__;s__	medium_quality	1587_0	1587_0	-	C4979_bin_18.fa.gz
CMAG2578	92.71	0.92	33.33	1738564	7223	91.9687	d__Bacteria;p__Firmicutes_A;c__Clostridia;o__Oscillospirales;f__CAG-272;g__UBA1740;s__	high_quality	1588_1	1588_1	-	-
CMAG2792	58.85	0.62	0	1077590	2243	59.1008	d__Bacteria;p__Firmicutes_A;c__Clostridia;o__Oscillospirales;f__CAG-272;g__UBA1740;s__	low_quality	1588_2	1588_1	-	S38404A_bin_74.fa.gz
CMAG2062	67.92	0.34	100	1123897	4282	69.8516	d__Bacteria;p__Firmicutes_A;c__Clostridia;o__Oscillospirales;f__Ruminococcaceae;g__UBA5884;s__	low_quality	1589_1	1589_1	-	-
CMAG2291	62.43	2.09	0	1204462	4279	55.6113	d__Bacteria;p__Firmicutes_A;c__Clostridia;o__Oscillospirales;f__Ruminococcaceae;g__UBA5884;s__	low_quality	1589_2	1589_1	-	-
MAG1131	86.36	0.55	0	2983691	159205	88.812	d__Bacteria;p__Fibrobacterota;c__Fibrobacteria;o__Fibrobacterales;f__Fibrobacteraceae;g__Fibrobacter;s__	medium_quality	159_3	159_1	-	-
MAG1566	98.9	0.55	0	3541050	182758	101.412	d__Bacteria;p__Fibrobacterota;c__Fibrobacteria;o__Fibrobacterales;f__Fibrobacteraceae;g__Fibrobacter;s__	high_quality	159_1	159_1	-	-
MAG2259	94.69	0	0	3132029	118969	99.7654	d__Bacteria;p__Fibrobacterota;c__Fibrobacteria;o__Fibrobacterales;f__Fibrobacteraceae;g__Fibrobacter;s__	high_quality	159_2	159_1	-	-
MAG2298	52.81	0	0	783446	100128	57.8106	d__Bacteria;p__Fusobacteriota;c__Fusobacteriia;o__Fusobacteriales;f__Fusobacteriaceae;g__Fusobacterium_C;s__Fusobacterium_C_necrophorum	low_quality	1590_0	1590_0	-	GCF_004006635.1_genomic.fna.gz
MAG2314	84.27	2.25	0	1888348	45741	77.6803	d__Bacteria;p__Fusobacteriota;c__Fusobacteriia;o__Fusobacteriales;f__Fusobacteriaceae;g__Fusobacterium_C;s__	medium_quality	1591_0	1591_0	-	-
CMAG1713	78.45	2.59	100	2496352	4624	69.165	d__Bacteria;p__Firmicutes;c__Bacilli;o__Haloplasmatales;f__Turicibacteraceae;g__Turicibacter;s__Turicibacter_sp001543345	medium_quality	1592_1	1592_1	-	GCF_001543345.1_genomic.fna.gz
CMAG1861	82.29	3.33	20	2329740	4614	69.3041	d__Bacteria;p__Firmicutes;c__Bacilli;o__Haloplasmatales;f__Turicibacteraceae;g__Turicibacter;s__Turicibacter_sp001543345	medium_quality	1592_5	1592_1	-	GCF_001543345.1_genomic.fna.gz
CMAG1994	86.77	5.36	35	2152527	6192	63.7618	d__Bacteria;p__Firmicutes;c__Bacilli;o__Haloplasmatales;f__Turicibacteraceae;g__Turicibacter;s__Turicibacter_sp001543345	medium_quality	1592_3	1592_1	-	GCF_001543345.1_genomic.fna.gz
CMAG2066	74.48	2.07	50	2447148	5754	67.89	d__Bacteria;p__Firmicutes;c__Bacilli;o__Haloplasmatales;f__Turicibacteraceae;g__Turicibacter;s__Turicibacter_sp001543345	medium_quality	1592_4	1592_1	-	GCF_001543345.1_genomic.fna.gz
CMAG2347	83.33	2.67	0	2416783	13920	74.1236	d__Bacteria;p__Firmicutes;c__Bacilli;o__Haloplasmatales;f__Turicibacteraceae;g__Turicibacter;s__Turicibacter_sp001543345	medium_quality	1592_2	1592_1	-	GCF_001543345.1_genomic.fna.gz
MAG0450	77.29	2.42	33.33	1426706	2562	68.5986	d__Bacteria;p__Firmicutes_A;c__Clostridia;o__Oscillospirales;f__Acutalibacteraceae;g__RUG714;s__	medium_quality	1593_0	1593_0	-	-
MAG0194	92.73	1.01	66.67	1483327	44236	92.3258	d__Bacteria;p__Firmicutes_A;c__Clostridia;o__Oscillospirales;f__Acutalibacteraceae;g__UBA1227;s__	high_quality	1594_0	1594_0	-	-
MAG0312	87.77	2.82	14.29	1308098	5851	77.4372	d__Bacteria;p__Firmicutes_A;c__Clostridia;o__Oscillospirales;f__Acutalibacteraceae;g__UBA1227;s__	medium_quality	1595_0	1595_0	-	GCA_017388905.1_ASM1738890v1_genomic.fna.gz
MAG0138	50.86	0	0	991036	21833	55.1991	d__Bacteria;p__Firmicutes_A;c__Clostridia;o__Oscillospirales;f__Oscillospiraceae;g__UBA1777;s__	low_quality	1596_0	1596_0	-	-
MAG1577	83.02	1.9	33.33	1435122	16691	77.7425	d__Bacteria;p__Firmicutes_A;c__Clostridia;o__Lachnospirales;f__Lachnospiraceae;g__RUG842;s__	medium_quality	1597_0	1597_0	-	GCA_017431705.1_ASM1743170v1_genomic.fna.gz
CMAG0205	83.46	2.57	0	2076589	4435	74.2569	d__Bacteria;p__Firmicutes_A;c__Clostridia;o__Oscillospirales;f__Acutalibacteraceae;g__Ruminococcus_E;s__	medium_quality	1598_1	1598_1	-	-
MAG2080	83.8	0.04	100	1525111	3239	87.1104	d__Bacteria;p__Firmicutes_A;c__Clostridia;o__Oscillospirales;f__Acutalibacteraceae;g__Ruminococcus_E;s__	medium_quality	1598_2	1598_1	-	-
MAG1258	65.19	1.68	0	1475467	4386	60.4321	d__Bacteria;p__Firmicutes_A;c__Clostridia;o__Oscillospirales;f__Acutalibacteraceae;g__Ruminococcus_E;s__Ruminococcus_E_sp900313895	low_quality	1599_1	1599_1	-	GCA_900313895.1_genomic.fna.gz
MAG1802	95.84	0.22	0	2097990	15007	98.9163	d__Bacteria;p__Firmicutes_A;c__Clostridia;o__Oscillospirales;f__Acutalibacteraceae;g__Ruminococcus_E;s__Ruminococcus_E_sp900313895	high_quality	1599_2	1599_1	673,16S ribosomal RNA (partial)	GCA_900313895.1_genomic.fna.gz
MAG2085	91.53	1.38	0	2067160	20935	88.9509	d__Bacteria;p__Firmicutes_A;c__Clostridia;o__Oscillospirales;f__Acutalibacteraceae;g__Ruminococcus_E;s__Ruminococcus_E_sp900313895	high_quality	1599_3	1599_1	-	GCA_900313895.1_genomic.fna.gz
CMAG0459	77.43	0	0	763029	180225	82.6858	d__Bacteria;p__Patescibacteria;c__Saccharimonadia;o__Saccharimonadales;f__Saccharimonadaceae;g__UBA2866;s__	medium_quality	16_1	16_1	454,16S ribosomal RNA (partial)	-
CMAG0315	99.94	3.13	16.67	3728595	213284	89.619	d__Bacteria;p__Fibrobacterota;c__Fibrobacteria;o__Fibrobacterales;f__Fibrobacteraceae;g__Fibrobacter;s__	high_quality	160_1	160_1	-	-
MAG1238	76.09	2.2	0	2561709	12651	69.1921	d__Bacteria;p__Fibrobacterota;c__Fibrobacteria;o__Fibrobacterales;f__Fibrobacteraceae;g__Fibrobacter;s__Fibrobacter_sp002210285	medium_quality	160_2	160_2	-	GCF_002210285.1_genomic.fna.gz
CMAG0473	97.32	0.67	0	2305496	44284	98.6162	d__Bacteria;p__Firmicutes_A;c__Clostridia;o__Oscillospirales;f__Acutalibacteraceae;g__Ruminococcus_E;s__Ruminococcus_E_sp900320995	high_quality	1600_0	1600_0	-	GCA_900320995.1_genomic.fna.gz
CMAG1371	98.66	1.34	0	2613528	92338	96.9254	d__Bacteria;p__Firmicutes_A;c__Clostridia;o__Oscillospirales;f__Acutalibacteraceae;g__Ruminococcus_E;s__	high_quality	1601_0	1601_0	1249,16S ribosomal RNA (partial)	-
MAG2477	96.98	0.71	33.33	2539390	84567	98.3572	d__Bacteria;p__Firmicutes_A;c__Clostridia;o__Oscillospirales;f__Acutalibacteraceae;g__Ruminococcus_E;s__	high_quality	1602_0	1602_0	-	GCA_017433445.1_ASM1743344v1_genomic.fna.gz
CMAG1038	95.91	0.22	100	2185276	17536	99.0539	d__Bacteria;p__Firmicutes_A;c__Clostridia;o__Oscillospirales;f__Acutalibacteraceae;g__Ruminococcus_E;s__Ruminococcus_E_sp900319615	high_quality	1603_0	1603_0	509,16S ribosomal RNA (partial)	GCA_900319615.1_genomic.fna.gz
CMAG2839	74.09	0.67	0	1563912	2967	74.2123	d__Bacteria;p__Firmicutes_A;c__Clostridia;o__Oscillospirales;f__CAG-272;g__UMGS1815;s__	medium_quality	1604_0	1604_0	-	-
CMAG3112	87.09	1.57	0	1742531	7937	83.1397	d__Bacteria;p__Firmicutes_A;c__Clostridia;o__Oscillospirales;f__CAG-272;g__UMGS1815;s__	medium_quality	1605_0	1605_0	-	-
MAG2564	61.25	1.52	0	2424925	2310	57.0136	d__Bacteria;p__Firmicutes_A;c__Clostridia;o__Oscillospirales;f__Acutalibacteraceae;g__RUG806;s__	low_quality	1606_0	1606_0	-	-
CMAG0107	71.06	0.89	0	1587415	6651	70.4329	d__Bacteria;p__Firmicutes_A;c__Clostridia;o__Oscillospirales;f__CAG-382_A;g__;s__	medium_quality	1607_0	1607_0	420,16S ribosomal RNA (partial)	-
CMAG1024	59.61	0.67	0	1610878	25400	60.6648	d__Bacteria;p__Firmicutes_A;c__Clostridia;o__Oscillospirales;f__CAG-382_A;g__;s__	low_quality	1608_0	1608_0	-	-
CMAG0004	65.5	1.4	33.33	1367860	2368	61.8744	d__Bacteria;p__Firmicutes_A;c__Clostridia;o__Oscillospirales;f__CAG-272;g__;s__	low_quality	1609_0	1609_0	-	-
CMAG0144	90.11	1.65	100	3015488	196231	87.1528	d__Bacteria;p__Fibrobacterota;c__Fibrobacteria;o__Fibrobacterales;f__Fibrobacteraceae;g__Fibrobacter;s__	high_quality	161_0	161_0	-	-
CMAG0006	64.64	0.46	0	1277075	6602	66.1597	d__Bacteria;p__Firmicutes_A;c__Clostridia;o__Oscillospirales;f__Acutalibacteraceae;g__;s__	low_quality	1610_0	1610_0	-	-
CMAG0887	58.63	0.73	0	985145	1967	58.2738	d__Bacteria;p__Firmicutes_A;c__Clostridia;o__Oscillospirales;f__CAG-382_A;g__;s__	low_quality	1611_0	1611_0	-	-
CMAG0121	83.24	1.14	0	1261276	4851	81.2258	d__Bacteria;p__Firmicutes_A;c__Clostridia;o__UMGS1883;f__UMGS1883;g__;s__	medium_quality	1612_0	1612_0	-	-
CMAG0221	61.55	0.15	0	953602	3854	64.3859	d__Bacteria;p__Firmicutes_A;c__Clostridia;o__UMGS1883;f__UMGS1883;g__;s__	low_quality	1613_0	1613_0	-	GCA_017436645.1_ASM1743664v1_genomic.fna.gz
MAG2332	61.48	0	0	1722236	2225	64.8273	d__Bacteria;p__Firmicutes_A;c__Clostridia;o__Peptostreptococcales;f__Filifactoraceae;g__Filifactor;s__	low_quality	1614_0	1614_0	-	-
MAG1086	78.03	1.05	0	1324457	5203	76.4963	d__Bacteria;p__Firmicutes_A;c__Clostridia;o__Oscillospirales;f__CAG-272;g__UMGS1865;s__	medium_quality	1615_1	1615_1	642,16S ribosomal RNA (partial)	-
MAG1140	83.66	0.08	0	1405483	19475	87.5495	d__Bacteria;p__Firmicutes_A;c__Clostridia;o__Oscillospirales;f__CAG-272;g__UMGS1865;s__	medium_quality	1615_2	1615_1	-	-
MAG1130	86.86	0.71	33.33	1948665	4379	86.9514	d__Bacteria;p__Firmicutes_A;c__Clostridia;o__Oscillospirales;f__CAG-272;g__UMGS1865;s__	medium_quality	1616_1	1616_1	-	-
MAG1306	92.58	0.69	0	2036948	44911	93.7824	d__Bacteria;p__Firmicutes_A;c__Clostridia;o__Oscillospirales;f__CAG-272;g__UMGS1865;s__	high_quality	1616_2	1616_1	669,16S ribosomal RNA (partial)	-
CMAG0712	63.3	1.85	0	2314336	2793	57.4961	d__Bacteria;p__Firmicutes_A;c__Clostridia;o__Oscillospirales;f__Oscillospiraceae;g__CAG-110;s__	low_quality	1617_0	1617_0	-	-
CMAG1497	89.69	0.8	75	1591783	15560	89.882	d__Bacteria;p__Firmicutes_A;c__Clostridia;o__Oscillospirales;f__Oscillospiraceae;g__;s__	medium_quality	1618_0	1618_0	-	-
CMAG1529	59.09	0	0	1497099	6292	62.8888	d__Bacteria;p__Firmicutes_A;c__Clostridia;o__Oscillospirales;f__CAG-272;g__;s__	low_quality	1619_0	1619_0	-	GCA_017503165.1_ASM1750316v1_genomic.fna.gz
CMAG2140	96.14	0	0	2341110	16216	100.35	d__Bacteria;p__Fibrobacterota;c__Fibrobacteria;o__Fibrobacterales;f__Fibrobacteraceae;g__Fibrobacter_A;s__Fibrobacter_A_sp002797675	high_quality	162_0	162_0	-	S50506B_bin_33.fa.gz
CMAG1552	90.25	0.57	0	1772688	19452	91.689	d__Bacteria;p__Firmicutes_A;c__Clostridia;o__Oscillospirales;f__CAG-272;g__CAG-448;s__	high_quality	1620_0	1620_0	-	-
CMAG1860	71.43	1.73	75	1325185	4925	66.4724	d__Bacteria;p__Firmicutes_A;c__Clostridia;o__Oscillospirales;f__CAG-272;g__CAG-448;s__	medium_quality	1621_0	1621_0	-	-
CMAG1316	93.72	1.34	0	1890993	62585	91.8165	d__Bacteria;p__Firmicutes_A;c__Clostridia;o__Oscillospirales;f__CAG-272;g__CAG-448;s__	high_quality	1622_0	1622_0	-	-
CMAG0685	66.78	0	0	1095840	10000	70.78	d__Bacteria;p__Firmicutes_A;c__Clostridia;o__Oscillospirales;f__CAG-272;g__;s__	low_quality	1623_0	1623_0	-	-
CMAG2955	94.18	0.67	100	2019943	54032	95.5627	d__Bacteria;p__Firmicutes_A;c__Clostridia;o__Oscillospirales;f__CAG-272;g__;s__	high_quality	1624_0	1624_0	-	-
CMAG1566	73.17	0	0	1591528	16222	77.3801	d__Bacteria;p__Firmicutes_A;c__Clostridia;o__Oscillospirales;f__CAG-272;g__UMGS1815;s__	medium_quality	1625_0	1625_0	-	-
CMAG2927	92.25	0.69	0	1806929	8635	92.7363	d__Bacteria;p__Firmicutes_A;c__Clostridia;o__Oscillospirales;f__CAG-272;g__UMGS1865;s__	high_quality	1626_0	1626_0	-	Duroc-Low6_bin_5.fa.gz
CMAG2662	86	0.04	0	3034122	41051	90.4133	d__Bacteria;p__Firmicutes_A;c__Clostridia;o__Oscillospirales;f__CAG-272;g__CAG-448;s__	medium_quality	1627_0	1627_0	-	-
CMAG0211	83.35	0.89	0	1487263	17232	83.1363	d__Bacteria;p__Firmicutes_A;c__Clostridia;o__Oscillospirales;f__CAG-272;g__Firm-07;s__	medium_quality	1628_1	1628_1	-	-
CMAG1002	60.27	0	0	1048559	5445	64.006	d__Bacteria;p__Firmicutes_A;c__Clostridia;o__Oscillospirales;f__CAG-272;g__Firm-07;s__	low_quality	1628_2	1628_2	-	GCA_017502975.1_ASM1750297v1_genomic.fna.gz
CMAG0839	93.01	1.86	0	1814314	48120	88.3923	d__Bacteria;p__Firmicutes_A;c__Clostridia;o__Oscillospirales;f__CAG-272;g__Firm-07;s__	high_quality	1629_0	1629_0	463,16S ribosomal RNA (partial)	GCA_017508425.1_ASM1750842v1_genomic.fna.gz
MAG2099	100	0	0	2262828	98689	104.994	d__Bacteria;p__Firmicutes;c__Bacilli;o__Erysipelotrichales;f__Erysipelotrichaceae;g__UBA9076;s__	high_quality	163_0	163_0	1524,16S ribosomal RNA;562,16S ribosomal RNA (partial)	-
CMAG0662	64.66	0	0	1709864	5482	68.3989	d__Bacteria;p__Firmicutes_A;c__Clostridia;o__Oscillospirales;f__Acutalibacteraceae;g__;s__	low_quality	1630_0	1630_0	-	-
CMAG2613	69.83	0	0	1332774	17287	74.0677	d__Bacteria;p__Firmicutes_A;c__Clostridia;o__Oscillospirales;f__QAMX01;g__;s__	low_quality	1631_0	1631_0	-	-
CMAG2047	61.69	1.73	0	1435306	2687	56.4693	d__Bacteria;p__Firmicutes_A;c__Clostridia;o__Oscillospirales;f__CAG-382;g__UMGS882;s__	low_quality	1632_0	1632_0	-	-
CMAG0274	97.2	0.9	30	3518300	16590	96.9198	d__Bacteria;p__Firmicutes_A;c__Clostridia;o__Oscillospirales;f__CAG-272;g__CAG-448;s__	high_quality	1633_1	1633_1	-	GCA_017937985.1_ASM1793798v1_genomic.fna.gz
CMAG1170	63.78	1.91	0	2739502	4540	57.8871	d__Bacteria;p__Firmicutes_A;c__Clostridia;o__Oscillospirales;f__CAG-272;g__CAG-448;s__	low_quality	1633_2	1633_1	-	GCA_017483125.1_ASM1748312v1_genomic.fna.gz
CMAG0739	85.73	2.41	16.67	2990702	14491	77.8411	d__Bacteria;p__Firmicutes_A;c__Clostridia;o__Oscillospirales;f__CAG-272;g__CAG-448;s__	medium_quality	1633_3	1633_2	-	-
CMAG0901	92.64	0.67	100	1525958	20120	93.5936	d__Bacteria;p__Firmicutes_A;c__Clostridia;o__Oscillospirales;f__CAG-272;g__CAG-448;s__	high_quality	1634_0	1634_0	-	-
CMAG0381	89.68	0.69	50	2652194	17384	90.4701	d__Bacteria;p__Firmicutes_A;c__Clostridia;o__Oscillospirales;f__CAG-272;g__CAG-448;s__	medium_quality	1635_0	1635_0	-	-
CMAG0644	62.7	1.72	0	1629372	3900	57.6911	d__Bacteria;p__Firmicutes_A;c__Clostridia;o__Oscillospirales;f__CAG-272;g__UMGS1002;s__	low_quality	1636_0	1636_0	-	-
CMAG1564	78.92	3.85	0	2486457	9288	63.6379	d__Bacteria;p__Firmicutes_A;c__Clostridia;o__Oscillospirales;f__CAG-272;g__;s__	medium_quality	1637_0	1637_0	-	-
CMAG0192	81.81	3.98	8.33	2199170	5987	65.6872	d__Bacteria;p__Firmicutes_A;c__Clostridia;o__Oscillospirales;f__CAG-272;g__UMGS1865;s__	medium_quality	1638_0	1638_0	-	-
CMAG1011	88.88	4.25	0	1908427	12364	71.7222	d__Bacteria;p__Firmicutes_A;c__Clostridia;o__Oscillospirales;f__CAG-272;g__Firm-07;s__	medium_quality	1639_0	1639_0	-	-
MAG2322	97.9	0	0	2169775	35109	102.445	d__Bacteria;p__Firmicutes_A;c__Clostridia;o__Peptostreptococcales;f__Filifactoraceae;g__Filifactor;s__	high_quality	164_0	164_0	445,16S ribosomal RNA (partial)	-
CMAG0941	58.05	0	0	1325563	11970	62.1281	d__Bacteria;p__Firmicutes_A;c__Clostridia;o__Oscillospirales;f__CAG-272;g__UMGS1865;s__	low_quality	1640_0	1640_0	-	-
CMAG1370	73.1	1.23	25	1853987	3765	70.5258	d__Bacteria;p__Firmicutes_A;c__Clostridia;o__Oscillospirales;f__CAG-272;g__UMGS1865;s__	medium_quality	1641_0	1641_0	-	-
CMAG0992	94.52	0	0	1622806	59654	99.2956	d__Bacteria;p__Firmicutes_A;c__Clostridia;o__Oscillospirales;f__CAG-272;g__;s__	high_quality	1642_0	1642_0	-	-
CMAG1065	88.09	0.71	0	1393589	7473	88.4135	d__Bacteria;p__Firmicutes_A;c__Clostridia;o__Oscillospirales;f__CAG-272;g__;s__	medium_quality	1643_0	1643_0	-	-
CMAG0782	96.64	1.49	0	2434848	40688	93.7995	d__Bacteria;p__Firmicutes_A;c__Clostridia;o__Oscillospirales;f__Acutalibacteraceae;g__UMGS172;s__	high_quality	1644_0	1644_0	-	GCA_017416345.1_ASM1741634v1_genomic.fna.gz
CMAG0613	77.68	1.29	16.67	1740353	5551	74.9744	d__Bacteria;p__Firmicutes_A;c__Clostridia;o__Oscillospirales;f__CAG-272;g__UBA1740;s__	medium_quality	1645_0	1645_0	-	-
CMAG0783	93.85	0.13	66.67	1832491	16107	97.407	d__Bacteria;p__Firmicutes_A;c__Clostridia;o__Oscillospirales;f__CAG-272;g__UBA1740;s__	high_quality	1646_0	1646_0	-	-
CMAG0075	72.15	0.67	0	2230032	33023	73.3188	d__Bacteria;p__Firmicutes_A;c__Clostridia;o__Oscillospirales;f__CAG-272;g__;s__	medium_quality	1647_0	1647_0	-	-
CMAG2659	61.4	0	0	1096529	3564	64.9519	d__Bacteria;p__Firmicutes_A;c__Clostridia;o__Oscillospirales;f__CAG-272;g__UBA1740;s__	low_quality	1648_0	1648_0	500,16S ribosomal RNA (partial)	-
CMAG0762	94.57	0.67	0	1642966	34696	95.7603	d__Bacteria;p__Firmicutes_A;c__Clostridia;o__Oscillospirales;f__CAG-272;g__UMGS1865;s__	high_quality	1649_0	1649_0	-	-
CMAG1280	59.65	0	0	1122026	1982	62.9471	d__Bacteria;p__Desulfobacterota;c__Desulfovibrionia;o__Desulfovibrionales;f__Desulfovibrionaceae;g__Mailhella;s__	low_quality	165_0	165_0	-	-
CMAG1013	69.25	0	0	1415741	12064	73.3315	d__Bacteria;p__Firmicutes_A;c__Clostridia;o__Oscillospirales;f__CAG-272;g__UMGS1865;s__	low_quality	1650_0	1650_0	-	-
CMAG0220	76.19	1.52	20	1522638	2974	72.0633	d__Bacteria;p__Firmicutes_A;c__Clostridia;o__Oscillospirales;f__CAG-272;g__UBA1740;s__	medium_quality	1651_0	1651_0	-	GCA_017467085.1_ASM1746708v1_genomic.fna.gz
CMAG1012	80.54	0.73	0	1145079	17316	81.1284	d__Bacteria;p__Firmicutes_A;c__Clostridia;o__Oscillospirales;f__Acutalibacteraceae;g__UBA5905;s__	medium_quality	1652_0	1652_0	-	-
CMAG1508	95.5	0	0	1639384	108889	100.537	d__Bacteria;p__Firmicutes_A;c__Clostridia;o__Oscillospirales;f__CAG-272;g__UMGS1865;s__	high_quality	1653_0	1653_0	-	-
CMAG0453	64.83	0.92	0	1270180	3980	63.8299	d__Bacteria;p__Firmicutes_A;c__Clostridia;o__Oscillospirales;f__Acutalibacteraceae;g__Ruminococcus_E;s__	low_quality	1654_0	1654_0	-	GCA_017432805.1_ASM1743280v1_genomic.fna.gz
CMAG0189	81.37	1.4	100	1607256	6199	78.1623	d__Bacteria;p__Firmicutes_A;c__Clostridia;o__Oscillospirales;f__CAG-272;g__UMGS1696;s__	medium_quality	1655_1	1655_1	-	-
CMAG0310	93.23	2.13	100	1928023	7386	86.4484	d__Bacteria;p__Firmicutes_A;c__Clostridia;o__Oscillospirales;f__CAG-272;g__UMGS1696;s__	high_quality	1655_2	1655_1	426,16S ribosomal RNA (partial)	-
CMAG1478	74.12	3.69	25	1423090	15542	59.8615	d__Bacteria;p__Firmicutes_A;c__Clostridia;o__Oscillospirales;f__CAG-272;g__UMGS1815;s__	medium_quality	1655_3	1655_1	-	-
CMAG0645	86.15	0.22	100	1873498	16273	89.2615	d__Bacteria;p__Firmicutes_A;c__Clostridia;o__Oscillospirales;f__CAG-272;g__UMGS1696;s__	medium_quality	1655_4	1655_2	-	-
CMAG0658	95.92	0.89	50	1814693	67248	96.2977	d__Bacteria;p__Firmicutes_A;c__Clostridia;o__Oscillospirales;f__CAG-272;g__UMGS1696;s__	high_quality	1656_3	1656_1	-	-
CMAG0804	87.68	0.34	100	1809209	25370	90.3843	d__Bacteria;p__Firmicutes_A;c__Clostridia;o__Oscillospirales;f__CAG-272;g__UMGS1696;s__	medium_quality	1656_4	1656_1	1144,16S ribosomal RNA (partial)	-
CMAG0861	80.12	0.88	0	1492539	52713	80.4419	d__Bacteria;p__Firmicutes_A;c__Clostridia;o__Oscillospirales;f__CAG-272;g__UMGS1696;s__	medium_quality	1656_5	1656_1	-	-
CMAG0947	94.67	0.43	11.11	1813413	72992	97.3833	d__Bacteria;p__Firmicutes_A;c__Clostridia;o__Oscillospirales;f__CAG-272;g__UMGS1696;s__	high_quality	1656_1	1656_1	-	-
CMAG1585	58.62	0	0	1120948	4999	62.3189	d__Bacteria;p__Firmicutes_A;c__Clostridia;o__Oscillospirales;f__CAG-272;g__UMGS1696;s__	low_quality	1656_2	1656_1	-	-
CMAG0689	90.2	1.3	100	1681427	16525	87.9181	d__Bacteria;p__Firmicutes_A;c__Clostridia;o__Oscillospirales;f__CAG-272;g__UMGS1696;s__	high_quality	1657_0	1657_0	-	-
CMAG2827	71.6	1.68	33.33	2142025	15595	67.393	d__Bacteria;p__Firmicutes_A;c__Clostridia;o__Oscillospirales;f__Oscillospiraceae;g__CAG-110;s__	medium_quality	1658_0	1658_0	-	-
MAG0094	96.25	1.12	0	3434879	14709	94.8176	d__Bacteria;p__Firmicutes_A;c__Clostridia;o__Oscillospirales;f__CAG-272;g__UMGS1696;s__	high_quality	1659_0	1659_0	-	-
CMAG2749	93.85	1.18	16.67	2011799	33700	92.4776	d__Bacteria;p__Desulfobacterota;c__Desulfovibrionia;o__Desulfovibrionales;f__Desulfovibrionaceae;g__Mailhella;s__	high_quality	166_0	166_0	-	-
CMAG0128	64.45	2.2	25	2813789	2599	56.8648	d__Bacteria;p__Firmicutes_A;c__Clostridia;o__Oscillospirales;f__CAG-272;g__UMGS1696;s__	low_quality	1660_1	1660_1	-	-
CMAG1542	62.85	1.01	0	2174194	4232	61.4265	d__Bacteria;p__Firmicutes_A;c__Clostridia;o__Oscillospirales;f__CAG-272;g__UMGS1696;s__	low_quality	1660_2	1660_1	-	-
CMAG0773	82.1	1.01	0	2969351	14705	81.2175	d__Bacteria;p__Firmicutes_A;c__Clostridia;o__Oscillospirales;f__CAG-272;g__UMGS1696;s__	medium_quality	1661_0	1661_0	-	-
CMAG1461	83.56	2.19	16.67	3464975	6472	76.421	d__Bacteria;p__Firmicutes_A;c__Clostridia;o__Oscillospirales;f__CAG-272;g__UMGS1696;s__	medium_quality	1662_0	1662_0	-	-
CMAG1556	75.29	1.23	33.33	2588205	6321	72.9408	d__Bacteria;p__Firmicutes_A;c__Clostridia;o__Oscillospirales;f__CAG-272;g__UMGS1696;s__	medium_quality	1663_0	1663_0	-	-
CMAG1716	60.35	0.34	0	1395520	2132	61.9788	d__Bacteria;p__Firmicutes_A;c__Clostridia;o__Oscillospirales;f__Acutalibacteraceae;g__UBA1425;s__	low_quality	1664_0	1664_0	-	-
CMAG2360	71.64	1.34	0	2387869	3209	68.4464	d__Bacteria;p__Firmicutes_A;c__Clostridia;o__Oscillospirales;f__CAG-272;g__UMGS1225;s__	medium_quality	1665_0	1665_0	-	-
CMAG2182	80.56	2.91	50	1769013	2730	69.4462	d__Bacteria;p__Firmicutes_A;c__Clostridia;o__Oscillospirales;f__Acutalibacteraceae;g__Ruminococcus_H;s__	medium_quality	1666_1	1666_1	-	-
CMAG3074	68.28	1.72	0	1256268	3932	63.2746	d__Bacteria;p__Firmicutes_A;c__Clostridia;o__Oscillospirales;f__Acutalibacteraceae;g__Ruminococcus_H;s__	low_quality	1666_2	1666_1	-	-
CMAG0967	82.51	2.35	0	1507645	10416	74.7777	d__Bacteria;p__Firmicutes_A;c__Clostridia;o__Oscillospirales;f__Oscillospiraceae;g__;s__	medium_quality	1667_0	1667_0	-	-
CMAG0863	71.71	2.59	0	1813327	8644	62.6967	d__Bacteria;p__Firmicutes_A;c__Clostridia;o__Oscillospirales;f__CAG-272;g__UMGS1865;s__	medium_quality	1668_0	1668_0	-	-
CMAG0973	59.72	0.78	20	1502184	5190	59.5352	d__Bacteria;p__Firmicutes_A;c__Clostridia;o__Oscillospirales;f__CAG-272;g__CAG-448;s__	low_quality	1669_0	1669_0	-	-
CMAG1029	90.11	2.55	12.5	2069251	14339	81.5165	d__Bacteria;p__Desulfobacterota;c__Desulfovibrionia;o__Desulfovibrionales;f__Desulfovibrionaceae;g__Mailhella;s__	high_quality	167_0	167_0	-	-
CMAG0686	85.82	0.4	50	1777036	8870	87.7679	d__Bacteria;p__Firmicutes_A;c__Clostridia;o__Oscillospirales;f__CAG-272;g__;s__	medium_quality	1670_0	1670_0	-	-
CMAG1294	76.64	0	0	1316726	17144	80.8741	d__Bacteria;p__Firmicutes_A;c__Clostridia;o__Oscillospirales;f__CAG-272;g__UBA1740;s__	medium_quality	1671_0	1671_0	-	-
CMAG0122	61.02	1.5	0	1264395	2690	56.9498	d__Bacteria;p__Firmicutes_A;c__Clostridia;o__Oscillospirales;f__CAG-272;g__;s__	low_quality	1672_1	1672_1	-	-
CMAG1369	84.06	2.87	25	1515394	6703	73.5363	d__Bacteria;p__Firmicutes_A;c__Clostridia;o__Oscillospirales;f__CAG-272;g__UBA1380;s__	medium_quality	1672_2	1672_1	-	-
CMAG0921	75.34	2.18	0	1605770	14476	68.6006	d__Bacteria;p__Firmicutes_A;c__Clostridia;o__Oscillospirales;f__CAG-272;g__UBA1380;s__	medium_quality	1673_0	1673_0	-	-
CMAG1598	55.61	0	0	1221522	5494	59.3499	d__Bacteria;p__Firmicutes_A;c__Clostridia;o__Oscillospirales;f__CAG-272;g__UBA1380;s__	low_quality	1674_0	1674_0	-	-
CMAG1163	94.41	0	0	1859059	181699	99.6694	d__Bacteria;p__Firmicutes_A;c__Clostridia;o__Oscillospirales;f__CAG-272;g__UBA1380;s__	high_quality	1675_1	1675_1	-	GCA_017622075.1_ASM1762207v1_genomic.fna.gz
CMAG1526	91.74	0.67	100	1801969	54773	93.1286	d__Bacteria;p__Firmicutes_A;c__Clostridia;o__Oscillospirales;f__CAG-272;g__UBA1380;s__	high_quality	1675_2	1675_1	-	GCA_017622075.1_ASM1762207v1_genomic.fna.gz
CMAG0829	83.49	2.59	28.57	2007728	5754	74.3	d__Bacteria;p__Firmicutes_A;c__Clostridia;o__Oscillospirales;f__CAG-272;g__UBA1380;s__	medium_quality	1676_0	1676_0	-	-
CMAG0931	72.98	1.75	100	1171407	4508	67.884	d__Bacteria;p__Firmicutes_A;c__Clostridia;o__Oscillospirales;f__CAG-272;g__UMGS1002;s__	medium_quality	1677_0	1677_0	-	-
CMAG1318	94.58	0.22	0	1865318	36186	98.0385	d__Bacteria;p__Firmicutes_A;c__Clostridia;o__Oscillospirales;f__CAG-272;g__UBA1380;s__	high_quality	1678_0	1678_0	-	-
MAG1260	66.74	1.69	0	811626	4398	61.9333	d__Bacteria;p__Verrucomicrobiota;c__Verrucomicrobiae;o__Opitutales;f__UBA9783;g__UBA1183;s__	low_quality	1679_0	1679_0	-	-
MAG0560	92.38	1.73	0	2544675	197819	89.0263	d__Bacteria;p__UBP6;c__UBA1177;o__UBA1177;f__UBA1177;g__UBA1177;s__	high_quality	168_1	168_1	1530,16S ribosomal RNA;803,16S ribosomal RNA (partial);563,16S ribosomal RNA (partial);504,16S ribosomal RNA (partial)	-
MAG0906	82.05	1.89	33.33	2416549	35529	77.1506	d__Bacteria;p__UBP6;c__UBA1177;o__UBA1177;f__UBA1177;g__UBA1177;s__	medium_quality	168_2	168_2	-	GCA_017963125.1_ASM1796312v1_genomic.fna.gz
CMAG1288	74.64	2.01	0	1748834	3206	68.096	d__Bacteria;p__Firmicutes_A;c__Clostridia;o__Oscillospirales;f__CAG-272;g__QALR01;s__	medium_quality	1680_0	1680_0	-	-
CMAG1416	92.2	1.38	50	2557797	35508	89.8503	d__Bacteria;p__Firmicutes_A;c__Clostridia;o__Oscillospirales;f__CAG-272;g__QALR01;s__	high_quality	1681_0	1681_0	-	-
CMAG0935	75.58	1.23	0	1654121	13804	73.57	d__Bacteria;p__Firmicutes_A;c__Clostridia;o__Oscillospirales;f__CAG-272;g__QALR01;s__	medium_quality	1682_0	1682_0	685,16S ribosomal RNA (partial)	-
CMAG1138	90.84	2.52	33.33	1815265	7013	82.0859	d__Bacteria;p__Firmicutes_A;c__Clostridia;o__Oscillospirales;f__CAG-272;g__UMGS731;s__	high_quality	1683_0	1683_0	-	-
CMAG1506	55.26	0	0	1484066	3572	58.8129	d__Bacteria;p__Firmicutes_A;c__Clostridia;o__Oscillospirales;f__CAG-272;g__UMGS731;s__	low_quality	1684_0	1684_0	446,16S ribosomal RNA (partial)	-
CMAG0167	86.08	0.84	50	1782541	16487	86.0971	d__Bacteria;p__Firmicutes_A;c__Clostridia;o__Oscillospirales;f__CAG-382;g__SFLA01;s__	medium_quality	1685_0	1685_0	413,16S ribosomal RNA (partial)	GCA_017399965.1_ASM1739996v1_genomic.fna.gz
CMAG0307	85.1	1.57	33.33	1316982	5300	80.9743	d__Bacteria;p__Firmicutes_A;c__Clostridia;o__Oscillospirales;f__Acutalibacteraceae;g__UMGS1976;s__	medium_quality	1686_0	1686_0	-	-
MAG0279	83.74	0.84	0	1495266	4296	83.1731	d__Bacteria;p__Firmicutes_A;c__Clostridia;o__Oscillospirales;f__Acutalibacteraceae;g__;s__	medium_quality	1687_0	1687_0	-	-
CMAG0317	81.43	0.67	0	1633505	83333	83.0008	d__Bacteria;p__Firmicutes_A;c__Clostridia;o__Oscillospirales;f__Acutalibacteraceae;g__SFWF01;s__	medium_quality	1688_0	1688_0	-	-
CMAG0984	87.37	0.67	0	1493947	33007	88.5386	d__Bacteria;p__Firmicutes_A;c__Clostridia;o__Oscillospirales;f__CAG-272;g__UBA1740;s__	medium_quality	1689_0	1689_0	-	-
MAG0457	73.97	1.73	0	1886434	3251	68.832	d__Bacteria;p__UBP6;c__UBA1177;o__UBA1177;f__UBA1177;g__UBA1177;s__	medium_quality	169_1	169_1	1184,16S ribosomal RNA (partial)	GCA_017405875.1_ASM1740587v1_genomic.fna.gz
MAG0564	59.78	0	0	1506734	3790	63.3586	d__Bacteria;p__UBP6;c__UBA1177;o__UBA1177;f__UBA1177;g__UBA1177;s__	low_quality	169_2	169_1	-	GCA_017405875.1_ASM1740587v1_genomic.fna.gz
MAG0608	84.76	1.96	33.33	2265951	76690	79.8447	d__Bacteria;p__UBP6;c__UBA1177;o__UBA1177;f__UBA1177;g__UBA1177;s__	medium_quality	169_3	169_1	1509,16S ribosomal RNA	GCA_017405875.1_ASM1740587v1_genomic.fna.gz
CMAG0567	74.64	2.35	0	1104049	3111	66.3829	d__Bacteria;p__Firmicutes_A;c__Clostridia;o__Oscillospirales;f__Acutalibacteraceae;g__UMGS1976;s__	medium_quality	1690_0	1690_0	-	GCA_017383985.1_ASM1738398v1_genomic.fna.gz
CMAG0209	72.01	1.4	66.67	1987780	50935	69.717	d__Bacteria;p__Firmicutes_A;c__Clostridia;o__Oscillospirales;f__CAG-272;g__UBA1740;s__	medium_quality	1691_1	1691_1	-	-
CMAG1305	92.15	0.36	50	2206469	68894	95.1882	d__Bacteria;p__Firmicutes_A;c__Clostridia;o__Oscillospirales;f__CAG-272;g__UBA1740;s__	high_quality	1691_2	1691_1	-	-
CMAG0975	74.13	1.01	80	1930452	42742	73.7109	d__Bacteria;p__Firmicutes_A;c__Clostridia;o__Oscillospirales;f__CAG-272;g__UBA1740;s__	medium_quality	1692_0	1692_0	-	-
CMAG1586	61.91	0	0	1468609	45644	66.5694	d__Bacteria;p__Firmicutes_A;c__Clostridia;o__Oscillospirales;f__CAG-272;g__UBA1740;s__	low_quality	1693_0	1693_0	-	-
CMAG1172	92.24	2.08	28.57	1949865	67927	86.672	d__Bacteria;p__Firmicutes_A;c__Clostridia;o__Oscillospirales;f__CAG-272;g__UBA1740;s__	high_quality	1694_1	1694_1	-	-
CMAG1422	92.41	2.93	0	2128429	123309	82.851	d__Bacteria;p__Firmicutes_A;c__Clostridia;o__Oscillospirales;f__CAG-272;g__UBA1740;s__	high_quality	1694_2	1694_1	-	-
CMAG1962	74.83	0	0	1292166	8815	78.7752	d__Bacteria;p__Firmicutes_A;c__Clostridia;o__UMGS1883;f__UMGS1883;g__;s__	medium_quality	1695_0	1695_0	-	-
CMAG0988	57.81	0	0	1358661	14027	61.957	d__Bacteria;p__Firmicutes_A;c__Clostridia;o__Oscillospirales;f__CAG-272;g__UBA1740;s__	low_quality	1696_0	1696_0	-	-
CMAG1472	72.37	0.34	0	1166905	8783	74.6136	d__Bacteria;p__Firmicutes_A;c__Clostridia;o__Oscillospirales;f__CAG-272;g__UBA1740;s__	medium_quality	1697_0	1697_0	-	-
CMAG0726	92.01	0.02	0	1699385	23999	96.2902	d__Bacteria;p__Firmicutes_A;c__Clostridia;o__Oscillospirales;f__CAG-272;g__UBA1740;s__	high_quality	1698_0	1698_0	-	-
CMAG1325	94.52	0.13	0	1968295	144016	99.0284	d__Bacteria;p__Firmicutes_A;c__Clostridia;o__Oscillospirales;f__CAG-272;g__UBA1740;s__	high_quality	1699_0	1699_0	-	-
CMAG0263	51.67	0	0	651375	23297	56.0373	d__Bacteria;p__Patescibacteria;c__Saccharimonadia;o__Saccharimonadales;f__Saccharimonadaceae;g__UBA2866;s__UBA2866_sp004138395	low_quality	17_1	17_1	-	GCA_017406595.1_ASM1740659v1_genomic.fna.gz
CMAG2692	62.32	0	0	728336	199939	67.6209	d__Bacteria;p__Patescibacteria;c__Saccharimonadia;o__Saccharimonadales;f__Saccharimonadaceae;g__UBA2866;s__UBA2866_sp004138395	low_quality	17_2	17_1	1525,16S ribosomal RNA;878,16S ribosomal RNA (partial)	GCF_004138395.1_genomic.fna.gz
MAG0979	90.21	1.68	0	2368851	723825	87.6696	d__Bacteria;p__UBP6;c__UBA1177;o__UBA1177;f__UBA1177;g__UBA1177;s__	high_quality	170_0	170_0	-	-
CMAG1027	80.04	0.02	0	1630431	52286	84.6584	d__Bacteria;p__Firmicutes_A;c__Clostridia;o__Oscillospirales;f__CAG-272;g__UBA1740;s__	medium_quality	1700_0	1700_0	-	-
CMAG1204	86.8	1.34	0	1782249	11621	84.1652	d__Bacteria;p__Firmicutes_A;c__Clostridia;o__Oscillospirales;f__CAG-272;g__UBA1740;s__	medium_quality	1701_0	1701_0	-	-
CMAG2808	78.28	0.92	0	2345892	44257	78.326	d__Bacteria;p__Firmicutes_A;c__Clostridia;o__Oscillospirales;f__CAG-272;g__UBA1740;s__	medium_quality	1702_0	1702_0	-	GCA_017411605.1_ASM1741160v1_genomic.fna.gz
CMAG0124	65.29	2.54	22.22	1456188	2643	56.0121	d__Bacteria;p__Firmicutes_A;c__Clostridia;o__Oscillospirales;f__CAG-272;g__UBA1740;s__	low_quality	1703_0	1703_0	-	GCA_017463765.1_ASM1746376v1_genomic.fna.gz
CMAG1546	87.45	1.36	60	1944822	24092	85.0319	d__Bacteria;p__Firmicutes_A;c__Clostridia;o__Oscillospirales;f__CAG-272;g__UBA1740;s__	medium_quality	1704_0	1704_0	-	-
CMAG1287	67.21	0.17	0	1925591	5718	70.1172	d__Bacteria;p__Firmicutes_A;c__Clostridia;o__Oscillospirales;f__CAG-272;g__UBA1740;s__	low_quality	1705_0	1705_0	-	-
CMAG2747	55.91	0	0	1406080	3456	59.4486	d__Bacteria;p__Firmicutes_A;c__Clostridia;o__Oscillospirales;f__CAG-272;g__UBA1740;s__	low_quality	1706_0	1706_0	-	-
CMAG2823	81.23	1.18	37.5	1714036	9766	79.3197	d__Bacteria;p__Firmicutes_A;c__Clostridia;o__Oscillospirales;f__CAG-272;g__UBA1740;s__	medium_quality	1707_0	1707_0	-	-
CMAG0764	96.2	0.67	0	1522763	109084	97.8878	d__Bacteria;p__Firmicutes_A;c__Clostridia;o__Oscillospirales;f__CAG-272;g__;s__	high_quality	1708_0	1708_0	-	-
CMAG0271	87.74	0.67	100	1715232	7472	88.2634	d__Bacteria;p__Firmicutes_A;c__Clostridia;o__Oscillospirales;f__CAG-272;g__UBA1740;s__	medium_quality	1709_1	1709_1	-	-
CMAG0353	64.82	0.34	0	1187320	2218	66.466	d__Bacteria;p__Firmicutes_A;c__Clostridia;o__Oscillospirales;f__CAG-272;g__UBA1740;s__	low_quality	1709_2	1709_1	-	-
CMAG0714	61.53	1.51	0	1405482	2932	57.4472	d__Bacteria;p__Firmicutes_A;c__Clostridia;o__Oscillospirales;f__CAG-272;g__UBA1740;s__	low_quality	1709_3	1709_1	-	-
MAG0061	97.58	5.5	18.75	3612218	24887	74.476	d__Bacteria;p__Bacteroidota;c__Bacteroidia;o__Bacteroidales;f__ML635J-15;g__Bact-19;s__	medium_quality	171_1	171_1	-	GCA_017526205.1_ASM1752620v1_genomic.fna.gz
MAG0985	92.59	1.9	0	3213953	10525	87.1122	d__Bacteria;p__Bacteroidota;c__Bacteroidia;o__Bacteroidales;f__ML635J-15;g__Bact-19;s__	high_quality	171_2	171_1	536,16S ribosomal RNA (partial)	GCA_017526205.1_ASM1752620v1_genomic.fna.gz
CMAG0558	80.58	0.4	0	1509211	10819	82.6142	d__Bacteria;p__Firmicutes_A;c__Clostridia;o__Oscillospirales;f__CAG-272;g__UBA1740;s__	medium_quality	1710_0	1710_0	-	-
CMAG0871	80.99	0.49	66.67	1694724	8929	82.4908	d__Bacteria;p__Firmicutes_A;c__Clostridia;o__Oscillospirales;f__CAG-272;g__UBA1740;s__	medium_quality	1711_0	1711_0	-	-
CMAG0017	66.78	0.36	0	1215276	7679	68.8653	d__Bacteria;p__Firmicutes_A;c__Clostridia;o__Oscillospirales;f__CAG-272;g__UMGS1002;s__	low_quality	1712_0	1712_0	-	-
CMAG0815	54.05	0.27	0	890988	15398	56.8875	d__Bacteria;p__Firmicutes_A;c__Clostridia;o__Oscillospirales;f__CAG-272;g__UMGS1002;s__	low_quality	1713_0	1713_0	-	-
MAG2239	68.98	0.67	100	1663357	3816	69.2116	d__Bacteria;p__Firmicutes_A;c__Clostridia;o__Oscillospirales;f__Ruminococcaceae;g__Ruminiclostridium_E;s__	low_quality	1714_0	1714_0	-	GCA_017479645.1_ASM1747964v1_genomic.fna.gz
CMAG1273	93.2	0.78	66.67	1989213	44304	93.9464	d__Bacteria;p__Firmicutes_A;c__Clostridia;o__Oscillospirales;f__CAG-272;g__UMGS1865;s__	high_quality	1715_0	1715_0	-	-
CMAG1555	92.06	0.36	100	2118584	29305	94.7269	d__Bacteria;p__Firmicutes_A;c__Clostridia;o__Oscillospirales;f__CAG-272;g__UMGS1865;s__	high_quality	1716_0	1716_0	-	-
CMAG1120	93.38	1.34	0	1910986	30936	91.1705	d__Bacteria;p__Firmicutes_A;c__Clostridia;o__Oscillospirales;f__CAG-272;g__UMGS1865;s__	high_quality	1717_0	1717_0	-	-
MAG1707	68.66	0.71	0	1414423	9048	69.0666	d__Bacteria;p__Firmicutes_A;c__Clostridia;o__Peptostreptococcales;f__Anaerovoracaceae;g__;s__	low_quality	1718_0	1718_0	-	-
CMAG0033	78.95	1.13	0	1297088	14484	77.4609	d__Bacteria;p__Firmicutes_A;c__Clostridia_A;o__Christensenellales;f__CAG-917;g__;s__	medium_quality	1719_1	1719_1	841,16S ribosomal RNA (partial)	GCA_017461985.1_ASM1746198v1_genomic.fna.gz
CMAG0120	93.81	5.96	76.47	1262385	3031	67.4916	d__Bacteria;p__Firmicutes_A;c__Clostridia_A;o__Christensenellales;f__CAG-917;g__;s__	medium_quality	1719_2	1719_1	-	GCA_017461985.1_ASM1746198v1_genomic.fna.gz
CMAG0620	75.92	2.25	10	1294084	7172	68.5256	d__Bacteria;p__Firmicutes_A;c__Clostridia_A;o__Christensenellales;f__CAG-917;g__;s__	medium_quality	1719_4	1719_1	-	GCA_017461985.1_ASM1746198v1_genomic.fna.gz
CMAG0802	80.52	0.34	0	1301492	55993	83.5681	d__Bacteria;p__Firmicutes_A;c__Clostridia_A;o__Christensenellales;f__CAG-917;g__;s__	medium_quality	1719_3	1719_1	732,16S ribosomal RNA (partial)	GCA_017461985.1_ASM1746198v1_genomic.fna.gz
CMAG0362	97.94	2.25	12.5	3267880	59535	91.4648	d__Bacteria;p__Bacteroidota;c__Bacteroidia;o__Bacteroidales;f__ML635J-15;g__Bact-19;s__	high_quality	172_1	172_1	-	GCA_017516505.1_ASM1751650v1_genomic.fna.gz
MAG0668	71.52	1.25	0	2194994	4987	68.9678	d__Bacteria;p__Bacteroidota;c__Bacteroidia;o__Bacteroidales;f__ML635J-15;g__Bact-19;s__	medium_quality	172_2	172_1	557,16S ribosomal RNA (partial)	GCA_017516505.1_ASM1751650v1_genomic.fna.gz
MAG1108	70.57	1.34	0	2399170	3133	67.366	d__Bacteria;p__Bacteroidota;c__Bacteroidia;o__Bacteroidales;f__ML635J-15;g__Bact-19;s__	medium_quality	172_3	172_1	-	GCA_017516505.1_ASM1751650v1_genomic.fna.gz
CMAG2415	84.79	0.16	0	1318378	81736	88.9024	d__Bacteria;p__Firmicutes_A;c__Clostridia_A;o__Christensenellales;f__CAG-917;g__CAG-475;s__	medium_quality	1720_0	1720_0	-	-
CMAG2916	75.29	3.05	22.22	1115186	2766	63.4819	d__Bacteria;p__Firmicutes_A;c__Clostridia_A;o__Christensenellales;f__UBA3700;g__UBA3700;s__	medium_quality	1721_0	1721_0	-	C4982_bin_14.fa.gz
CMAG1589	98.43	0	0	1638077	125314	103.528	d__Bacteria;p__Firmicutes_A;c__Clostridia;o__Monoglobales;f__Monoglobaceae;g__;s__	high_quality	1722_0	1722_0	-	-
CMAG2595	64.27	0	0	1589348	9379	68.2422	d__Bacteria;p__Firmicutes_A;c__Clostridia;o__Monoglobales_A;f__UBA1381;g__;s__	low_quality	1723_0	1723_0	-	-
CMAG3085	83.59	1.5	83.33	1655009	4890	79.7793	d__Bacteria;p__Firmicutes_A;c__Clostridia;o__Oscillospirales;f__Butyricicoccaceae;g__Butyricicoccus_A;s__	medium_quality	1724_1	1724_1	-	-
CMAG3240	81.42	2.19	42.86	1699289	4160	74.0891	d__Bacteria;p__Firmicutes_A;c__Clostridia;o__Oscillospirales;f__Butyricicoccaceae;g__Butyricicoccus_A;s__	medium_quality	1724_2	1724_1	-	-
CMAG3500	84.71	0.67	0	1625675	7418	85.2303	d__Bacteria;p__Firmicutes_A;c__Clostridia;o__Oscillospirales;f__Butyricicoccaceae;g__Butyricicoccus_A;s__	medium_quality	1724_3	1724_1	-	-
CMAG1460	91.22	1.35	0	1807617	360512	90.0269	d__Bacteria;p__Verrucomicrobiota;c__Lentisphaeria;o__Victivallales;f__Victivallaceae;g__UBA1784;s__	high_quality	1725_0	1725_0	-	-
CMAG0835	80.75	2.69	12.5	1497832	5127	71.0099	d__Bacteria;p__Firmicutes_A;c__Clostridia;o__Oscillospirales;f__CAG-382;g__;s__	medium_quality	1726_0	1726_0	-	-
CMAG0966	74.89	1.34	0	1289509	12778	72.2965	d__Bacteria;p__Firmicutes_A;c__Clostridia;o__Oscillospirales;f__CAG-382;g__;s__	medium_quality	1727_0	1727_0	-	GCA_017396825.1_ASM1739682v1_genomic.fna.gz
CMAG0216	97.54	0.02	0	1757141	74832	102.314	d__Bacteria;p__Firmicutes_A;c__Clostridia;o__Oscillospirales;f__CAG-272;g__UMGS1002;s__	high_quality	1728_0	1728_0	-	-
CMAG2758	95.86	1.25	2.86	2251840	19144	93.892	d__Bacteria;p__Firmicutes_A;c__Clostridia;o__Oscillospirales;f__CAG-272;g__UMGS1002;s__	high_quality	1729_0	1729_0	-	-
MAG2374	90.54	2.33	0	2849457	8286	82.8083	d__Bacteria;p__Bacteroidota;c__Bacteroidia;o__Bacteroidales;f__ML635J-15;g__Bact-19;s__	high_quality	173_0	173_0	528,16S ribosomal RNA (partial)	-
CMAG1043	66.24	0.92	33.33	1078152	8817	65.5853	d__Bacteria;p__Firmicutes_A;c__Clostridia;o__Oscillospirales;f__CAG-272;g__UMGS1002;s__	low_quality	1730_0	1730_0	-	GCA_017503865.1_ASM1750386v1_genomic.fna.gz
MAG1840	92.53	0.84	0	1693755	13982	92.4756	d__Bacteria;p__Firmicutes_A;c__Clostridia;o__Oscillospirales;f__CAG-272;g__CAG-724;s__	high_quality	1731_1	1731_1	-	GCA_017542695.1_ASM1754269v1_genomic.fna.gz
MAG2496	88.3	0.67	0	1616901	14087	89.0988	d__Bacteria;p__Firmicutes_A;c__Clostridia;o__Oscillospirales;f__CAG-272;g__CAG-724;s__	medium_quality	1731_2	1731_1	1489,16S ribosomal RNA;1172,16S ribosomal RNA (partial)	GCA_017542695.1_ASM1754269v1_genomic.fna.gz
MAG2369	67.59	0	0	1363179	2772	71.0328	d__Bacteria;p__Firmicutes_A;c__Clostridia;o__Oscillospirales;f__CAG-272;g__CAG-724;s__	low_quality	1732_0	1732_0	-	GCA_017447775.1_ASM1744777v1_genomic.fna.gz
MAG0530	75.73	1.6	0	788422	5435	71.4652	d__Bacteria;p__Firmicutes;c__Bacilli;o__RFN20;f__CAG-826;g__UBA4951;s__	medium_quality	1733_1	1733_1	-	GCA_017542885.1_ASM1754288v1_genomic.fna.gz
MAG1316	71.15	1.93	0	959876	2720	64.9346	d__Bacteria;p__Firmicutes;c__Bacilli;o__RFN20;f__CAG-826;g__UBA4951;s__	medium_quality	1733_2	1733_1	-	-
MAG0737	79.4	1.24	0	914461	5445	76.936	d__Bacteria;p__Firmicutes;c__Bacilli;o__RFN20;f__CAG-826;g__UBA4951;s__	medium_quality	1734_0	1734_0	-	-
CMAG0710	68.71	2.42	25	1456286	4246	60.238	d__Bacteria;p__Firmicutes_A;c__Clostridia;o__Oscillospirales;f__CAG-382_A;g__;s__	low_quality	1735_0	1735_0	-	-
MAG1550	95.43	0.48	0	2773788	43247	97.666	d__Bacteria;p__Firmicutes_A;c__Clostridia;o__Lachnospirales;f__Lachnospiraceae;g__;s__	high_quality	1736_0	1736_0	-	-
MAG1152	90.11	0.57	0	2959114	71389	92.1136	d__Bacteria;p__Firmicutes_A;c__Clostridia;o__Lachnospirales;f__Lachnospiraceae;g__NK4A136;s__NK4A136_sp900102065	high_quality	1737_0	1737_0	-	GCF_900102065.1_genomic.fna.gz
CMAG0520	91.89	0.71	0	1957482	593348	94.1133	d__Bacteria;p__Verrucomicrobiota;c__Kiritimatiellae;o__RFP12;f__W1P29-020;g__W1P29-020;s__	high_quality	1738_0	1738_0	-	GCA_017531445.1_ASM1753144v1_genomic.fna.gz
MAG0446	89.6	0.43	0	2340258	53063	92.1748	d__Bacteria;p__Firmicutes_A;c__Clostridia;o__Oscillospirales;f__Acutalibacteraceae;g__Eubacterium_R;s__	medium_quality	1739_0	1739_0	-	-
CMAG0417	80.24	0.4	0	1193943	7895	82.1374	d__Bacteria;p__Firmicutes_A;c__Clostridia;o__Monoglobales_A;f__UBA1381;g__;s__	medium_quality	174_0	174_0	-	-
MAG0465	95.3	0	0	1850466	244467	100.688	d__Bacteria;p__Firmicutes_A;c__Clostridia;o__Oscillospirales;f__Acutalibacteraceae;g__RUG714;s__	high_quality	1740_0	1740_0	-	-
MAG1099	80.76	0.53	0	1973226	5103	81.8178	d__Bacteria;p__Firmicutes_A;c__Clostridia;o__Oscillospirales;f__Acutalibacteraceae;g__;s__	medium_quality	1741_0	1741_0	519,16S ribosomal RNA (partial)	-
CMAG0208	89.49	0	0	1759522	27380	93.9274	d__Bacteria;p__Firmicutes_A;c__Clostridia;o__Oscillospirales;f__CAG-272;g__;s__	medium_quality	1742_0	1742_0	-	GCA_017520505.1_ASM1752050v1_genomic.fna.gz
CMAG0097	68.12	0.81	0	3476045	8668	68.0079	d__Bacteria;p__Myxococcota;c__Bradimonadia;o__Bradymonadales;f__UBA4248;g__;s__	low_quality	1743_0	1743_0	-	-
MAG1225	86.29	1.29	33.33	2377705	19733	84.1352	d__Bacteria;p__Firmicutes_C;c__Negativicutes;o__Selenomonadales;f__Selenomonadaceae;g__RUG643;s__	medium_quality	1744_1	1744_1	1214,16S ribosomal RNA (partial);565,16S ribosomal RNA (partial);511,16S ribosomal RNA (partial)	-
MAG1319	96.42	0.04	0	2698366	32818	100.736	d__Bacteria;p__Firmicutes_C;c__Negativicutes;o__Selenomonadales;f__Selenomonadaceae;g__RUG643;s__	high_quality	1744_2	1744_2	441,16S ribosomal RNA (partial)	-
MAG0299	84.5	2.36	72.73	1779979	4419	76.3453	d__Bacteria;p__Firmicutes_C;c__Negativicutes;o__Selenomonadales;f__Selenomonadaceae;g__UBA9786;s__	medium_quality	1745_1	1745_1	-	GCA_017544355.1_ASM1754435v1_genomic.fna.gz
MAG0762	61.08	0	0	1291879	3620	64.6387	d__Bacteria;p__Firmicutes_C;c__Negativicutes;o__Selenomonadales;f__Selenomonadaceae;g__UBA9786;s__	low_quality	1745_2	1745_1	-	GCA_017544355.1_ASM1754435v1_genomic.fna.gz
MAG2206	90.59	1.3	55.56	2648647	12234	88.1776	d__Bacteria;p__Firmicutes_C;c__Negativicutes;o__Selenomonadales;f__Selenomonadaceae;g__UBA9786;s__	high_quality	1745_3	1745_1	-	-
MAG1960	55.42	0	0	1728795	2799	58.867	d__Bacteria;p__Firmicutes_C;c__Negativicutes;o__Selenomonadales;f__Selenomonadaceae;g__Selenomonas_A;s__Selenomonas_A_ruminantium_F	low_quality	1746_0	1746_0	-	GCF_900113715.1_genomic.fna.gz
MAG2178	99.4	0.55	50	2837046	122404	101.738	d__Bacteria;p__Firmicutes_C;c__Negativicutes;o__Selenomonadales;f__Selenomonadaceae;g__Selenomonas_A;s__	high_quality	1747_0	1747_0	-	GCA_017426545.1_ASM1742654v1_genomic.fna.gz
MAG1886	62.63	1.75	100	1938112	16231	58.0903	d__Bacteria;p__Firmicutes_C;c__Negativicutes;o__Selenomonadales;f__Selenomonadaceae;g__Selenomonas_A;s__Selenomonas_A_sp000686945	low_quality	1748_1	1748_1	-	GCF_000686945.1_genomic.fna.gz
MAG2170	74	0	0	2611027	20864	78.3194	d__Bacteria;p__Firmicutes_C;c__Negativicutes;o__Selenomonadales;f__Selenomonadaceae;g__Selenomonas_A;s__Selenomonas_A_sp000686945	medium_quality	1748_2	1748_1	-	GCF_000686945.1_genomic.fna.gz
MAG2005	57.02	0	0	2099226	8754	60.9622	d__Bacteria;p__Firmicutes_C;c__Negativicutes;o__Selenomonadales;f__Selenomonadaceae;g__Selenomonas_A;s__Selenomonas_A_ruminantium_B	low_quality	1749_1	1749_1	-	GCF_000687995.1_genomic.fna.gz
MAG2152	96.14	0.67	0	2653405	76274	97.6724	d__Bacteria;p__Firmicutes_C;c__Negativicutes;o__Selenomonadales;f__Selenomonadaceae;g__Selenomonas_A;s__Selenomonas_A_ruminantium_B	high_quality	1749_2	1749_1	540,16S ribosomal RNA (partial)	GCF_000687995.1_genomic.fna.gz
MAG0233	99.11	1.18	0	3324084	44177	97.8552	d__Bacteria;p__Firmicutes_A;c__Clostridia;o__Oscillospirales;f__Acutalibacteraceae;g__RUG592;s__	high_quality	175_0	175_0	770,16S ribosomal RNA (partial)	-
MAG2086	72.05	1.91	0	2196756	2683	65.9286	d__Bacteria;p__Firmicutes_C;c__Negativicutes;o__Selenomonadales;f__Selenomonadaceae;g__Selenomonas_A;s__	medium_quality	1750_0	1750_0	-	-
MAG1950	91.41	0.72	25	2520915	11087	91.8548	d__Bacteria;p__Firmicutes_C;c__Negativicutes;o__Selenomonadales;f__Selenomonadaceae;g__Selenomonas_B;s__	high_quality	1751_0	1751_0	-	-
MAG1035	65.17	0.64	20	1791475	2416	65.3531	d__Bacteria;p__Firmicutes_C;c__Negativicutes;o__Selenomonadales;f__Selenomonadaceae;g__UBA7018;s__	low_quality	1752_0	1752_0	-	-
MAG1242	97	0.63	0	2518682	90003	98.8043	d__Bacteria;p__Firmicutes_C;c__Negativicutes;o__Selenomonadales;f__Selenomonadaceae;g__UBA7018;s__	high_quality	1753_0	1753_0	-	-
MAG2193	92.91	0.74	33.33	2093421	21601	93.5445	d__Bacteria;p__Firmicutes_C;c__Negativicutes;o__Selenomonadales;f__Selenomonadaceae;g__UBA7018;s__	high_quality	1754_1	1754_1	-	-
MAG2196	95.61	1.79	33.33	2438286	179250	91.9135	d__Bacteria;p__Firmicutes_C;c__Negativicutes;o__Selenomonadales;f__Selenomonadaceae;g__UBA7018;s__	high_quality	1754_2	1754_2	-	-
MAG2185	94.1	1.11	0	2439578	30338	93.032	d__Bacteria;p__Firmicutes_C;c__Negativicutes;o__Selenomonadales;f__Selenomonadaceae;g__UBA7018;s__	high_quality	1755_0	1755_0	-	-
MAG0277	64.4	1.61	22.22	1588466	2901	59.8125	d__Bacteria;p__Firmicutes_C;c__Negativicutes;o__Selenomonadales;f__Selenomonadaceae;g__UBA7018;s__	low_quality	1756_0	1756_0	-	-
MAG0298	82.89	1.11	33.33	2301541	27616	81.7812	d__Bacteria;p__Firmicutes_C;c__Negativicutes;o__Selenomonadales;f__Selenomonadaceae;g__UBA7018;s__	medium_quality	1757_1	1757_1	-	-
MAG0357	62.13	0.73	0	1364575	3355	62.0057	d__Bacteria;p__Firmicutes_C;c__Negativicutes;o__Selenomonadales;f__Selenomonadaceae;g__UBA7018;s__	low_quality	1757_2	1757_1	-	-
MAG2275	94.73	2.02	28.57	2812410	8467	88.5577	d__Bacteria;p__Firmicutes_C;c__Negativicutes;o__Selenomonadales;f__Selenomonadaceae;g__UBA7018;s__	high_quality	1758_0	1758_0	1517,16S ribosomal RNA	-
MAG1039	95.53	3.14	12.5	2421145	33429	84.3541	d__Bacteria;p__Firmicutes_C;c__Negativicutes;o__Selenomonadales;f__Selenomonadaceae;g__UBA7018;s__	high_quality	1759_0	1759_0	-	-
CMAG1130	82.92	4.26	55	2379297	21713	65.9567	d__Bacteria;p__Bacteroidota;c__Bacteroidia;o__Bacteroidales;f__Bacteroidaceae;g__Phocaeicola;s__	medium_quality	176_1	176_1	-	-
CMAG1466	89.61	4.93	60	2630574	83814	69.8833	d__Bacteria;p__Bacteroidota;c__Bacteroidia;o__Bacteroidales;f__Bacteroidaceae;g__Phocaeicola;s__	medium_quality	176_2	176_2	-	-
MAG0426	64.35	1.74	0	1655571	4146	59.2676	d__Bacteria;p__Firmicutes_C;c__Negativicutes;o__Selenomonadales;f__Selenomonadaceae;g__UBA7018;s__	low_quality	1760_0	1760_0	-	-
MAG0722	63.52	0.62	50	1178310	2535	63.824	d__Bacteria;p__Firmicutes_C;c__Negativicutes;o__Selenomonadales;f__Selenomonadaceae;g__UBA7018;s__	low_quality	1761_0	1761_0	-	GCA_017534385.1_ASM1753438v1_genomic.fna.gz
MAG0303	85.86	2.43	27.27	2236703	12485	77.8064	d__Bacteria;p__Firmicutes_C;c__Negativicutes;o__Selenomonadales;f__Selenomonadaceae;g__UBA7018;s__	medium_quality	1762_0	1762_0	-	-
MAG0421	87.46	6.54	40	2286470	19041	59.0397	d__Bacteria;p__Firmicutes_C;c__Negativicutes;o__Selenomonadales;f__Selenomonadaceae;g__UBA7018;s__	medium_quality	1763_0	1763_0	-	-
MAG0019	97	0.8	0	2233960	46547	97.6679	d__Bacteria;p__Firmicutes_C;c__Negativicutes;o__Selenomonadales;f__Selenomonadaceae;g__UBA7018;s__	high_quality	1764_0	1764_0	437,16S ribosomal RNA (partial)	-
MAG0731	97.09	0.63	0	2658137	168529	99.1667	d__Bacteria;p__Firmicutes_C;c__Negativicutes;o__Selenomonadales;f__Selenomonadaceae;g__UBA7018;s__	high_quality	1765_0	1765_0	491,16S ribosomal RNA (partial)	-
MAG0287	93.72	1.11	25	2175835	50974	92.8773	d__Bacteria;p__Firmicutes_C;c__Negativicutes;o__Selenomonadales;f__Selenomonadaceae;g__UBA7018;s__	high_quality	1766_0	1766_0	-	-
MAG1061	94.2	0.63	0	2164564	35559	95.6009	d__Bacteria;p__Firmicutes_C;c__Negativicutes;o__Selenomonadales;f__Selenomonadaceae;g__UBA7018;s__	high_quality	1767_0	1767_0	-	-
MAG0317	79.26	1.74	0	1883966	6624	74.3811	d__Bacteria;p__Firmicutes_C;c__Negativicutes;o__Selenomonadales;f__Selenomonadaceae;g__UBA7018;s__	medium_quality	1768_1	1768_1	-	-
MAG1273	88.7	0.79	50	2291614	7972	88.6516	d__Bacteria;p__Firmicutes_C;c__Negativicutes;o__Selenomonadales;f__Selenomonadaceae;g__UBA7018;s__	medium_quality	1768_2	1768_2	863,16S ribosomal RNA (partial)	GCA_017527075.1_ASM1752707v1_genomic.fna.gz
MAG0451	86.72	0.79	0	1851347	25993	87.1849	d__Bacteria;p__Firmicutes_C;c__Negativicutes;o__Selenomonadales;f__Selenomonadaceae;g__UBA7018;s__	medium_quality	1769_1	1769_1	-	-
MAG0604	97.09	1.42	0	2326273	173911	95.2303	d__Bacteria;p__Firmicutes_C;c__Negativicutes;o__Selenomonadales;f__Selenomonadaceae;g__UBA7018;s__	high_quality	1769_2	1769_1	-	-
CMAG0043	62.15	0	0	2077129	6930	65.9907	d__Bacteria;p__Bacteroidota;c__Bacteroidia;o__Bacteroidales;f__Bacteroidaceae;g__Phocaeicola;s__	low_quality	177_1	177_1	-	-
CMAG1433	54.66	0	0	2307931	14730	58.8282	d__Bacteria;p__Bacteroidota;c__Bacteroidia;o__Bacteroidales;f__Bacteroidaceae;g__Phocaeicola;s__	low_quality	177_2	177_2	-	-
MAG1262	95.19	1.42	0	3161503	29055	92.5532	d__Bacteria;p__Firmicutes_C;c__Negativicutes;o__Selenomonadales;f__Selenomonadaceae;g__UBA7018;s__	high_quality	1770_0	1770_0	-	GCA_017529935.1_ASM1752993v1_genomic.fna.gz
MAG0305	81.37	0.06	0	1900858	10943	85.1091	d__Bacteria;p__Firmicutes_C;c__Negativicutes;o__Selenomonadales;f__Selenomonadaceae;g__UBA7018;s__	medium_quality	1771_0	1771_0	-	GCA_017427545.1_ASM1742754v1_genomic.fna.gz
MAG0488	94.03	1.07	0	2349404	59066	93.4513	d__Bacteria;p__Firmicutes_C;c__Negativicutes;o__Selenomonadales;f__Selenomonadaceae;g__UBA7018;s__	high_quality	1772_0	1772_0	-	-
MAG0742	90.6	0.16	100	2073704	35501	94.3502	d__Bacteria;p__Firmicutes_C;c__Negativicutes;o__Selenomonadales;f__Selenomonadaceae;g__UBA7018;s__	high_quality	1773_0	1773_0	-	-
MAG2227	90.99	0.95	0	2400893	6566	90.0573	d__Bacteria;p__Firmicutes_C;c__Negativicutes;o__Selenomonadales;f__Selenomonadaceae;g__UBA7018;s__	high_quality	1774_0	1774_0	669,16S ribosomal RNA (partial)	-
MAG0414	95.04	1.22	0	2324626	19485	93.2297	d__Bacteria;p__Firmicutes_C;c__Negativicutes;o__Selenomonadales;f__Selenomonadaceae;g__UBA7018;s__	high_quality	1775_1	1775_1	-	-
MAG0794	89.65	2.14	44.44	2008914	12982	83.0633	d__Bacteria;p__Firmicutes_C;c__Negativicutes;o__Selenomonadales;f__Selenomonadaceae;g__UBA7018;s__	medium_quality	1775_2	1775_2	-	-
MAG0274	70.66	2.29	42.86	1588844	5180	62.9243	d__Bacteria;p__Firmicutes_C;c__Negativicutes;o__Selenomonadales;f__Selenomonadaceae;g__UBA7018;s__	medium_quality	1775_3	1775_3	-	-
MAG0764	96.35	0.63	0	2084841	59229	97.9725	d__Bacteria;p__Firmicutes_C;c__Negativicutes;o__Selenomonadales;f__Selenomonadaceae;g__UBA7018;s__	high_quality	1776_0	1776_0	-	-
MAG0410	91.57	0.21	0	2216804	22345	94.8692	d__Bacteria;p__Firmicutes_C;c__Negativicutes;o__Selenomonadales;f__Selenomonadaceae;g__UBA7018;s__	high_quality	1777_0	1777_0	-	-
MAG0948	91.36	2.37	33.33	1907108	14398	83.6683	d__Bacteria;p__Firmicutes_C;c__Negativicutes;o__Selenomonadales;f__Selenomonadaceae;g__UBA7018;s__	high_quality	1778_0	1778_0	848,16S ribosomal RNA (partial)	-
MAG1172	57.67	0.03	0	1160424	2026	60.8266	d__Bacteria;p__Firmicutes_A;c__Clostridia_A;o__Christensenellales;f__CAG-1252;g__;s__	low_quality	1779_0	1779_0	-	-
CMAG0798	93.48	4.52	10.53	3176277	52973	75.6041	d__Bacteria;p__Bacteroidota;c__Bacteroidia;o__Bacteroidales;f__Bacteroidaceae;g__Phocaeicola;s__	high_quality	178_0	178_0	-	-
MAG2189	62.15	0.95	0	1406841	2743	60.8382	d__Bacteria;p__Firmicutes_C;c__Negativicutes;o__Selenomonadales;f__Selenomonadaceae;g__UBA9786;s__UBA9786_sp003518745	low_quality	1780_0	1780_0	-	GCA_003518745.1_genomic.fna.gz
MAG2270	97.86	0.63	0	2458794	28956	99.1717	d__Bacteria;p__Firmicutes_C;c__Negativicutes;o__Selenomonadales;f__Selenomonadaceae;g__UBA7018;s__	high_quality	1781_0	1781_0	-	GCA_017484005.1_ASM1748400v1_genomic.fna.gz
CMAG1020	72.51	0	0	1859213	6233	76.3047	d__Bacteria;p__Firmicutes_A;c__Clostridia;o__Oscillospirales;f__Ruminococcaceae;g__;s__	medium_quality	1782_2	1782_1	419,16S ribosomal RNA (partial)	-
MAG0005	77.14	2.64	11.11	1748176	7908	67.8381	d__Bacteria;p__Firmicutes_A;c__Clostridia;o__Oscillospirales;f__Ruminococcaceae;g__;s__	medium_quality	1782_1	1782_1	-	-
MAG0970	86.58	1.12	0	1842730	53978	85.7122	d__Bacteria;p__Firmicutes_A;c__Clostridia;o__Oscillospirales;f__Ruminococcaceae;g__;s__	medium_quality	1783_0	1783_0	766,16S ribosomal RNA (partial)	GCA_018110965.1_ASM1811096v1_genomic.fna.gz
MAG2471	98.92	0.81	0	2186934	69644	99.7129	d__Bacteria;p__Actinobacteriota;c__Coriobacteriia;o__Coriobacteriales;f__Atopobiaceae;g__RUG721;s__	high_quality	1784_0	1784_0	1513,16S ribosomal RNA;525,16S ribosomal RNA (partial);471,16S ribosomal RNA (partial);479,16S ribosomal RNA (partial);435,16S ribosomal RNA (partial);614,16S ribosomal RNA (partial);572,16S ribosomal RNA (partial);557,16S ribosomal RNA (partial);460,16S ribosomal RNA (partial);424,16S ribosomal RNA (partial);514,16S ribosomal RNA (partial);511,16S ribosomal RNA (partial)	-
MAG2610	63.35	0.92	0	1516815	3660	62.3135	d__Bacteria;p__Actinobacteriota;c__Coriobacteriia;o__Coriobacteriales;f__Atopobiaceae;g__RUG721;s__	low_quality	1785_0	1785_0	-	-
MAG2203	84.13	4.82	12.5	2056627	3119	63.524	d__Bacteria;p__Actinobacteriota;c__Coriobacteriia;o__Coriobacteriales;f__Atopobiaceae;g__RUG721;s__RUG721_sp900321745	medium_quality	1786_0	1786_0	890,16S ribosomal RNA (partial)	GCA_900321745.1_genomic.fna.gz
MAG2120	81.68	1	0	2321195	3148	80.178	d__Bacteria;p__Actinobacteriota;c__Coriobacteriia;o__Coriobacteriales;f__Atopobiaceae;g__UBA1367;s__UBA1367_sp002449555	medium_quality	1787_0	1787_0	-	GCA_002449555.1_genomic.fna.gz
MAG1308	82.67	2.7	0	1857209	3064	72.6563	d__Bacteria;p__Synergistota;c__Synergistia;o__Synergistales;f__Dethiosulfovibrionaceae;g__Pyramidobacter;s__	medium_quality	1788_1	1788_1	-	GCA_017626675.1_ASM1762667v1_genomic.fna.gz
MAG2523	84.28	1.85	0	1628560	2793	78.4761	d__Bacteria;p__Synergistota;c__Synergistia;o__Synergistales;f__Dethiosulfovibrionaceae;g__Pyramidobacter;s__	medium_quality	1788_2	1788_1	-	GCA_017454965.1_ASM1745496v1_genomic.fna.gz
MAG1379	66.12	1.42	0	1599397	2119	62.3461	d__Bacteria;p__Firmicutes_A;c__Clostridia;o__Oscillospirales;f__Oscillospiraceae;g__ER4;s__	low_quality	1789_0	1789_0	-	-
CMAG1464	80.35	2.13	57.14	2257750	24602	74.091	d__Bacteria;p__Bacteroidota;c__Bacteroidia;o__Bacteroidales;f__Bacteroidaceae;g__Phocaeicola;s__	medium_quality	179_0	179_0	-	-
MAG2615	91.53	0.15	0	2374536	7946	94.6801	d__Bacteria;p__Synergistota;c__Synergistia;o__Synergistales;f__Dethiosulfovibrionaceae;g__Pyramidobacter;s__Pyramidobacter_sp002007215	high_quality	1790_0	1790_0	-	GCF_002007215.1_genomic.fna.gz
CMAG2035	69.72	0.5	0	1320494	2899	70.6822	d__Bacteria;p__Firmicutes_A;c__Clostridia;o__Oscillospirales;f__Butyricicoccaceae;g__Agathobaculum;s__	low_quality	1791_1	1791_1	-	-
CMAG3090	66.49	1.47	14.29	1220067	2358	62.5125	d__Bacteria;p__Firmicutes_A;c__Clostridia;o__Oscillospirales;f__Butyricicoccaceae;g__Agathobaculum;s__	low_quality	1791_2	1791_2	-	-
CMAG3384	77.76	2.42	37.5	1568152	4839	69.3448	d__Bacteria;p__Firmicutes_A;c__Clostridia;o__Oscillospirales;f__Butyricicoccaceae;g__Butyricicoccus;s__Butyricicoccus_sp004552245	medium_quality	1792_1	1792_1	-	GCA_004552245.1_genomic.fna.gz
CMAG3456	81.38	4.29	0	1752138	7745	63.819	d__Bacteria;p__Firmicutes_A;c__Clostridia;o__Oscillospirales;f__Butyricicoccaceae;g__Butyricicoccus;s__Butyricicoccus_sp004552245	medium_quality	1792_2	1792_1	-	GCA_004552245.1_genomic.fna.gz
CMAG3153	80.38	1.63	0	1873591	16014	76.4345	d__Bacteria;p__Firmicutes_A;c__Clostridia;o__Oscillospirales;f__Butyricicoccaceae;g__Butyricicoccus;s__	medium_quality	1793_0	1793_0	-	GCA_017935085.1_ASM1793508v1_genomic.fna.gz
CMAG3157	76.72	1.72	100	2078767	10682	72.1487	d__Bacteria;p__Firmicutes_A;c__Clostridia;o__Oscillospirales;f__Butyricicoccaceae;g__Butyricicoccus;s__	medium_quality	1794_0	1794_0	-	-
MAG0441	65.08	0.81	0	1693817	6781	64.8613	d__Bacteria;p__Firmicutes_A;c__Clostridia_A;o__Christensenellales;f__CAG-74;g__SFHK01;s__	low_quality	1795_0	1795_0	432,16S ribosomal RNA (partial)	-
MAG0965	77.79	5.11	66.67	1962621	4210	55.8643	d__Bacteria;p__Firmicutes_A;c__Clostridia_A;o__Christensenellales;f__CAG-74;g__SFHK01;s__	medium_quality	1796_0	1796_0	-	-
CMAG1007	78.87	0.13	0	1094936	9323	82.1896	d__Bacteria;p__Firmicutes_A;c__Clostridia;o__Oscillospirales;f__CAG-272;g__UMGS1002;s__	medium_quality	1797_0	1797_0	398,16S ribosomal RNA (partial)	-
CMAG1522	94.96	0.13	0	2031513	24060	98.6913	d__Bacteria;p__Firmicutes_A;c__Clostridia;o__Oscillospirales;f__CAG-272;g__CAG-448;s__	high_quality	1798_0	1798_0	-	-
CMAG1014	61.21	1.72	100	1315039	4736	56.2854	d__Bacteria;p__Firmicutes_A;c__Clostridia;o__Oscillospirales;f__Oscillospiraceae;g__CAG-110;s__	low_quality	1799_0	1799_0	-	-
CMAG0631	79.01	0	0	674637	53605	83.7392	d__Bacteria;p__Patescibacteria;c__Saccharimonadia;o__Saccharimonadales;f__Saccharimonadaceae;g__UBA2866;s__	medium_quality	18_0	18_0	1522,16S ribosomal RNA	GCA_017431725.1_ASM1743172v1_genomic.fna.gz
CMAG0261	87.5	1.8	62.5	2368277	36221	83.059	d__Bacteria;p__Bacteroidota;c__Bacteroidia;o__Bacteroidales;f__Bacteroidaceae;g__Phocaeicola;s__	medium_quality	180_0	180_0	-	GCA_017503235.1_ASM1750323v1_genomic.fna.gz
MAG0869	93.62	0.71	100	2413876	43663	94.7101	d__Bacteria;p__Firmicutes_A;c__Clostridia;o__Saccharofermentanales;f__Saccharofermentanaceae;g__Firm-16;s__	high_quality	1800_0	1800_0	-	-
MAG1110	98.4	1.42	0	2720490	88369	96.2463	d__Bacteria;p__Firmicutes_A;c__Clostridia;o__Saccharofermentanales;f__Saccharofermentanaceae;g__Firm-16;s__Firm-16_sp900317035	high_quality	1801_0	1801_0	1395,16S ribosomal RNA	GCA_900317035.1_genomic.fna.gz
MAG2032	100	0.71	0	3153497	203022	101.758	d__Bacteria;p__Firmicutes_A;c__Clostridia;o__Saccharofermentanales;f__Saccharofermentanaceae;g__Firm-16;s__	high_quality	1802_0	1802_0	-	-
MAG2223	68.48	2.11	14.29	1705010	2926	61.3963	d__Bacteria;p__Firmicutes_A;c__Clostridia;o__Saccharofermentanales;f__Saccharofermentanaceae;g__Firm-16;s__	low_quality	1803_0	1803_0	-	-
MAG0600	90.26	0.79	0	2619041	28586	90.7662	d__Bacteria;p__Firmicutes_A;c__Clostridia;o__Lachnospirales;f__Lachnospiraceae;g__RUG306;s__RUG306_sp900313435	high_quality	1804_0	1804_0	-	-
MAG0961	97.76	0.34	100	2622387	144608	101.22	d__Bacteria;p__Firmicutes_A;c__Clostridia;o__Lachnospirales;f__Lachnospiraceae;g__ISDg;s__	high_quality	1805_0	1805_0	-	GCA_017962105.1_ASM1796210v1_genomic.fna.gz
MAG0135	97.32	2.01	0	3738143	75416	92.1475	d__Bacteria;p__Firmicutes_A;c__Clostridia;o__Oscillospirales;f__Oscillospiraceae;g__UBA1774;s__	high_quality	1806_0	1806_0	-	-
MAG0456	72.82	0.67	100	2351507	29543	73.9405	d__Bacteria;p__Firmicutes_A;c__Clostridia;o__Oscillospirales;f__Oscillospiraceae;g__UBA1774;s__	medium_quality	1807_0	1807_0	-	-
MAG0293	93.14	1.98	33.33	2496330	7965	87.1412	d__Bacteria;p__Firmicutes_A;c__Clostridia;o__Lachnospirales;f__Lachnospiraceae;g__;s__	high_quality	1808_1	1808_1	-	GCA_017519565.1_ASM1751956v1_genomic.fna.gz
MAG2188	93.03	1.92	0	3231714	40934	88.0421	d__Bacteria;p__Firmicutes_A;c__Clostridia;o__Lachnospirales;f__Lachnospiraceae;g__;s__	high_quality	1808_2	1808_1	-	-
MAG2190	72.72	2.74	33.33	1768803	5750	62.7797	d__Bacteria;p__Firmicutes_A;c__Clostridia;o__Lachnospirales;f__Lachnospiraceae;g__;s__	medium_quality	1809_0	1809_0	-	-
MAG0221	61.02	0.95	0	1169895	6544	60.0858	d__Bacteria;p__Bacteroidota;c__Bacteroidia;o__Bacteroidales;f__WCHB1-69;g__;s__	low_quality	181_1	181_1	-	GCA_017437995.1_ASM1743799v1_genomic.fna.gz
MAG0278	52.59	0	0	1477368	5693	56.3453	d__Bacteria;p__Bacteroidota;c__Bacteroidia;o__Bacteroidales;f__;g__;s__	low_quality	181_3	181_1	-	GCA_017437995.1_ASM1743799v1_genomic.fna.gz
MAG2507	95.97	0	0	2615751	273133	101.406	d__Bacteria;p__Bacteroidota;c__Bacteroidia;o__Bacteroidales;f__BM520;g__;s__	high_quality	181_2	181_1	-	GCA_017437995.1_ASM1743799v1_genomic.fna.gz
MAG2427	93.96	0	0	2304897	22219	98.3067	d__Bacteria;p__Firmicutes_A;c__Clostridia;o__Oscillospirales;f__Acutalibacteraceae;g__UMGS1397;s__UMGS1397_sp900551425	high_quality	1810_0	1810_0	-	GCA_900551425.1_genomic.fna.gz
CMAG1463	60.47	0.35	100	2243901	4655	62.3879	d__Bacteria;p__Firmicutes_A;c__Clostridia_A;o__Christensenellales;f__CAG-74;g__Firm-11;s__	low_quality	1811_0	1811_0	-	-
MAG0045	64.17	1.86	0	2047835	6847	58.7055	d__Bacteria;p__Firmicutes_A;c__Clostridia_A;o__Christensenellales;f__CAG-74;g__SFMI01;s__	low_quality	1812_0	1812_0	-	-
CMAG2078	60.26	1.47	0	1146407	2489	56.306	d__Bacteria;p__Firmicutes;c__Bacilli;o__Lactobacillales;f__Lactobacillaceae;g__Lactobacillus;s__Lactobacillus_delbrueckii_A	low_quality	1813_0	1813_0	-	W4930_bin_48.fa.gz
CMAG1580	89.41	3.64	28.57	2555183	31485	75.7081	d__Bacteria;p__Firmicutes_A;c__Clostridia_A;o__Christensenellales;f__CAG-74;g__UBA2862;s__	medium_quality	1814_0	1814_0	-	-
MAG1772	72.18	1.56	0	2341288	4153	67.9984	d__Bacteria;p__Firmicutes_A;c__Clostridia_A;o__Christensenellales;f__CAG-74;g__UBA2862;s__UBA2862_sp900317565	medium_quality	1815_0	1815_0	-	GCA_900317565.1_genomic.fna.gz
MAG2166	74.05	1.77	0	1571021	2722	68.6349	d__Bacteria;p__Actinobacteriota;c__Actinomycetia;o__Actinomycetales;f__Bifidobacteriaceae;g__Bifidobacterium;s__Bifidobacterium_merycicum	medium_quality	1816_0	1816_0	-	GCF_900129045.1_genomic.fna.gz
MAG0023	66.07	3	30	2008899	20260	55.3766	d__Bacteria;p__Firmicutes_A;c__Clostridia_A;o__Christensenellales;f__CAG-74;g__GCA-900199385;s__	low_quality	1817_1	1817_1	-	-
MAG0536	81.34	1.7	40	2513654	42237	77.4657	d__Bacteria;p__Firmicutes_A;c__Clostridia_A;o__Christensenellales;f__CAG-74;g__GCA-900199385;s__	medium_quality	1817_2	1817_2	-	-
MAG1622	72.8	0.67	0	2628195	36349	74.0105	d__Bacteria;p__Firmicutes_A;c__Clostridia_A;o__Christensenellales;f__CAG-74;g__GCA-900199385;s__	medium_quality	1818_0	1818_0	-	-
MAG1751	68.3	0.56	0	2585176	21763	69.8377	d__Bacteria;p__Firmicutes_A;c__Clostridia_A;o__Christensenellales;f__CAG-74;g__GCA-900199385;s__GCA-900199385_sp900315675	low_quality	1819_1	1819_1	-	GCA_900315675.1_genomic.fna.gz
MAG2361	58.66	0.67	0	1783247	1946	58.5991	d__Bacteria;p__Firmicutes_A;c__Clostridia_A;o__Christensenellales;f__CAG-74;g__GCA-900199385;s__GCA-900199385_sp900315675	low_quality	1819_2	1819_1	-	GCA_900315675.1_genomic.fna.gz
CMAG1331	92.78	0.37	100	2494086	71763	95.7859	d__Bacteria;p__Bacteroidota;c__Bacteroidia;o__Bacteroidales;f__Bacteroidaceae;g__Bacteroides;s__	high_quality	182_1	182_1	-	GCA_017439605.1_ASM1743960v1_genomic.fna.gz
CMAG1571	92.78	1.19	0	2506892	176326	92.0763	d__Bacteria;p__Bacteroidota;c__Bacteroidia;o__Bacteroidales;f__Bacteroidaceae;g__Bacteroides;s__	high_quality	182_2	182_1	-	GCA_017439605.1_ASM1743960v1_genomic.fna.gz
MAG2412	69.83	1.72	0	2572378	7055	65.0785	d__Bacteria;p__Firmicutes_A;c__Clostridia_A;o__Christensenellales;f__CAG-74;g__GCA-900199385;s__GCA-900199385_sp900199385	low_quality	1820_0	1820_0	-	GCF_900199385.1_genomic.fna.gz
CMAG1412	74.21	0.93	0	2866336	50854	74.2663	d__Bacteria;p__Firmicutes_A;c__Clostridia_A;o__Christensenellales;f__CAG-74;g__GCA-900199385;s__	medium_quality	1821_0	1821_0	-	-
MAG2209	97.32	0.95	33.33	2857166	92206	97.5348	d__Bacteria;p__Firmicutes_A;c__Clostridia_A;o__Christensenellales;f__CAG-74;g__GCA-900199385;s__	high_quality	1822_0	1822_0	-	-
MAG1016	80.66	1.08	33.33	2626362	27781	79.7037	d__Bacteria;p__Firmicutes_A;c__Clostridia_A;o__Christensenellales;f__CAG-74;g__GCA-900199385;s__	medium_quality	1823_0	1823_0	-	-
MAG2050	93.44	0.82	0	2565895	30829	93.829	d__Bacteria;p__Firmicutes_A;c__Clostridia_A;o__Christensenellales;f__CAG-74;g__GCA-900199385;s__	high_quality	1824_0	1824_0	457,16S ribosomal RNA (partial)	-
CMAG0920	74.3	0.89	66.67	1878863	3805	73.4304	d__Bacteria;p__Firmicutes_A;c__Clostridia_A;o__Christensenellales;f__CAG-74;g__;s__	medium_quality	1825_0	1825_0	-	-
CMAG1631	95.09	1.01	0	2432186	48547	94.7262	d__Bacteria;p__Firmicutes_A;c__Clostridia_A;o__Christensenellales;f__CAG-74;g__;s__	high_quality	1826_0	1826_0	-	GCA_017936765.1_ASM1793676v1_genomic.fna.gz
CMAG2535	97.58	2.22	50	2897941	82795	91.398	d__Bacteria;p__Firmicutes_A;c__Clostridia_A;o__Christensenellales;f__CAG-74;g__UBA11524;s__	high_quality	1827_0	1827_0	-	-
CMAG2807	96.21	3.23	50	2780037	37036	84.6286	d__Bacteria;p__Firmicutes_A;c__Clostridia_A;o__Christensenellales;f__CAG-74;g__UBA11524;s__	high_quality	1828_0	1828_0	433,16S ribosomal RNA (partial)	-
CMAG1142	96.21	4.73	30.77	3124937	61364	77.3479	d__Bacteria;p__Firmicutes_A;c__Clostridia_A;o__Christensenellales;f__CAG-74;g__UBA11524;s__	high_quality	1829_0	1829_0	-	-
CMAG1388	93.14	3.62	20.83	5271695	25835	79.4522	d__Bacteria;p__Bacteroidota;c__Bacteroidia;o__Bacteroidales;f__Bacteroidaceae;g__Bacteroides;s__Bacteroides_xylanisolvens	high_quality	183_1	183_1	-	GCA_000210075.1_genomic.fna.gz
MAG2331	97	0.78	0	5668470	70205	97.9464	d__Bacteria;p__Bacteroidota;c__Bacteroidia;o__Bacteroidales;f__Bacteroidaceae;g__Bacteroides;s__Bacteroides_xylanisolvens	high_quality	183_2	183_1	-	GCA_000210075.1_genomic.fna.gz
CMAG1434	85.89	3.59	22.22	3224434	22305	72.2884	d__Bacteria;p__Firmicutes_A;c__Clostridia_A;o__Christensenellales;f__CAG-74;g__UBA11524;s__	medium_quality	1830_0	1830_0	-	GCA_017411335.1_ASM1741133v1_genomic.fna.gz
CMAG2042	78.95	0.86	12.5	1857596	4880	78.3384	d__Bacteria;p__Firmicutes_A;c__Clostridia_A;o__Christensenellales;f__CAG-74;g__;s__	medium_quality	1831_0	1831_0	-	F5336_bin_42.fa.gz
CMAG1448	73.3	2.42	0	2547719	17200	65.4355	d__Bacteria;p__Firmicutes_A;c__Clostridia_A;o__Christensenellales;f__CAG-74;g__SFFH01;s__	medium_quality	1832_0	1832_0	-	-
CMAG3160	87.42	0.82	0	2604052	14229	87.4732	d__Bacteria;p__Firmicutes_A;c__Clostridia_A;o__Christensenellales;f__CAG-74;g__SFFH01;s__	medium_quality	1833_0	1833_0	-	-
CMAG1400	93.08	2.02	0	3246253	15998	87.1841	d__Bacteria;p__Firmicutes_A;c__Clostridia_A;o__Christensenellales;f__CAG-74;g__;s__	high_quality	1834_0	1834_0	522,16S ribosomal RNA (partial)	-
CMAG0069	93.24	1.68	50	2247681	48817	89.5286	d__Bacteria;p__Firmicutes_A;c__Clostridia_A;o__Christensenellales;f__CAG-74;g__RUG563;s__	high_quality	1835_0	1835_0	-	-
CMAG1092	90.02	1.88	25	2417586	11875	84.6946	d__Bacteria;p__Firmicutes_A;c__Clostridia_A;o__Christensenellales;f__CAG-74;g__RUG563;s__	high_quality	1836_0	1836_0	-	GCA_017517465.1_ASM1751746v1_genomic.fna.gz
MAG2367	97.72	1.48	0	2695257	151813	95.5013	d__Bacteria;p__Firmicutes_A;c__Clostridia_A;o__Christensenellales;f__CAG-74;g__RUG563;s__	high_quality	1837_4	1837_1	1154,16S ribosomal RNA (partial)	-
MAG2385	96.23	1.88	50	2506566	18227	91.0907	d__Bacteria;p__Firmicutes_A;c__Clostridia_A;o__Christensenellales;f__CAG-74;g__RUG563;s__	high_quality	1837_3	1837_1	-	-
MAG2425	93.39	1.3	16.67	2284636	10609	90.9157	d__Bacteria;p__Firmicutes_A;c__Clostridia_A;o__Christensenellales;f__CAG-74;g__RUG563;s__	high_quality	1837_1	1837_1	-	-
MAG2581	92.42	1.17	0	2445775	81333	91.4803	d__Bacteria;p__Firmicutes_A;c__Clostridia_A;o__Christensenellales;f__CAG-74;g__RUG563;s__	high_quality	1837_2	1837_1	1522,16S ribosomal RNA	-
MAG0010	85.55	1.17	11.11	2172574	18110	83.9579	d__Bacteria;p__Firmicutes_A;c__Clostridia_A;o__Christensenellales;f__CAG-74;g__RUG563;s__	medium_quality	1838_0	1838_0	-	-
MAG0027	96.19	2.69	75	2216795	17875	86.9922	d__Bacteria;p__Firmicutes_A;c__Clostridia_A;o__Christensenellales;f__CAG-74;g__RUG563;s__	high_quality	1839_0	1839_0	-	-
CMAG0755	81.65	2.74	28.57	2146148	23381	72.3189	d__Bacteria;p__Bacteroidota;c__Bacteroidia;o__Bacteroidales;f__F082;g__F082;s__	medium_quality	184_1	184_1	-	-
CMAG1335	91.94	0.63	75	2486540	21517	93.1228	d__Bacteria;p__Bacteroidota;c__Bacteroidia;o__Bacteroidales;f__F082;g__F082;s__	high_quality	184_2	184_2	-	-
CMAG0664	94.93	0.32	50	2660659	35429	97.8794	d__Bacteria;p__Bacteroidota;c__Bacteroidia;o__Bacteroidales;f__F082;g__F082;s__	high_quality	184_3	184_3	-	-
MAG0817	96.41	2.28	0	3320470	21503	89.3425	d__Bacteria;p__Firmicutes_A;c__Clostridia_A;o__Christensenellales;f__CAG-74;g__RUG563;s__	high_quality	1840_0	1840_0	-	-
CMAG0226	54.11	0	0	1731060	2738	57.5474	d__Bacteria;p__Firmicutes_A;c__Clostridia_A;o__Christensenellales;f__CAG-74;g__Firm-11;s__	low_quality	1841_0	1841_0	-	-
CMAG1573	82.3	2.24	25	2368173	8323	75.0203	d__Bacteria;p__Firmicutes_A;c__Clostridia_A;o__Christensenellales;f__CAG-74;g__Firm-11;s__	medium_quality	1842_0	1842_0	-	GCA_017501255.1_ASM1750125v1_genomic.fna.gz
CMAG0925	87.2	1.91	60	2578192	23692	82.0246	d__Bacteria;p__Firmicutes_A;c__Clostridia_A;o__Christensenellales;f__CAG-74;g__Firm-11;s__	medium_quality	1843_0	1843_0	-	-
CMAG0611	89.47	4.03	23.08	2120506	8858	73.2673	d__Bacteria;p__Firmicutes_A;c__Clostridia_A;o__Christensenellales;f__CAG-74;g__SFMI01;s__	medium_quality	1844_0	1844_0	-	-
MAG1691	56.76	0	0	896882	2854	60.2155	d__Bacteria;p__Firmicutes_A;c__Clostridia;o__Lachnospirales;f__Lachnospiraceae;g__Eubacterium_H;s__	low_quality	1845_0	1845_0	-	-
MAG0565	88.29	1.17	66.67	2314505	8683	86.3787	d__Bacteria;p__Firmicutes_A;c__Clostridia;o__Oscillospirales;f__Acutalibacteraceae;g__UBA6857;s__	medium_quality	1846_1	1846_1	-	GCA_017544665.1_ASM1754466v1_genomic.fna.gz
MAG2220	63.44	2.02	0	1643339	4800	57.0212	d__Bacteria;p__Firmicutes_A;c__Clostridia;o__Oscillospirales;f__Acutalibacteraceae;g__UBA6857;s__	low_quality	1846_2	1846_1	-	GCA_017544665.1_ASM1754466v1_genomic.fna.gz
MAG1124	58.74	0.67	0	1534649	2344	58.76	d__Bacteria;p__Firmicutes_A;c__Clostridia;o__Oscillospirales;f__Acutalibacteraceae;g__UBA6857;s__	low_quality	1847_0	1847_0	-	-
CMAG1228	97.99	0.06	33.33	2766844	86791	102.628	d__Bacteria;p__Firmicutes_A;c__Clostridia;o__Oscillospirales;f__Oscillospiraceae;g__;s__	high_quality	1848_0	1848_0	1562,16S ribosomal RNA;533,16S ribosomal RNA (partial);1227,16S ribosomal RNA (partial);1016,16S ribosomal RNA (partial);1266,16S ribosomal RNA (partial);441,16S ribosomal RNA (partial);1073,16S ribosomal RNA (partial)	-
CMAG1469	96.31	0	0	2346569	59612	101.085	d__Bacteria;p__Firmicutes_A;c__Clostridia;o__Oscillospirales;f__Oscillospiraceae;g__;s__	high_quality	1849_0	1849_0	-	-
CMAG0020	94.18	3.69	100	2232727	32554	80.2426	d__Bacteria;p__Bacteroidota;c__Bacteroidia;o__Bacteroidales;f__F082;g__F082;s__	high_quality	185_1	185_1	-	GCA_017399385.1_ASM1739938v1_genomic.fna.gz
CMAG1357	85.81	0.56	50	2138000	56489	87.762	d__Bacteria;p__Bacteroidota;c__Bacteroidia;o__Bacteroidales;f__F082;g__F082;s__	medium_quality	185_2	185_2	-	-
CMAG0108	93.28	0.22	66.67	2427307	66018	96.9997	d__Bacteria;p__Bacteroidota;c__Bacteroidia;o__Bacteroidales;f__F082;g__F082;s__	high_quality	185_3	185_3	-	-
CMAG0980	75.6	0.67	0	1887863	22772	76.6074	d__Bacteria;p__Firmicutes_A;c__Clostridia;o__Oscillospirales;f__CAG-382;g__;s__	medium_quality	1850_0	1850_0	764,16S ribosomal RNA (partial)	GCA_017411615.1_ASM1741161v1_genomic.fna.gz
MAG0707	69.09	1.86	0	1680520	3593	63.3455	d__Bacteria;p__UBA3054;c__UBA3054;o__UBA3054;f__UBA3054;g__UBA3054;s__	low_quality	1851_1	1851_1	-	GCA_017649805.1_ASM1764980v1_genomic.fna.gz
MAG0761	76.35	0.71	50	1969079	57849	77.5623	d__Bacteria;p__UBA3054;c__UBA3054;o__UBA3054;f__UBA3054;g__UBA3054;s__UBA3054_sp002308555	medium_quality	1851_2	1851_2	-	-
CMAG2507	78.51	2.32	60	1476724	3959	70.5076	d__Bacteria;p__Firmicutes_A;c__Clostridia;o__Oscillospirales;f__Ruminococcaceae;g__Gemmiger;s__	medium_quality	1852_1	1852_1	-	-
CMAG2633	73.49	3.06	14.29	1362530	3632	61.7501	d__Bacteria;p__Firmicutes_A;c__Clostridia;o__Oscillospirales;f__Ruminococcaceae;g__Gemmiger;s__	medium_quality	1852_2	1852_1	-	-
CMAG2915	65.26	1.79	0	1243397	3344	59.8343	d__Bacteria;p__Firmicutes_A;c__Clostridia;o__Oscillospirales;f__Ruminococcaceae;g__Gemmiger;s__	low_quality	1852_5	1852_1	-	-
CMAG3025	79.23	4.14	100	1565578	3675	62.0953	d__Bacteria;p__Firmicutes_A;c__Clostridia;o__Oscillospirales;f__Ruminococcaceae;g__Gemmiger;s__	medium_quality	1852_3	1852_1	-	-
CMAG3489	85.2	2.44	87.5	1593217	4302	76.6337	d__Bacteria;p__Firmicutes_A;c__Clostridia;o__Oscillospirales;f__Ruminococcaceae;g__Gemmiger;s__	medium_quality	1852_4	1852_1	-	-
CMAG3360	91.41	0	0	2104593	58000	96.1734	d__Bacteria;p__Firmicutes_A;c__Clostridia;o__Oscillospirales;f__Ruminococcaceae;g__Gemmiger;s__Gemmiger_sp004555405	high_quality	1853_0	1853_0	-	GCA_004555405.1_genomic.fna.gz
MAG2335	94.56	1.31	0	2066351	40788	92.6205	d__Bacteria;p__Firmicutes_A;c__Clostridia;o__Lachnospirales;f__Lachnospiraceae;g__Dorea;s__	high_quality	1854_0	1854_0	-	-
MAG2459	57.47	0.47	0	1737023	272973	60.5561	d__Bacteria;p__Firmicutes_B;c__Dehalobacteriia;o__UBA4068;f__UBA4068;g__;s__	low_quality	1855_0	1855_0	1502,16S ribosomal RNA	-
MAG2493	72.85	1.75	0	1746053	6801	67.9326	d__Bacteria;p__Firmicutes_B;c__Dehalobacteriia;o__UBA4068;f__UBA4068;g__;s__	medium_quality	1856_0	1856_0	-	-
MAG1783	64.73	1.72	0	2567114	3706	59.6989	d__Bacteria;p__Firmicutes_A;c__Clostridia_A;o__Christensenellales;f__CAG-74;g__UBA2943;s__UBA2943_sp002350845	low_quality	1857_0	1857_0	-	GCA_002350845.1_genomic.fna.gz
MAG2286	94.16	0.71	0	2194846	36119	95.1677	d__Bacteria;p__Firmicutes_A;c__Clostridia;o__Oscillospirales;f__Oscillospiraceae;g__Marseille-P3106;s__	high_quality	1858_0	1858_0	-	-
MAG2348	97.99	0.27	0	1989581	58459	101.407	d__Bacteria;p__Firmicutes_A;c__Clostridia;o__Oscillospirales;f__Oscillospiraceae;g__Marseille-P3106;s__	high_quality	1859_0	1859_0	-	-
CMAG1189	93.7	0.59	50	2281376	61305	95.5375	d__Bacteria;p__Bacteroidota;c__Bacteroidia;o__Bacteroidales;f__F082;g__F082;s__	high_quality	186_0	186_0	-	GCA_017409275.1_ASM1740927v1_genomic.fna.gz
CMAG2565	93.74	0.02	0	2177763	30877	98.1296	d__Bacteria;p__Firmicutes_A;c__Clostridia;o__Oscillospirales;f__CAG-272;g__UMGS1002;s__	high_quality	1860_0	1860_0	-	-
MAG1773	70.94	1.63	0	1465896	5207	66.5066	d__Bacteria;p__Firmicutes_A;c__Clostridia;o__Oscillospirales;f__Oscillospiraceae;g__RUG678;s__RUG678_sp900321335	medium_quality	1861_0	1861_0	-	GCA_017468665.1_ASM1746866v1_genomic.fna.gz
MAG2034	61.14	1.62	50	969090	2315	56.4046	d__Bacteria;p__Firmicutes_A;c__Clostridia;o__Oscillospirales;f__Oscillospiraceae;g__RUG626;s__	low_quality	1862_0	1862_0	-	-
CMAG0943	90.56	0	0	1572312	76225	95.4421	d__Bacteria;p__Firmicutes_A;c__Clostridia_A;o__Christensenellales;f__CAG-138;g__;s__	high_quality	1863_0	1863_0	-	-
CMAG0961	92.98	0	0	1612194	103310	97.9941	d__Bacteria;p__Firmicutes_A;c__Clostridia_A;o__Christensenellales;f__CAG-138;g__;s__	high_quality	1864_0	1864_0	-	-
CMAG1343	88.24	1.21	50	2123878	72853	87.0524	d__Bacteria;p__Firmicutes_A;c__Clostridia_A;o__Christensenellales;f__CAG-138;g__RUG472;s__	medium_quality	1865_1	1865_1	-	GCA_017447585.1_ASM1744758v1_genomic.fna.gz
MAG2541	87.54	0.96	0	2248147	147459	87.9087	d__Bacteria;p__Firmicutes_A;c__Clostridia_A;o__Christensenellales;f__CAG-138;g__RUG472;s__	medium_quality	1865_2	1865_1	772,16S ribosomal RNA (partial)	GCA_017447585.1_ASM1744758v1_genomic.fna.gz
MAG0992	89.94	2.62	60	2352450	38008	81.4199	d__Bacteria;p__Firmicutes_A;c__Clostridia_A;o__Christensenellales;f__CAG-138;g__RUG472;s__	medium_quality	1866_0	1866_0	-	-
MAG0182	91.43	6.04	54.55	2307331	23319	65.5977	d__Bacteria;p__Firmicutes_A;c__Clostridia_A;o__Christensenellales;f__CAG-138;g__RUG472;s__	medium_quality	1867_0	1867_0	-	-
MAG0988	63.71	0.64	66.67	1699645	11451	64.5688	d__Bacteria;p__Firmicutes_A;c__Clostridia_A;o__Christensenellales;f__CAG-138;g__RUG472;s__	low_quality	1868_0	1868_0	-	GCA_017515805.1_ASM1751580v1_genomic.fna.gz
MAG2596	97.02	0	0	2659317	237335	102.395	d__Bacteria;p__Firmicutes_A;c__Clostridia_A;o__Christensenellales;f__CAG-138;g__RUG472;s__	high_quality	1869_0	1869_0	-	-
CMAG0612	96.91	0.13	50	2533672	38427	100.845	d__Bacteria;p__Bacteroidota;c__Bacteroidia;o__Bacteroidales;f__F082;g__F082;s__	high_quality	187_0	187_0	-	-
CMAG1411	78.63	1.68	0	1578794	5277	73.9524	d__Bacteria;p__Firmicutes_A;c__Clostridia_A;o__Christensenellales;f__CAG-138;g__UBA3792;s__	medium_quality	1870_1	1870_1	-	GCA_017418245.1_ASM1741824v1_genomic.fna.gz
MAG2216	90.81	1.4	50	1803809	13535	87.9415	d__Bacteria;p__Firmicutes_A;c__Clostridia_A;o__Christensenellales;f__CAG-138;g__UBA3792;s__	high_quality	1870_2	1870_1	-	GCA_017418245.1_ASM1741824v1_genomic.fna.gz
CMAG0667	94.19	0	0	2275554	71628	99.0451	d__Bacteria;p__Firmicutes_A;c__Clostridia_A;o__Christensenellales;f__CAG-138;g__UBA3792;s__	high_quality	1871_1	1871_1	-	-
CMAG0285	79.27	2.69	75	2217070	11265	69.8717	d__Bacteria;p__Firmicutes_A;c__Clostridia_A;o__Christensenellales;f__CAG-138;g__UBA3792;s__	medium_quality	1871_2	1871_2	-	GCA_017433095.1_ASM1743309v1_genomic.fna.gz
MAG0164	72.41	1.48	80	1872995	10258	69.0211	d__Bacteria;p__Firmicutes_A;c__Clostridia_A;o__Christensenellales;f__CAG-138;g__UBA3792;s__	medium_quality	1872_0	1872_0	-	-
MAG0453	94.96	2.42	75	2589080	35004	87.4041	d__Bacteria;p__Firmicutes_A;c__Clostridia_A;o__Christensenellales;f__CAG-138;g__UBA3792;s__	high_quality	1873_0	1873_0	-	-
MAG2606	96.21	2.42	0	2378276	121921	89.1961	d__Bacteria;p__Firmicutes_A;c__Clostridia_A;o__Christensenellales;f__CAG-138;g__UBA3792;s__	high_quality	1874_0	1874_0	-	-
CMAG1606	88.17	4.92	100	1501492	4317	67.2052	d__Bacteria;p__Actinobacteriota;c__Coriobacteriia;o__Coriobacteriales;f__QAMH01;g__W2P13-069;s__W2P13-069_sp004553405	medium_quality	1875_1	1875_1	-	-
CMAG1812	82.09	3.8	12.5	1560141	7761	66.9799	d__Bacteria;p__Actinobacteriota;c__Coriobacteriia;o__Coriobacteriales;f__QAMH01;g__W2P13-069;s__W2P13-069_sp004553405	medium_quality	1875_5	1875_1	-	-
CMAG1867	69.15	0.88	50	950290	2888	68.2106	d__Bacteria;p__Actinobacteriota;c__Coriobacteriia;o__Coriobacteriales;f__QAMH01;g__W2P13-069;s__W2P13-069_sp004553405	low_quality	1875_2	1875_1	-	GCA_004553405.1_genomic.fna.gz
CMAG2846	72.08	2.42	0	899120	3508	63.5251	d__Bacteria;p__Actinobacteriota;c__Coriobacteriia;o__Coriobacteriales;f__QAMH01;g__W2P13-069;s__W2P13-069_sp004553405	medium_quality	1875_3	1875_1	-	F5202_bin_14.fa.gz
CMAG3066	78.76	1.69	33.33	1252779	5543	74.0537	d__Bacteria;p__Actinobacteriota;c__Coriobacteriia;o__Coriobacteriales;f__QAMH01;g__W2P13-069;s__W2P13-069_sp004553405	medium_quality	1875_6	1875_1	-	F5350_bin_30.fa.gz
CMAG3139	77.8	4	25	1181211	2156	61.1336	d__Bacteria;p__Actinobacteriota;c__Coriobacteriia;o__Coriobacteriales;f__QAMH01;g__W2P13-069;s__W2P13-069_sp004553405	medium_quality	1875_4	1875_1	1503,16S ribosomal RNA	F5331_bin_25.fa.gz
CMAG2241	82.74	0	0	2630045	188851	88.0161	d__Bacteria;p__Bacteroidota;c__Bacteroidia;o__Bacteroidales;f__Marinilabiliaceae;g__Breznakibacter;s__	medium_quality	1876_0	1876_0	-	F5018_bin_43.fa.gz
CMAG1885	93.5	2.06	20	2264615	4693	86.8715	d__Bacteria;p__Firmicutes_A;c__Clostridia;o__Peptostreptococcales;f__Anaerovoracaceae;g__Bacilliculturomica;s__	high_quality	1877_1	1877_1	-	-
CMAG3290	96.81	1.77	100	2471893	6907	91.7993	d__Bacteria;p__Firmicutes_A;c__Clostridia;o__Peptostreptococcales;f__Anaerovoracaceae;g__Bacilliculturomica;s__	high_quality	1877_2	1877_1	-	-
MAG2592	88.24	1.48	0	2480667	6262	84.6367	d__Bacteria;p__Firmicutes_A;c__Clostridia_A;o__Christensenellales;f__CAG-74;g__SFMI01;s__	medium_quality	1878_0	1878_0	668,16S ribosomal RNA (partial)	-
CMAG0580	83.16	5.93	18.18	1422542	5445	57.246	d__Bacteria;p__Firmicutes_A;c__Clostridia;o__Oscillospirales;f__Oscillospiraceae;g__CAG-110;s__	medium_quality	1879_0	1879_0	-	-
MAG0653	88.07	4.3	60	2597782	25741	70.9806	d__Bacteria;p__Bacteroidota;c__Bacteroidia;o__Bacteroidales;f__F082;g__F082;s__	medium_quality	188_0	188_0	-	-
CMAG1593	99.11	2.13	0	2658148	66619	93.2836	d__Bacteria;p__Firmicutes_A;c__Clostridia;o__Oscillospirales;f__Acutalibacteraceae;g__Ruminococcus_E;s__	high_quality	1880_0	1880_0	-	-
CMAG1393	69.28	0	0	2151498	12555	73.3788	d__Bacteria;p__Firmicutes_A;c__Clostridia;o__Oscillospirales;f__Oscillospiraceae;g__CAG-110;s__	low_quality	1881_0	1881_0	-	GCA_017399245.1_ASM1739924v1_genomic.fna.gz
CMAG2371	92.77	1.9	33.33	2260173	17158	87.5045	d__Bacteria;p__Firmicutes_A;c__Clostridia;o__Lachnospirales;f__Lachnospiraceae;g__UBA1267;s__	high_quality	1882_0	1882_0	-	F4364_bin_13.fa.gz
MAG1142	87.07	3.5	42.86	3061765	22292	73.9181	d__Bacteria;p__Proteobacteria;c__Gammaproteobacteria;o__Enterobacterales;f__Succinivibrionaceae;g__UBA2810;s__UBA2810_sp900317945	medium_quality	1883_0	1883_0	-	GCA_017385555.1_ASM1738555v1_genomic.fna.gz
CMAG0845	62.16	0.84	50	1273161	8831	61.906	d__Bacteria;p__Firmicutes_A;c__Clostridia;o__Oscillospirales;f__Acutalibacteraceae;g__UBA5905;s__	low_quality	1884_0	1884_0	-	-
CMAG1423	61.8	0.73	50	1395252	12919	62.2612	d__Bacteria;p__Firmicutes_A;c__Clostridia;o__Oscillospirales;f__Acutalibacteraceae;g__UBA5905;s__	low_quality	1885_0	1885_0	-	GCA_017520705.1_ASM1752070v1_genomic.fna.gz
CMAG0602	60.75	0.84	50	1194014	18789	60.8239	d__Bacteria;p__Firmicutes_A;c__Clostridia;o__Oscillospirales;f__Acutalibacteraceae;g__UBA5905;s__	low_quality	1886_0	1886_0	-	-
CMAG1588	51.91	0	0	1146481	6933	55.7509	d__Bacteria;p__Firmicutes_A;c__Clostridia;o__Oscillospirales;f__Acutalibacteraceae;g__UBA5905;s__	low_quality	1887_0	1887_0	-	-
MAG2279	89	0	0	2389987	6053	92.782	d__Bacteria;p__Firmicutes_A;c__Clostridia;o__Oscillospirales;f__Acutalibacteraceae;g__Acutalibacter;s__	medium_quality	1888_0	1888_0	-	-
MAG1729	66.8	1.78	66.67	1490814	2942	61.3686	d__Bacteria;p__Desulfobacterota;c__Desulfovibrionia;o__Desulfovibrionales;f__Desulfovibrionaceae;g__Desulfovibrio;s__	low_quality	1889_1	1889_1	-	GCA_017626785.1_ASM1762678v1_genomic.fna.gz
MAG1824	94.18	0.46	0	2406577	20129	96.1838	d__Bacteria;p__Desulfobacterota;c__Desulfovibrionia;o__Desulfovibrionales;f__Desulfovibrionaceae;g__Desulfovibrio;s__	high_quality	1889_2	1889_1	-	-
MAG0799	84.26	1.61	100	2499380	60174	80.9894	d__Bacteria;p__Bacteroidota;c__Bacteroidia;o__Bacteroidales;f__F082;g__F082;s__	medium_quality	189_0	189_0	-	GCA_017541845.1_ASM1754184v1_genomic.fna.gz
CMAG1424	97.04	0.89	0	2536074	11188	96.6388	d__Bacteria;p__Desulfobacterota;c__Desulfovibrionia;o__Desulfovibrionales;f__Desulfovibrionaceae;g__Desulfovibrio;s__Desulfovibrio_piger	high_quality	1890_1	1890_1	-	GCF_000156375.1_genomic.fna.gz
CMAG1574	64.29	0.25	22.22	1589125	4538	66.6969	d__Bacteria;p__Desulfobacterota;c__Desulfovibrionia;o__Desulfovibrionales;f__Desulfovibrionaceae;g__Desulfovibrio;s__Desulfovibrio_piger	low_quality	1890_3	1890_1	-	GCA_017508635.1_ASM1750863v1_genomic.fna.gz
CMAG2407	62.68	0.89	0	1482851	3610	61.7875	d__Bacteria;p__Desulfobacterota;c__Desulfovibrionia;o__Desulfovibrionales;f__Desulfovibrionaceae;g__Desulfovibrio;s__Desulfovibrio_piger	low_quality	1890_2	1890_1	-	LW2-s127063_bin_25.fa.gz
CMAG0623	90.28	3.46	11.11	2431440	6013	76.7591	d__Bacteria;p__Desulfobacterota;c__Desulfovibrionia;o__Desulfovibrionales;f__Desulfovibrionaceae;g__Desulfovibrio;s__	high_quality	1890_4	1890_2	-	-
CMAG2539	98.22	0.13	0	1958291	92688	102.537	d__Bacteria;p__Desulfobacterota;c__Desulfovibrionia;o__Desulfovibrionales;f__Desulfovibrionaceae;g__;s__	high_quality	1891_0	1891_0	-	-
MAG2609	88.84	1.34	0	2938961	32307	86.6493	d__Bacteria;p__Firmicutes_A;c__Clostridia_A;o__Christensenellales;f__CAG-74;g__UBA1224;s__	medium_quality	1892_0	1892_0	-	-
CMAG1837	70.15	1.87	20	1095639	5732	64.5583	d__Bacteria;p__Firmicutes_A;c__Clostridia;o__Oscillospirales;f__Oscillospiraceae;g__;s__	medium_quality	1893_0	1893_0	-	-
CMAG2892	72.55	1.45	0	1272054	10018	69.3008	d__Bacteria;p__Firmicutes_A;c__Clostridia;o__Oscillospirales;f__Oscillospiraceae;g__;s__	medium_quality	1894_0	1894_0	-	-
MAG0960	86.36	3.14	18.18	1826127	5970	74.436	d__Bacteria;p__Firmicutes_A;c__Clostridia;o__Oscillospirales;f__Oscillospiraceae;g__;s__	medium_quality	1895_0	1895_0	-	GCA_017550645.1_ASM1755064v1_genomic.fna.gz
MAG0195	89.53	0.67	0	2027018	34422	90.7168	d__Bacteria;p__Firmicutes_A;c__Clostridia_A;o__Christensenellales;f__CAG-138;g__;s__	medium_quality	1896_0	1896_0	411,16S ribosomal RNA (partial)	GCA_017429555.1_ASM1742955v1_genomic.fna.gz
MAG2200	74.64	0.14	0	2054662	14920	78.1138	d__Bacteria;p__Firmicutes_A;c__Clostridia_A;o__Christensenellales;f__CAG-74;g__;s__	medium_quality	1897_0	1897_0	-	GCA_017470385.1_ASM1747038v1_genomic.fna.gz
CMAG3141	83.14	2.65	25	1893360	3277	73.4055	d__Bacteria;p__Firmicutes_A;c__Clostridia;o__Oscillospirales;f__Ruminococcaceae;g__Angelakisella;s__	medium_quality	1898_0	1898_0	-	-
CMAG0158	77.44	0	0	1297681	37668	82.016	d__Bacteria;p__Firmicutes_A;c__Clostridia;o__Oscillospirales;f__Oscillospiraceae;g__CAG-110;s__	medium_quality	1899_0	1899_0	-	-
CMAG1544	76.8	0.86	100	565651	16634	76.721	d__Bacteria;p__Patescibacteria;c__Saccharimonadia;o__Saccharimonadales;f__Saccharimonadaceae;g__UBA2866;s__	medium_quality	19_0	19_0	-	GCA_017652105.1_ASM1765210v1_genomic.fna.gz
MAG0033	83.52	2.87	75	2101833	21134	73.495	d__Bacteria;p__Bacteroidota;c__Bacteroidia;o__Bacteroidales;f__F082;g__F082;s__	medium_quality	190_0	190_0	-	-
CMAG1429	90.42	1.34	0	2136649	17239	87.9565	d__Bacteria;p__Firmicutes_A;c__Clostridia;o__Oscillospirales;f__Oscillospiraceae;g__CAG-110;s__	high_quality	1900_0	1900_0	-	-
CMAG1320	55.26	0.67	0	1826653	17386	56.1502	d__Bacteria;p__Firmicutes_A;c__Clostridia;o__Oscillospirales;f__Oscillospiraceae;g__CAG-110;s__	low_quality	1901_0	1901_0	-	-
CMAG3057	69.62	0	0	1447184	6302	73.4195	d__Bacteria;p__Firmicutes_A;c__Clostridia;o__Oscillospirales;f__Oscillospiraceae;g__CAG-110;s__	low_quality	1902_0	1902_0	-	-
CMAG3162	80.09	4.7	50	1389670	15537	60.7814	d__Bacteria;p__Firmicutes_A;c__Clostridia;o__Oscillospirales;f__Oscillospiraceae;g__CAG-110;s__	medium_quality	1903_0	1903_0	-	-
CMAG2014	72.24	0.69	33.33	1647909	25143	73.1904	d__Bacteria;p__Firmicutes_A;c__Clostridia;o__Oscillospirales;f__Oscillospiraceae;g__CAG-110;s__	medium_quality	1904_0	1904_0	-	-
CMAG2618	88.18	2.08	0	2438611	36251	82.3393	d__Bacteria;p__Firmicutes_A;c__Clostridia;o__Oscillospirales;f__Oscillospiraceae;g__CAG-110;s__	medium_quality	1905_0	1905_0	-	-
CMAG0924	82.03	3.53	50	1921934	34448	68.9172	d__Bacteria;p__Firmicutes_A;c__Clostridia;o__Oscillospirales;f__Oscillospiraceae;g__CAG-110;s__	medium_quality	1906_0	1906_0	-	-
CMAG2632	70.61	3.92	20	2166808	8587	54.9438	d__Bacteria;p__Firmicutes_A;c__Clostridia;o__Oscillospirales;f__Oscillospiraceae;g__CAG-110;s__	medium_quality	1907_0	1907_0	-	-
CMAG2973	85.97	4.52	76.92	2316206	6030	67.1503	d__Bacteria;p__Firmicutes_A;c__Clostridia;o__Oscillospirales;f__Oscillospiraceae;g__CAG-110;s__	medium_quality	1908_0	1908_0	-	-
CMAG2781	57.24	0	0	1841401	15546	61.4316	d__Bacteria;p__Firmicutes_A;c__Clostridia;o__Oscillospirales;f__Oscillospiraceae;g__CAG-110;s__	low_quality	1909_0	1909_0	-	-
MAG1369	97.04	0	0	2611952	399916	102.642	d__Bacteria;p__Bacteroidota;c__Bacteroidia;o__Bacteroidales;f__F082;g__F082;s__	high_quality	191_0	191_0	-	-
CMAG2958	78.85	2.02	66.67	1807624	8258	72.6669	d__Bacteria;p__Firmicutes_A;c__Clostridia;o__Oscillospirales;f__Oscillospiraceae;g__CAG-110;s__	medium_quality	1910_0	1910_0	-	-
CMAG1619	55.64	0.86	100	1580128	18526	55.6078	d__Bacteria;p__Firmicutes_A;c__Clostridia;o__Oscillospirales;f__Oscillospiraceae;g__CAG-110;s__	low_quality	1911_0	1911_0	-	-
CMAG2545	71.81	2.18	75	1436632	25857	65.3226	d__Bacteria;p__Firmicutes_A;c__Clostridia;o__Oscillospirales;f__Oscillospiraceae;g__CAG-110;s__	medium_quality	1912_0	1912_0	-	-
CMAG2604	69.91	2.57	33.33	1871248	58011	61.8235	d__Bacteria;p__Firmicutes_A;c__Clostridia;o__Oscillospirales;f__Oscillospiraceae;g__CAG-110;s__	low_quality	1913_0	1913_0	-	-
CMAG0694	92.57	2.91	20	2706432	36488	82.5822	d__Bacteria;p__Firmicutes_A;c__Clostridia;o__Oscillospirales;f__Oscillospiraceae;g__CAG-110;s__	high_quality	1914_0	1914_0	1363,16S ribosomal RNA;1177,16S ribosomal RNA (partial)	-
CMAG1115	83.48	3.02	80	1911185	6032	72.1605	d__Bacteria;p__Firmicutes_A;c__Clostridia;o__Oscillospirales;f__Oscillospiraceae;g__CAG-110;s__	medium_quality	1915_0	1915_0	-	-
CMAG1762	80.89	5.65	76.92	1999694	3042	56.1232	d__Bacteria;p__Firmicutes_A;c__Clostridia;o__Oscillospirales;f__Oscillospiraceae;g__CAG-110;s__	medium_quality	1916_1	1916_1	-	-
CMAG2666	77.17	1.07	80	1847534	20088	76.1229	d__Bacteria;p__Firmicutes_A;c__Clostridia;o__Oscillospirales;f__Oscillospiraceae;g__CAG-110;s__	medium_quality	1916_2	1916_2	-	-
CMAG2491	68.34	0.89	100	1494664	19037	68.1696	d__Bacteria;p__Firmicutes_A;c__Clostridia;o__Oscillospirales;f__Oscillospiraceae;g__CAG-110;s__	low_quality	1916_3	1916_3	-	-
CMAG1198	76.02	2.91	42.86	1877177	16699	65.6927	d__Bacteria;p__Firmicutes_A;c__Clostridia;o__Oscillospirales;f__Oscillospiraceae;g__CAG-110;s__	medium_quality	1917_0	1917_0	-	-
CMAG2698	92.96	0.17	0	1943947	73585	96.9768	d__Bacteria;p__Firmicutes_A;c__Clostridia;o__Oscillospirales;f__Oscillospiraceae;g__CAG-110;s__	high_quality	1918_0	1918_0	-	-
CMAG0031	94.33	4.32	90	2188326	12233	76.8175	d__Bacteria;p__Firmicutes_A;c__Clostridia;o__Oscillospirales;f__Oscillospiraceae;g__CAG-110;s__	high_quality	1919_0	1919_0	-	-
CMAG0965	90.82	0.81	50	2000260	17087	91.0027	d__Bacteria;p__Bacteroidota;c__Bacteroidia;o__Bacteroidales;f__F082;g__F082;s__	high_quality	192_1	192_1	-	-
MAG2597	93.66	0	0	2019899	80373	98.5651	d__Bacteria;p__Bacteroidota;c__Bacteroidia;o__Bacteroidales;f__F082;g__F082;s__	high_quality	192_2	192_1	-	-
CMAG0061	73.94	0.67	0	2100146	37782	75.1673	d__Bacteria;p__Firmicutes_A;c__Clostridia;o__Oscillospirales;f__Oscillospiraceae;g__CAG-110;s__	medium_quality	1920_0	1920_0	-	-
CMAG0897	69.28	1.26	14.29	1319386	19291	67.2654	d__Bacteria;p__Firmicutes_A;c__Clostridia;o__Oscillospirales;f__Oscillospiraceae;g__CAG-110;s__	low_quality	1921_0	1921_0	-	-
CMAG1711	70.73	0	0	1252517	11995	74.809	d__Bacteria;p__Firmicutes_A;c__Clostridia;o__Oscillospirales;f__Oscillospiraceae;g__CAG-110;s__	medium_quality	1922_1	1922_1	-	-
CMAG1751	55.19	0.39	0	997731	8660	57.1775	d__Bacteria;p__Firmicutes_A;c__Clostridia;o__Oscillospirales;f__Oscillospiraceae;g__CAG-110;s__	low_quality	1922_2	1922_1	-	-
CMAG1156	92.09	0.13	100	1812597	28459	95.8942	d__Bacteria;p__Firmicutes_A;c__Clostridia;o__Oscillospirales;f__Oscillospiraceae;g__CAG-110;s__	high_quality	1923_1	1923_1	-	-
CMAG1592	87.33	0.89	50	1553016	21861	87.2197	d__Bacteria;p__Firmicutes_A;c__Clostridia;o__Oscillospirales;f__Oscillospiraceae;g__CAG-110;s__	medium_quality	1923_2	1923_2	-	-
CMAG0811	92.54	3.36	66.67	1811125	29716	80.213	d__Bacteria;p__Firmicutes_A;c__Clostridia;o__Oscillospirales;f__Oscillospiraceae;g__CAG-110;s__	high_quality	1924_0	1924_0	-	-
CMAG1879	97.99	0.67	100	1682506	41459	99.2576	d__Bacteria;p__Firmicutes_A;c__Clostridia;o__Oscillospirales;f__Oscillospiraceae;g__CAG-110;s__	high_quality	1925_0	1925_0	-	-
CMAG0785	86.31	1.8	20	1750957	24120	81.6924	d__Bacteria;p__Firmicutes_A;c__Clostridia;o__Oscillospirales;f__Oscillospiraceae;g__CAG-110;s__	medium_quality	1926_1	1926_1	-	-
CMAG1470	92.23	2.95	37.5	1863343	71151	82.3322	d__Bacteria;p__Firmicutes_A;c__Clostridia;o__Oscillospirales;f__Oscillospiraceae;g__CAG-110;s__	high_quality	1926_2	1926_1	-	-
CMAG0898	87.5	0	0	1666991	40697	92.1096	d__Bacteria;p__Firmicutes_A;c__Clostridia;o__Oscillospirales;f__Oscillospiraceae;g__CAG-110;s__	medium_quality	1927_0	1927_0	-	-
CMAG0363	68	2.01	100	1438429	3846	61.535	d__Bacteria;p__Firmicutes_A;c__Clostridia;o__Oscillospirales;f__Oscillospiraceae;g__CAG-110;s__	low_quality	1928_1	1928_1	-	-
CMAG0586	57.54	0.67	0	1419300	17765	58.4396	d__Bacteria;p__Firmicutes_A;c__Clostridia;o__Oscillospirales;f__Oscillospiraceae;g__CAG-110;s__	low_quality	1928_2	1928_1	-	-
CMAG0197	85.88	2.91	37.5	2380015	14507	75.4916	d__Bacteria;p__Firmicutes_A;c__Clostridia;o__Oscillospirales;f__Oscillospiraceae;g__CAG-110;s__	medium_quality	1929_1	1929_1	-	GCA_017452425.1_ASM1745242v1_genomic.fna.gz
CMAG1301	91.95	2.28	100	2422049	15756	84.7474	d__Bacteria;p__Firmicutes_A;c__Clostridia;o__Oscillospirales;f__Oscillospiraceae;g__CAG-110;s__	high_quality	1929_2	1929_2	-	-
MAG0215	89.33	1.08	100	1854944	70323	88.7771	d__Bacteria;p__Bacteroidota;c__Bacteroidia;o__Bacteroidales;f__F082;g__F082;s__	medium_quality	193_4	193_1	-	GCA_017413235.1_ASM1741323v1_genomic.fna.gz
MAG0861	75.14	0	0	2011244	78443	80.0346	d__Bacteria;p__Bacteroidota;c__Bacteroidia;o__Bacteroidales;f__F082;g__F082;s__	medium_quality	193_1	193_1	-	GCA_017650745.1_ASM1765074v1_genomic.fna.gz
MAG1117	97.58	0	0	2595197	1701872	103.811	d__Bacteria;p__Bacteroidota;c__Bacteroidia;o__Bacteroidales;f__F082;g__F082;s__	high_quality	193_2	193_1	503,16S ribosomal RNA (partial)	GCA_017413235.1_ASM1741323v1_genomic.fna.gz
MAG1265	97.04	0.27	0	2484773	247663	101.084	d__Bacteria;p__Bacteroidota;c__Bacteroidia;o__Bacteroidales;f__F082;g__F082;s__	high_quality	193_3	193_1	565,16S ribosomal RNA (partial)	GCA_017649945.1_ASM1764994v1_genomic.fna.gz
CMAG0761	88.84	2.24	75	2179466	13771	81.779	d__Bacteria;p__Firmicutes_A;c__Clostridia;o__Oscillospirales;f__Oscillospiraceae;g__CAG-110;s__	medium_quality	1930_0	1930_0	-	-
CMAG0535	58.16	0.76	20	1753291	17585	58.6051	d__Bacteria;p__Firmicutes_A;c__Clostridia;o__Oscillospirales;f__Oscillospiraceae;g__CAG-110;s__	low_quality	1931_0	1931_0	-	-
CMAG1512	56.3	0.67	100	1917736	14248	57.1038	d__Bacteria;p__Firmicutes_A;c__Clostridia;o__Oscillospirales;f__Oscillospiraceae;g__CAG-110;s__	low_quality	1932_0	1932_0	-	-
CMAG0081	88.45	0	0	1928060	32315	92.9594	d__Bacteria;p__Firmicutes_A;c__Clostridia;o__Oscillospirales;f__Oscillospiraceae;g__CAG-110;s__	medium_quality	1933_0	1933_0	-	-
CMAG0728	61.3	0.86	100	1159360	12749	61.1055	d__Bacteria;p__Firmicutes_A;c__Clostridia;o__Oscillospirales;f__Oscillospiraceae;g__CAG-110;s__	low_quality	1934_0	1934_0	-	-
CMAG0145	85.34	2.68	100	2014536	14808	76.1105	d__Bacteria;p__Firmicutes_A;c__Clostridia;o__Oscillospirales;f__Oscillospiraceae;g__CAG-110;s__	medium_quality	1935_0	1935_0	-	-
CMAG0825	81.1	3.58	14.29	1495139	14670	67.3664	d__Bacteria;p__Firmicutes_A;c__Clostridia;o__Oscillospirales;f__Oscillospiraceae;g__CAG-110;s__	medium_quality	1936_0	1936_0	-	-
CMAG1450	56.9	0	0	1223580	15477	61.0897	d__Bacteria;p__Firmicutes_A;c__Clostridia;o__Oscillospirales;f__Oscillospiraceae;g__CAG-110;s__	low_quality	1937_0	1937_0	-	-
CMAG2969	70.85	1.01	50	1236489	6950	69.642	d__Bacteria;p__Firmicutes_A;c__Clostridia;o__Oscillospirales;f__Oscillospiraceae;g__F23-B02;s__	medium_quality	1938_0	1938_0	-	Tibetan-s1400-55F_bin_5.fa.gz
CMAG3425	86.34	0.25	100	1446830	9150	89.0514	d__Bacteria;p__Firmicutes_A;c__Clostridia;o__Oscillospirales;f__Oscillospiraceae;g__F23-B02;s__	medium_quality	1939_0	1939_0	-	F5511_bin_21.fa.gz
MAG0673	92.53	0.29	100	2302091	34974	95.6237	d__Bacteria;p__Bacteroidota;c__Bacteroidia;o__Bacteroidales;f__F082;g__F082;s__	high_quality	194_1	194_1	-	-
MAG0732	90.96	2.42	60	1979195	30028	83.3375	d__Bacteria;p__Bacteroidota;c__Bacteroidia;o__Bacteroidales;f__F082;g__F082;s__F082_sp002311655	high_quality	194_2	194_2	-	GCA_002311655.1_genomic.fna.gz
CMAG3503	76.06	1.23	0	1395328	10619	73.9361	d__Bacteria;p__Firmicutes_A;c__Clostridia;o__Oscillospirales;f__Oscillospiraceae;g__F23-B02;s__	medium_quality	1940_0	1940_0	-	F5218_bin_75.fa.gz
CMAG2793	90.94	0.11	0	1587547	49748	95.0868	d__Bacteria;p__Firmicutes_A;c__Clostridia;o__Oscillospirales;f__Oscillospiraceae;g__F23-B02;s__F23-B02_sp004556755	high_quality	1941_0	1941_0	-	GCA_004556755.1_genomic.fna.gz
CMAG0068	89.03	2.63	12.5	2057406	59700	80.656	d__Bacteria;p__Firmicutes_A;c__Clostridia;o__Oscillospirales;f__Oscillospiraceae;g__UBA1777;s__	medium_quality	1942_0	1942_0	-	-
MAG2198	96.64	0.79	0	2129956	27901	97.1356	d__Bacteria;p__Firmicutes_A;c__Clostridia;o__Oscillospirales;f__Acutalibacteraceae;g__RUG420;s__RUG420_sp900317085	high_quality	1943_1	1943_1	-	GCA_017420555.1_ASM1742055v1_genomic.fna.gz
MAG2481	97.65	1.03	33.33	2315930	54999	97.2404	d__Bacteria;p__Firmicutes_A;c__Clostridia;o__Oscillospirales;f__Acutalibacteraceae;g__RUG420;s__	high_quality	1943_2	1943_2	-	GCA_017433225.1_ASM1743322v1_genomic.fna.gz
CMAG1139	86.89	2.95	25	1721613	19259	76.4246	d__Bacteria;p__Firmicutes_A;c__Clostridia;o__Oscillospirales;f__Oscillospiraceae;g__CAG-83;s__	medium_quality	1944_1	1944_1	-	GCA_017939825.1_ASM1793982v1_genomic.fna.gz
CMAG1459	83.56	0	0	1804321	60535	88.342	d__Bacteria;p__Firmicutes_A;c__Clostridia;o__Oscillospirales;f__Oscillospiraceae;g__CAG-83;s__	medium_quality	1944_2	1944_1	-	GCA_017939825.1_ASM1793982v1_genomic.fna.gz
CMAG1360	74.83	0	0	1566159	70803	79.6801	d__Bacteria;p__Firmicutes_A;c__Clostridia;o__Oscillospirales;f__Oscillospiraceae;g__CAG-83;s__	medium_quality	1944_3	1944_2	-	-
CMAG1217	75.48	2.9	22.22	1227942	4093	64.592	d__Bacteria;p__Firmicutes_A;c__Clostridia;o__Oscillospirales;f__Oscillospiraceae;g__CAG-83;s__	medium_quality	1945_0	1945_0	-	-
MAG0749	60.09	0	0	2003022	3657	63.6531	d__Bacteria;p__Firmicutes_A;c__Clostridia;o__Oscillospirales;f__Oscillospiraceae;g__CAG-83;s__	low_quality	1946_0	1946_0	-	-
MAG1794	91.5	1.38	0	3464331	14714	88.7677	d__Bacteria;p__Firmicutes_A;c__Clostridia;o__Oscillospirales;f__Acutalibacteraceae;g__RUG806;s__	high_quality	1947_0	1947_0	-	-
MAG1835	95.78	1.34	0	1733560	35855	93.6345	d__Bacteria;p__Firmicutes_A;c__Clostridia;o__Oscillospirales;f__Oscillospiraceae;g__;s__	high_quality	1948_0	1948_0	-	-
MAG0079	67.61	1.68	0	1787090	6233	63.0047	d__Bacteria;p__Firmicutes_A;c__Clostridia;o__Oscillospirales;f__Acutalibacteraceae;g__UBA1425;s__	low_quality	1949_0	1949_0	-	-
MAG0576	92.13	0.54	100	2219416	85663	94.3628	d__Bacteria;p__Bacteroidota;c__Bacteroidia;o__Bacteroidales;f__F082;g__F082;s__	high_quality	195_0	195_0	-	-
MAG0971	81.59	2.59	16.67	4216830	5176	72.354	d__Bacteria;p__Firmicutes_A;c__Clostridia;o__Oscillospirales;f__Acutalibacteraceae;g__;s__	medium_quality	1950_0	1950_0	476,16S ribosomal RNA (partial)	-
MAG2618	73.57	0.4	25	2788214	3049	75.0542	d__Bacteria;p__Firmicutes_A;c__Clostridia;o__Oscillospirales;f__Acutalibacteraceae;g__;s__	medium_quality	1951_0	1951_0	-	-
MAG0927	70.19	2.71	0	2010984	3447	60.1774	d__Bacteria;p__Firmicutes_A;c__Clostridia;o__Oscillospirales;f__CAG-272;g__UBA11512;s__	medium_quality	1952_0	1952_0	636,16S ribosomal RNA (partial)	-
CMAG2557	68.4	0	0	1380333	4050	72.0075	d__Bacteria;p__Firmicutes_A;c__Clostridia;o__Oscillospirales;f__Butyricicoccaceae;g__;s__	low_quality	1953_1	1953_1	-	-
CMAG2978	92.62	1.34	100	1905463	14681	90.0868	d__Bacteria;p__Firmicutes_A;c__Clostridia;o__Oscillospirales;f__Butyricicoccaceae;g__;s__	high_quality	1953_3	1953_1	-	-
CMAG3239	91.21	1.69	20	1825144	4454	86.4088	d__Bacteria;p__Firmicutes_A;c__Clostridia;o__Oscillospirales;f__Butyricicoccaceae;g__;s__	high_quality	1953_2	1953_1	-	-
CMAG3354	82.21	0.45	0	1698392	42680	84.5902	d__Bacteria;p__Firmicutes_A;c__Clostridia;o__Oscillospirales;f__Butyricicoccaceae;g__;s__	medium_quality	1953_4	1953_2	-	-
CMAG0082	81.81	4.36	62.5	1660086	15437	64.1986	d__Bacteria;p__Firmicutes_A;c__Clostridia;o__Oscillospirales;f__Butyricicoccaceae;g__UBA4644;s__	medium_quality	1954_0	1954_0	-	GCA_017521295.1_ASM1752129v1_genomic.fna.gz
CMAG2302	74.14	3.45	50	1673201	8484	60.8186	d__Bacteria;p__Firmicutes_A;c__Clostridia;o__Oscillospirales;f__Butyricicoccaceae;g__UBA4644;s__	medium_quality	1955_0	1955_0	-	LW2-s126610_bin_13.fa.gz
CMAG0518	74.95	1.01	0	1620002	17064	74.1321	d__Bacteria;p__Firmicutes_A;c__Clostridia;o__Oscillospirales;f__Oscillospiraceae;g__UBA2922;s__	medium_quality	1956_1	1956_1	-	GCA_017424845.1_ASM1742484v1_genomic.fna.gz
MAG0506	69.35	1.79	0	1488917	9300	64.3685	d__Bacteria;p__Firmicutes_A;c__Clostridia;o__Oscillospirales;f__Oscillospiraceae;g__UBA2922;s__	low_quality	1956_2	1956_1	-	GCA_017424845.1_ASM1742484v1_genomic.fna.gz
CMAG1614	62.07	1.72	0	1406545	4316	57.1051	d__Bacteria;p__Firmicutes_A;c__Clostridia;o__Oscillospirales;f__Oscillospiraceae;g__;s__	low_quality	1957_4	1957_1	-	-
CMAG1802	86.17	3.36	85.71	1458529	6017	73.1494	d__Bacteria;p__Firmicutes_A;c__Clostridia;o__Oscillospirales;f__Oscillospiraceae;g__;s__	medium_quality	1957_1	1957_1	-	-
CMAG2103	80.44	4.01	66.67	1612610	4375	64.031	d__Bacteria;p__Firmicutes_A;c__Clostridia;o__Oscillospirales;f__Oscillospiraceae;g__;s__	medium_quality	1957_6	1957_1	562,16S ribosomal RNA (partial);409,16S ribosomal RNA (partial)	-
CMAG2193	76.31	4.08	90.91	1323653	3644	59.4716	d__Bacteria;p__Firmicutes_A;c__Clostridia;o__Oscillospirales;f__Oscillospiraceae;g__;s__	medium_quality	1957_7	1957_1	-	-
CMAG2306	76.99	4.92	77.78	1252289	4778	56.0692	d__Bacteria;p__Firmicutes_A;c__Clostridia;o__Oscillospirales;f__Oscillospiraceae;g__;s__	medium_quality	1957_5	1957_1	-	-
CMAG3045	80.71	0.34	100	1430309	8251	82.9265	d__Bacteria;p__Firmicutes_A;c__Clostridia;o__Oscillospirales;f__Oscillospiraceae;g__;s__	medium_quality	1957_2	1957_1	-	-
CMAG3238	57.76	0	0	929317	3795	61.3392	d__Bacteria;p__Firmicutes_A;c__Clostridia;o__Oscillospirales;f__Oscillospiraceae;g__;s__	low_quality	1957_3	1957_1	-	-
CMAG1609	80.93	0	0	1257724	7980	84.832	d__Bacteria;p__Firmicutes_A;c__Clostridia;o__Oscillospirales;f__Oscillospiraceae;g__;s__	medium_quality	1958_0	1958_0	-	-
MAG2026	91.61	2.46	0	2811040	88598	84.2574	d__Bacteria;p__Firmicutes_A;c__Clostridia;o__Oscillospirales;f__Oscillospiraceae;g__UBA1777;s__	high_quality	1959_0	1959_0	419,16S ribosomal RNA (partial)	-
MAG0529	89.92	1.61	66.67	2231896	101305	86.8756	d__Bacteria;p__Bacteroidota;c__Bacteroidia;o__Bacteroidales;f__F082;g__F082;s__	medium_quality	196_0	196_0	-	GCA_017633315.1_ASM1763331v1_genomic.fna.gz
MAG2353	89	1.36	0	2562655	13883	86.3425	d__Bacteria;p__Firmicutes_A;c__Clostridia;o__Oscillospirales;f__Oscillospiraceae;g__UBA1777;s__	medium_quality	1960_0	1960_0	-	-
MAG2395	93.29	0.13	0	2179494	44941	97.2926	d__Bacteria;p__Firmicutes_A;c__Clostridia;o__Oscillospirales;f__Oscillospiraceae;g__UBA1777;s__	high_quality	1961_0	1961_0	-	-
MAG2572	91.4	0	0	1966872	44433	96.0477	d__Bacteria;p__Firmicutes_A;c__Clostridia;o__Oscillospirales;f__Oscillospiraceae;g__UBA1777;s__	high_quality	1962_0	1962_0	-	-
MAG0987	66.11	0	0	1872082	109841	71.1508	d__Bacteria;p__Firmicutes_A;c__Clostridia;o__Oscillospirales;f__Oscillospiraceae;g__UBA1777;s__	low_quality	1963_0	1963_0	-	-
MAG2608	94.63	0	0	1749309	71814	99.4862	d__Bacteria;p__Firmicutes_A;c__Clostridia;o__Oscillospirales;f__Oscillospiraceae;g__UBA1777;s__	high_quality	1964_0	1964_0	-	-
CMAG0193	71.38	2.13	80	1611765	5664	64.4831	d__Bacteria;p__Firmicutes_A;c__Clostridia;o__Oscillospirales;f__Oscillospiraceae;g__UBA1777;s__	medium_quality	1965_1	1965_1	-	-
CMAG0696	79.46	2.5	33.33	2224341	5211	70.6769	d__Bacteria;p__Firmicutes_A;c__Clostridia;o__Oscillospirales;f__Oscillospiraceae;g__UBA1777;s__	medium_quality	1965_2	1965_1	-	-
MAG0777	73.28	0	0	1500022	8527	77.2108	d__Bacteria;p__Firmicutes_A;c__Clostridia;o__Oscillospirales;f__Oscillospiraceae;g__UBA1777;s__	medium_quality	1965_3	1965_1	-	-
MAG0133	85.11	1.51	33.33	1736390	53758	82.2904	d__Bacteria;p__Firmicutes_A;c__Clostridia;o__Oscillospirales;f__Oscillospiraceae;g__UBA1777;s__	medium_quality	1966_0	1966_0	-	-
MAG0238	88.46	0.5	100	2158253	60407	90.7411	d__Bacteria;p__Firmicutes_A;c__Clostridia;o__Oscillospirales;f__Oscillospiraceae;g__UBA1777;s__	medium_quality	1967_0	1967_0	-	-
MAG2187	60.91	1.34	0	1557760	6922	58.0502	d__Bacteria;p__Firmicutes_A;c__Clostridia;o__Oscillospirales;f__Oscillospiraceae;g__UBA1777;s__UBA1777_sp002450075	low_quality	1968_0	1968_0	-	GCA_017533705.1_ASM1753370v1_genomic.fna.gz
MAG1228	58.49	0	0	1616678	3862	62.0768	d__Bacteria;p__Firmicutes_A;c__Clostridia;o__Oscillospirales;f__Oscillospiraceae;g__UBA1777;s__	low_quality	1969_1	1969_1	-	-
MAG1312	85.91	0.67	100	2497344	43534	87.1988	d__Bacteria;p__Firmicutes_A;c__Clostridia;o__Oscillospirales;f__Oscillospiraceae;g__UBA1777;s__	medium_quality	1969_2	1969_2	-	-
MAG2445	97.04	0	0	2649992	83827	101.963	d__Bacteria;p__Bacteroidota;c__Bacteroidia;o__Bacteroidales;f__F082;g__F082;s__	high_quality	197_0	197_0	-	GCA_017427985.1_ASM1742798v1_genomic.fna.gz
MAG2226	62.06	2.01	0	1670790	3812	55.5912	d__Bacteria;p__Firmicutes_A;c__Clostridia;o__Oscillospirales;f__Oscillospiraceae;g__UBA1777;s__	low_quality	1970_0	1970_0	-	-
MAG0181	84.03	2.75	66.67	2524626	36731	74.845	d__Bacteria;p__Firmicutes_A;c__Clostridia;o__Oscillospirales;f__Oscillospiraceae;g__UBA1777;s__	medium_quality	1971_0	1971_0	-	-
MAG0507	59.22	0.86	100	1411347	16968	59.1496	d__Bacteria;p__Firmicutes_A;c__Clostridia;o__Oscillospirales;f__Oscillospiraceae;g__UBA1777;s__	low_quality	1972_0	1972_0	-	-
MAG1264	54.8	0.34	0	1692780	3821	56.6822	d__Bacteria;p__Firmicutes_A;c__Clostridia;o__Oscillospirales;f__Oscillospiraceae;g__UBA1777;s__	low_quality	1973_0	1973_0	-	GCA_017627975.1_ASM1762797v1_genomic.fna.gz
MAG1834	57.68	1.01	0	1664322	4476	56.2809	d__Bacteria;p__Firmicutes_A;c__Clostridia;o__Oscillospirales;f__Oscillospiraceae;g__UBA1777;s__	low_quality	1974_0	1974_0	-	-
MAG1554	78.36	3.36	0	2712894	21890	65.9002	d__Bacteria;p__Firmicutes_A;c__Clostridia;o__Oscillospirales;f__Oscillospiraceae;g__UBA1777;s__	medium_quality	1975_0	1975_0	-	-
MAG0491	63.53	0.41	100	1793843	15174	65.6611	d__Bacteria;p__Firmicutes_A;c__Clostridia;o__Oscillospirales;f__Oscillospiraceae;g__UBA1777;s__	low_quality	1976_1	1976_1	-	GCA_017434755.1_ASM1743475v1_genomic.fna.gz
CMAG0849	77.28	3.53	10	2408339	5412	63.3634	d__Bacteria;p__Firmicutes_A;c__Clostridia;o__Oscillospirales;f__Oscillospiraceae;g__UBA1777;s__	medium_quality	1977_1	1977_1	-	-
MAG2040	73.62	1.29	25	1948850	6806	71.0029	d__Bacteria;p__Firmicutes_A;c__Clostridia;o__Oscillospirales;f__Oscillospiraceae;g__UBA1777;s__UBA1777_sp900317375	medium_quality	1977_2	1977_2	-	GCA_017511105.1_ASM1751110v1_genomic.fna.gz
MAG2302	91.72	0.13	0	2535589	27555	95.5102	d__Bacteria;p__Firmicutes_A;c__Clostridia;o__Oscillospirales;f__Oscillospiraceae;g__;s__	high_quality	1978_1	1978_1	-	-
MAG2428	89.04	0.13	0	1723897	36683	92.9545	d__Bacteria;p__Firmicutes_A;c__Clostridia;o__Oscillospirales;f__Oscillospiraceae;g__;s__	medium_quality	1978_2	1978_1	-	-
MAG2266	84.09	0	0	1856727	11555	88.1528	d__Bacteria;p__Firmicutes_A;c__Clostridia;o__Oscillospirales;f__Oscillospiraceae;g__;s__	medium_quality	1979_0	1979_0	-	-
MAG0917	77.97	0.27	0	1758037	122484	81.7081	d__Bacteria;p__Bacteroidota;c__Bacteroidia;o__Bacteroidales;f__F082;g__F082;s__	medium_quality	198_0	198_0	-	-
MAG2399	91.28	0	0	1595247	43429	95.9178	d__Bacteria;p__Firmicutes_A;c__Clostridia;o__Oscillospirales;f__Oscillospiraceae;g__;s__	high_quality	1980_0	1980_0	-	-
MAG1141	93.29	0.69	0	1779748	44074	94.4842	d__Bacteria;p__Firmicutes_A;c__Clostridia;o__Oscillospirales;f__Oscillospiraceae;g__ER4;s__ER4_sp900317525	high_quality	1981_0	1981_0	-	GCA_900317525.1_genomic.fna.gz
MAG1482	86.76	1.92	0	2759510	11645	81.2261	d__Bacteria;p__Firmicutes_A;c__Clostridia;o__Oscillospirales;f__Oscillospiraceae;g__CAG-103;s__	medium_quality	1982_1	1982_1	-	-
MAG2083	61.24	0.58	0	1424421	3577	61.8935	d__Bacteria;p__Firmicutes_A;c__Clostridia;o__Oscillospirales;f__Oscillospiraceae;g__CAG-103;s__	low_quality	1982_2	1982_2	-	-
MAG2417	87.33	1.14	50	2175845	10299	85.6428	d__Bacteria;p__Firmicutes_A;c__Clostridia;o__Oscillospirales;f__Oscillospiraceae;g__CAG-103;s__	medium_quality	1983_0	1983_0	-	-
CMAG3374	76.41	4.3	45.45	1584965	7312	58.774	d__Bacteria;p__Firmicutes_A;c__Clostridia;o__Oscillospirales;f__Oscillospiraceae;g__CAG-103;s__CAG-103_sp004556965	medium_quality	1984_0	1984_0	-	W4936_bin_1.fa.gz
CMAG1972	55.75	0	0	1501909	5348	59.4782	d__Bacteria;p__Firmicutes_A;c__Clostridia;o__Oscillospirales;f__Oscillospiraceae;g__Evtepia;s__	low_quality	1985_4	1985_1	-	-
CMAG2871	82.51	1.34	50	1736947	17536	80.0539	d__Bacteria;p__Firmicutes_A;c__Clostridia;o__Oscillospirales;f__Oscillospiraceae;g__Evtepia;s__	medium_quality	1985_1	1985_1	-	-
CMAG3100	72	3.36	71.43	1331083	5699	58.9558	d__Bacteria;p__Firmicutes_A;c__Clostridia;o__Oscillospirales;f__Oscillospiraceae;g__Evtepia;s__	medium_quality	1985_2	1985_1	-	-
CMAG3232	95.41	1.68	66.67	1883899	22160	91.3556	d__Bacteria;p__Firmicutes_A;c__Clostridia;o__Oscillospirales;f__Oscillospiraceae;g__Evtepia;s__	high_quality	1985_3	1985_1	-	-
CMAG1408	56.33	0	0	1072267	4135	59.9465	d__Bacteria;p__Firmicutes_A;c__Clostridia;o__Oscillospirales;f__Oscillospiraceae;g__UBA9475;s__	low_quality	1986_0	1986_0	-	-
CMAG3068	66.76	2.68	40	1186627	7280	57.2221	d__Bacteria;p__Firmicutes_A;c__Clostridia;o__Oscillospirales;f__Oscillospiraceae;g__UBA9475;s__	low_quality	1987_0	1987_0	-	-
CMAG2964	82.54	0	0	1393532	52802	87.2627	d__Bacteria;p__Firmicutes_A;c__Clostridia;o__Oscillospirales;f__Oscillospiraceae;g__;s__	medium_quality	1988_0	1988_0	-	-
CMAG1418	56.74	1.34	66.67	1048329	37564	54.6148	d__Bacteria;p__Firmicutes_A;c__Clostridia;o__Oscillospirales;f__Oscillospiraceae;g__;s__	low_quality	1989_0	1989_0	-	-
MAG1285	97.58	0	0	2479235	439953	103.223	d__Bacteria;p__Bacteroidota;c__Bacteroidia;o__Bacteroidales;f__F082;g__F082;s__	high_quality	199_0	199_0	-	-
CMAG3452	71.32	0.22	0	1453376	6160	74.0096	d__Bacteria;p__Firmicutes_A;c__Clostridia;o__Oscillospirales;f__Oscillospiraceae;g__Lawsonibacter;s__	medium_quality	1990_0	1990_0	-	-
CMAG1980	56.53	0	0	1263779	44380	61.1772	d__Bacteria;p__Firmicutes_A;c__Clostridia;o__Oscillospirales;f__Oscillospiraceae;g__Lawsonibacter;s__	low_quality	1991_0	1991_0	-	-
CMAG0608	81.9	3.02	12.5	1207067	7770	70.6904	d__Bacteria;p__Firmicutes_A;c__Clostridia;o__Oscillospirales;f__Oscillospiraceae;g__;s__	medium_quality	1992_0	1992_0	-	-
MAG2066	97.99	0.13	0	1790347	41382	101.957	d__Bacteria;p__Firmicutes_A;c__Clostridia;o__Oscillospirales;f__Oscillospiraceae;g__;s__	high_quality	1993_0	1993_0	-	-
CMAG2480	80.39	0.67	66.67	1656908	7420	80.9104	d__Bacteria;p__Firmicutes_A;c__Clostridia;o__Oscillospirales;f__Oscillospiraceae;g__;s__	medium_quality	1994_0	1994_0	-	-
MAG1296	94.97	1.68	25	2219970	10518	90.5919	d__Bacteria;p__Firmicutes_A;c__Clostridia;o__Oscillospirales;f__Oscillospiraceae;g__CAG-110;s__	high_quality	1995_0	1995_0	-	-
MAG2561	56.49	0.98	0	1341745	40067	56.1928	d__Bacteria;p__Firmicutes_A;c__Clostridia;o__Oscillospirales;f__Oscillospiraceae;g__CAG-110;s__	low_quality	1996_0	1996_0	-	-
MAG0830	86.07	2.85	60	2661789	15154	76.0005	d__Bacteria;p__Firmicutes_A;c__Clostridia;o__Oscillospirales;f__Oscillospiraceae;g__CAG-110;s__	medium_quality	1997_0	1997_0	-	-
MAG2598	80.37	1.34	0	1575350	12020	77.7499	d__Bacteria;p__Firmicutes_A;c__Clostridia;o__Oscillospirales;f__Oscillospiraceae;g__CAG-110;s__	medium_quality	1998_0	1998_0	-	-
MAG2600	87.16	0.67	0	1710471	47719	88.4887	d__Bacteria;p__Firmicutes_A;c__Clostridia;o__Oscillospirales;f__Oscillospiraceae;g__CAG-110;s__	medium_quality	1999_0	1999_0	-	-
MAG2304	95.04	0.78	0	1768570	37798	95.7175	d__Bacteria;p__Firmicutes_A;c__Clostridia;o__Peptostreptococcales;f__Anaerovoracaceae;g__S5-A14a;s__S5-A14a_sp900112915	high_quality	2_0	2_0	-	GCF_900112915.1_genomic.fna.gz
MAG0796	81.58	2.04	0	666658	153976	76.5675	d__Bacteria;p__Patescibacteria;c__Saccharimonadia;o__Saccharimonadales;f__Saccharimonadaceae;g__UBA2866;s__	medium_quality	20_0	20_0	-	GCA_017556795.1_ASM1755679v1_genomic.fna.gz
MAG0977	66.51	0.54	0	1368070	4936	67.5034	d__Bacteria;p__Bacteroidota;c__Bacteroidia;o__Bacteroidales;f__WCHB1-69;g__UBA1195;s__UBA1195_sp002308135	low_quality	200_0	200_0	-	GCA_002308135.1_genomic.fna.gz
MAG2056	83.69	0.86	0	2158407	9847	83.3833	d__Bacteria;p__Firmicutes_A;c__Clostridia;o__Oscillospirales;f__Oscillospiraceae;g__CAG-110;s__	medium_quality	2000_0	2000_0	529,16S ribosomal RNA (partial)	-
MAG0986	73.47	2.36	9.09	1311343	5687	65.4249	d__Bacteria;p__Firmicutes_A;c__Clostridia;o__Oscillospirales;f__Oscillospiraceae;g__CAG-110;s__	medium_quality	2001_0	2001_0	-	GCA_017612935.1_ASM1761293v1_genomic.fna.gz
MAG1738	66.3	1.01	0	1572203	4321	64.8856	d__Bacteria;p__Firmicutes_A;c__Clostridia;o__Oscillospirales;f__Oscillospiraceae;g__CAG-110;s__CAG-110_sp900316335	low_quality	2002_0	2002_0	-	GCA_900316335.1_genomic.fna.gz
MAG0015	90.94	1.48	33.33	1942057	25984	87.9547	d__Bacteria;p__Firmicutes_A;c__Clostridia;o__Oscillospirales;f__Oscillospiraceae;g__;s__	high_quality	2003_1	2003_1	-	GCA_017524225.1_ASM1752422v1_genomic.fna.gz
MAG0207	91.78	2.54	71.43	2000060	15454	83.269	d__Bacteria;p__Firmicutes_A;c__Clostridia;o__Oscillospirales;f__Oscillospiraceae;g__;s__	high_quality	2003_2	2003_1	-	GCA_017509525.1_ASM1750952v1_genomic.fna.gz
MAG2509	73.78	0.56	0	1256870	5356	74.7088	d__Bacteria;p__Firmicutes_A;c__Clostridia;o__Oscillospirales;f__Oscillospiraceae;g__;s__	medium_quality	2003_3	2003_1	-	GCA_017531005.1_ASM1753100v1_genomic.fna.gz
MAG2580	94.3	0	0	1909879	41942	98.9226	d__Bacteria;p__Firmicutes_A;c__Clostridia;o__Oscillospirales;f__Oscillospiraceae;g__;s__	high_quality	2003_4	2003_2	-	-
MAG2544	95.64	0.67	0	1855157	48601	96.9766	d__Bacteria;p__Firmicutes_A;c__Clostridia;o__Oscillospirales;f__Oscillospiraceae;g__;s__	high_quality	2004_0	2004_0	-	-
MAG0048	78.07	0.67	0	1937809	10785	78.7528	d__Bacteria;p__Firmicutes_A;c__Clostridia;o__Oscillospirales;f__Oscillospiraceae;g__;s__	medium_quality	2005_0	2005_0	-	GCA_017445985.1_ASM1744598v1_genomic.fna.gz
MAG1275	57.37	0	0	1023531	3005	60.8478	d__Bacteria;p__Firmicutes_A;c__Clostridia;o__Oscillospirales;f__Oscillospiraceae;g__CAG-83;s__	low_quality	2006_1	2006_1	-	-
MAG1810	77.29	1.45	33.33	1463813	11719	74.1089	d__Bacteria;p__Firmicutes_A;c__Clostridia;o__Oscillospirales;f__Oscillospiraceae;g__CAG-83;s__	medium_quality	2006_2	2006_1	-	-
MAG1008	70.7	1.48	33.33	1764633	21271	67.6278	d__Bacteria;p__Firmicutes_A;c__Clostridia;o__Oscillospirales;f__Oscillospiraceae;g__UBA738;s__	medium_quality	2007_0	2007_0	-	-
CMAG1607	81.85	1.4	50	1419173	7099	78.7012	d__Bacteria;p__Firmicutes_A;c__Clostridia;o__Oscillospirales;f__Oscillospiraceae;g__UBA738;s__	medium_quality	2008_0	2008_0	414,16S ribosomal RNA (partial)	-
MAG2313	98.99	0.67	0	3025980	195943	100.932	d__Bacteria;p__Firmicutes_A;c__Clostridia;o__Oscillospirales;f__Oscillospiraceae;g__Flavonifractor;s__Flavonifractor_sp900549795	high_quality	2009_0	2009_0	-	GCA_900549795.1_genomic.fna.gz
MAG2536	59.37	0	0	1793994	3352	62.8953	d__Bacteria;p__Bacteroidota;c__Bacteroidia;o__Bacteroidales;f__WCHB1-69;g__UBA1195;s__	low_quality	201_0	201_0	-	-
MAG2492	92.39	0	0	1704241	26641	96.8156	d__Bacteria;p__Firmicutes_A;c__Clostridia;o__Oscillospirales;f__Oscillospiraceae;g__Oscillibacter;s__	high_quality	2010_0	2010_0	-	-
CMAG1739	90.32	0.69	0	1356268	17993	91.1251	d__Bacteria;p__Firmicutes_A;c__Clostridia;o__Monoglobales_A;f__UBA1381;g__;s__	high_quality	2011_1	2011_1	-	-
CMAG1766	59.41	1.12	0	792025	5909	57.5815	d__Bacteria;p__Firmicutes_A;c__Clostridia;o__Monoglobales_A;f__UBA1381;g__;s__	low_quality	2011_2	2011_1	-	-
CMAG2011	93.79	1.23	33.33	2404738	13978	91.7854	d__Bacteria;p__Firmicutes_A;c__Clostridia;o__Monoglobales_A;f__UBA1381;g__;s__	high_quality	2012_0	2012_0	-	-
MAG1109	80.03	1.68	20	1483711	23942	76.0092	d__Bacteria;p__Firmicutes_A;c__Clostridia_A;o__Christensenellales;f__CAG-917;g__CAG-475;s__	medium_quality	2013_0	2013_0	-	-
MAG0187	71.28	0.47	0	1778409	5242	72.6495	d__Bacteria;p__Firmicutes_A;c__Clostridia;o__Lachnospirales;f__Lachnospiraceae;g__ISDg;s__	medium_quality	2014_0	2014_0	-	-
MAG0539	76.27	0.9	0	1710986	5060	75.4742	d__Bacteria;p__Firmicutes_A;c__Clostridia;o__Lachnospirales;f__Lachnospiraceae;g__ISDg;s__	medium_quality	2015_0	2015_0	-	GCA_017427775.1_ASM1742777v1_genomic.fna.gz
MAG0242	92.95	1.28	0	2444437	12228	90.6374	d__Bacteria;p__Eremiobacterota;c__UBP9;o__;f__;g__;s__	high_quality	2016_0	2016_0	-	-
CMAG0229	65.04	2.52	60	1389231	2030	55.7475	d__Bacteria;p__Firmicutes_A;c__Clostridia;o__Oscillospirales;f__Ruminococcaceae;g__D5;s__	low_quality	2017_0	2017_0	-	-
CMAG3180	80.1	4.03	45.45	2002131	10096	63.9541	d__Bacteria;p__Firmicutes_A;c__Clostridia;o__Oscillospirales;f__Ruminococcaceae;g__D5;s__	medium_quality	2018_0	2018_0	-	-
MAG1491	67.81	1.53	25	1955700	5146	63.8715	d__Bacteria;p__Firmicutes_A;c__Clostridia;o__Oscillospirales;f__Oscillospiraceae;g__;s__	low_quality	2019_0	2019_0	-	-
CMAG0109	97.58	0	0	2199990	176373	102.826	d__Bacteria;p__Bacteroidota;c__Bacteroidia;o__Bacteroidales;f__BM520;g__;s__	high_quality	202_0	202_0	-	-
MAG2054	73.33	2.01	0	2382126	8868	67.2278	d__Bacteria;p__Firmicutes_A;c__Clostridia;o__Lachnospirales;f__Lachnospiraceae;g__;s__	medium_quality	2020_0	2020_0	-	-
CMAG0776	90.83	0.13	0	1324717	35245	94.7271	d__Bacteria;p__Firmicutes_A;c__Clostridia;o__UMGS1810;f__UMGS1810;g__;s__	high_quality	2021_0	2021_0	-	-
CMAG3060	83.12	0.73	0	1975118	13836	83.611	d__Bacteria;p__Firmicutes_A;c__Clostridia;o__Oscillospirales;f__CAG-272;g__UMGS1696;s__	medium_quality	2022_0	2022_0	-	-
MAG0973	92.62	0.67	0	2086515	32709	93.7847	d__Bacteria;p__Firmicutes_A;c__Clostridia_A;o__Christensenellales;f__CAG-138;g__UBA3857;s__UBA3857_sp900313585	high_quality	2023_1	2023_1	-	GCA_017400895.1_ASM1740089v1_genomic.fna.gz
MAG2599	94.46	0.67	0	2045656	32637	95.6237	d__Bacteria;p__Firmicutes_A;c__Clostridia_A;o__Christensenellales;f__CAG-138;g__UBA3857;s__UBA3857_sp900313585	high_quality	2023_2	2023_1	-	GCA_017400895.1_ASM1740089v1_genomic.fna.gz
MAG0209	93.94	1.01	50	2171519	79433	93.79	d__Bacteria;p__Firmicutes_A;c__Clostridia_A;o__Christensenellales;f__CAG-138;g__UBA3857;s__	high_quality	2024_0	2024_0	-	GCA_017394835.1_ASM1739483v1_genomic.fna.gz
MAG1085	95.97	1.01	0	2436993	54127	95.6534	d__Bacteria;p__Firmicutes_A;c__Clostridia_A;o__Christensenellales;f__CAG-138;g__PeH17;s__	high_quality	2025_0	2025_0	-	-
MAG1364	97.88	0.93	0	2467844	23783	97.6063	d__Bacteria;p__Firmicutes_A;c__Clostridia_A;o__Christensenellales;f__CAG-138;g__PeH17;s__	high_quality	2026_0	2026_0	-	GCA_017395105.1_ASM1739510v1_genomic.fna.gz
MAG2437	99.29	1.65	0	1786223	48972	95.7299	d__Bacteria;p__Firmicutes_A;c__Clostridia;o__Peptostreptococcales;f__Anaerovoracaceae;g__Eubacterium_B;s__	high_quality	2027_0	2027_0	-	-
CMAG0399	88.74	2.83	0	1714466	8042	78.4954	d__Bacteria;p__Firmicutes_C;c__Negativicutes;o__;f__;g__;s__	medium_quality	2028_0	2028_0	-	GCA_017442105.1_ASM1744210v1_genomic.fna.gz
CMAG1486	71.03	3.02	14.29	1319394	4071	59.5397	d__Bacteria;p__Firmicutes_A;c__Clostridia;o__Oscillospirales;f__CAG-272;g__CAG-448;s__	medium_quality	2029_0	2029_0	-	-
CMAG2155	69.72	1.28	12.5	1461733	2751	66.7595	d__Bacteria;p__Bacteroidota;c__Bacteroidia;o__Bacteroidales;f__Bacteroidaceae;g__Prevotella;s__	low_quality	203_0	203_0	-	-
CMAG0592	93.71	0	0	1679995	35575	98.2611	d__Bacteria;p__Firmicutes_A;c__Clostridia_A;o__Christensenellales;f__CAG-138;g__SFDB01;s__	high_quality	2030_1	2030_1	-	-
CMAG0831	63.5	0.35	0	1060606	2580	65.1616	d__Bacteria;p__Firmicutes_A;c__Clostridia_A;o__Christensenellales;f__CAG-138;g__SFDB01;s__	low_quality	2030_2	2030_1	-	-
CMAG2572	87.91	2.2	0	1016155	31685	81.4109	d__Bacteria;p__Proteobacteria;c__Alphaproteobacteria;o__UBA3830;f__UBA3830;g__UBA3830;s__	medium_quality	2031_0	2031_0	1497,16S ribosomal RNA;1007,16S ribosomal RNA (partial);958,16S ribosomal RNA (partial);443,16S ribosomal RNA (partial);688,16S ribosomal RNA (partial);628,16S ribosomal RNA (partial);542,16S ribosomal RNA (partial);500,16S ribosomal RNA (partial)	-
CMAG2381	89.07	0	0	1495667	18142	93.3287	d__Bacteria;p__Firmicutes_A;c__Clostridia;o__Oscillospirales;f__Ruminococcaceae;g__;s__	medium_quality	2032_0	2032_0	-	C5039_bin_47.fa.gz
CMAG2984	69.05	0.29	0	1416639	4852	71.2859	d__Bacteria;p__Firmicutes_A;c__Clostridia;o__Oscillospirales;f__Butyricicoccaceae;g__;s__	low_quality	2033_0	2033_0	-	-
CMAG0695	95.97	0.67	0	1969163	42633	97.2497	d__Bacteria;p__Firmicutes_A;c__Clostridia;o__Oscillospirales;f__Acutalibacteraceae;g__UBA5905;s__	high_quality	2034_0	2034_0	-	-
CMAG0937	95.97	0.67	0	1737406	53260	97.3464	d__Bacteria;p__Firmicutes_A;c__Clostridia;o__Oscillospirales;f__Acutalibacteraceae;g__UBA5905;s__	high_quality	2035_0	2035_0	-	-
CMAG0074	92.95	1.34	0	2129215	31022	90.7417	d__Bacteria;p__Firmicutes_A;c__Clostridia;o__Oscillospirales;f__Acutalibacteraceae;g__UBA5905;s__	high_quality	2036_0	2036_0	-	-
CMAG1398	71.7	0.45	0	1485580	4872	73.1377	d__Bacteria;p__Firmicutes_A;c__Clostridia;o__Oscillospirales;f__Ruminococcaceae;g__;s__	medium_quality	2037_0	2037_0	-	GCA_017436575.1_ASM1743657v1_genomic.fna.gz
CMAG2012	87.61	2.94	25	1871799	6089	76.6945	d__Bacteria;p__Firmicutes_A;c__Clostridia;o__Oscillospirales;f__Ruminococcaceae;g__;s__	medium_quality	2038_0	2038_0	-	GCA_017483145.1_ASM1748314v1_genomic.fna.gz
CMAG1940	96.22	2.07	0	2020855	34812	90.4117	d__Bacteria;p__Firmicutes_A;c__Clostridia;o__Oscillospirales;f__Ruminococcaceae;g__;s__	high_quality	2039_0	2039_0	-	-
CMAG0259	97.85	0	0	2286010	273876	103.288	d__Bacteria;p__Bacteroidota;c__Bacteroidia;o__Bacteroidales;f__WCHB1-69;g__UBA1205;s__UBA1205_sp002309475	high_quality	204_1	204_1	-	GCA_017417525.1_ASM1741752v1_genomic.fna.gz
MAG1898	70.34	0	0	1661023	3234	73.8497	d__Bacteria;p__Bacteroidota;c__Bacteroidia;o__Bacteroidales;f__WCHB1-69;g__UBA1205;s__UBA1205_sp002309475	medium_quality	204_2	204_1	-	GCA_017539435.1_ASM1753943v1_genomic.fna.gz
CMAG1792	63.18	0.67	0	1084734	17281	64.0676	d__Bacteria;p__Firmicutes_A;c__Clostridia;o__Oscillospirales;f__Ruminococcaceae;g__;s__	low_quality	2040_3	2040_1	-	-
CMAG2213	70.92	2.35	0	1254416	5231	62.8886	d__Bacteria;p__Firmicutes_A;c__Clostridia;o__Oscillospirales;f__Ruminococcaceae;g__;s__	medium_quality	2040_1	2040_1	-	-
CMAG2368	93.54	6.11	0	1767429	10636	67.0168	d__Bacteria;p__Firmicutes_A;c__Clostridia;o__Oscillospirales;f__Ruminococcaceae;g__;s__	medium_quality	2040_7	2040_1	-	S95008B_bin_48.fa.gz
CMAG2461	74.39	2.07	50	1330223	2737	67.4773	d__Bacteria;p__Firmicutes_A;c__Clostridia;o__Oscillospirales;f__Ruminococcaceae;g__;s__	medium_quality	2040_4	2040_1	-	-
CMAG2626	96.31	0.67	0	1994855	65013	97.773	d__Bacteria;p__Firmicutes_A;c__Clostridia;o__Oscillospirales;f__Ruminococcaceae;g__;s__	high_quality	2040_5	2040_1	-	-
CMAG2688	86.73	1.17	25	1536408	10703	84.9095	d__Bacteria;p__Firmicutes_A;c__Clostridia;o__Oscillospirales;f__Ruminococcaceae;g__;s__	medium_quality	2040_6	2040_1	-	-
CMAG2950	74.11	1.54	0	1236730	4952	70.1048	d__Bacteria;p__Firmicutes_A;c__Clostridia;o__Oscillospirales;f__Ruminococcaceae;g__;s__	medium_quality	2040_8	2040_1	-	-
CMAG3021	58.78	0.86	0	983863	2948	57.9495	d__Bacteria;p__Firmicutes_A;c__Clostridia;o__Oscillospirales;f__Ruminococcaceae;g__;s__	low_quality	2040_2	2040_1	-	-
CMAG1389	95.97	0.67	0	1732967	72894	97.4827	d__Bacteria;p__Firmicutes_A;c__Clostridia;o__Oscillospirales;f__Acutalibacteraceae;g__UMGS172;s__	high_quality	2041_0	2041_0	-	-
CMAG1781	80.43	0	0	1319094	28303	84.8818	d__Bacteria;p__Firmicutes_A;c__Clostridia;o__Oscillospirales;f__Acutalibacteraceae;g__UMGS172;s__	medium_quality	2042_0	2042_0	-	-
CMAG1660	95.28	0.34	0	1693018	28142	98.0294	d__Bacteria;p__Firmicutes_A;c__Clostridia;o__Oscillospirales;f__Acutalibacteraceae;g__UMGS172;s__	high_quality	2043_0	2043_0	-	-
CMAG1637	89.24	1.34	50	2094781	114018	87.597	d__Bacteria;p__Firmicutes_A;c__Clostridia;o__Oscillospirales;f__CAG-272;g__UBA4717;s__	medium_quality	2044_0	2044_0	-	-
CMAG2299	67.47	0.52	33.33	1274319	7336	68.7355	d__Bacteria;p__Firmicutes_A;c__Clostridia;o__Oscillospirales;f__Ruminococcaceae;g__;s__	low_quality	2045_0	2045_0	-	-
MAG2297	98.1	0.04	0	2521462	120951	102.983	d__Bacteria;p__Firmicutes_A;c__Clostridia;o__Oscillospirales;f__Ruminococcaceae;g__D5;s__	high_quality	2046_0	2046_0	-	-
CMAG1846	72.48	0.67	0	1087150	5799	72.8934	d__Bacteria;p__Firmicutes_A;c__Clostridia;o__Oscillospirales;f__Acutalibacteraceae;g__Ruminococcus_E;s__	medium_quality	2047_0	2047_0	-	F5031_bin_36.fa.gz
CMAG2134	71.77	1.45	0	1139864	7109	68.3718	d__Bacteria;p__Firmicutes_A;c__Clostridia;o__Oscillospirales;f__Acutalibacteraceae;g__Ruminococcus_E;s__	medium_quality	2048_0	2048_0	-	F5108_bin_17.fa.gz
MAG1801	90.59	1.34	50	1813380	6279	87.6879	d__Bacteria;p__Firmicutes_A;c__Clostridia;o__Oscillospirales;f__Acutalibacteraceae;g__Ruminococcus_E;s__	high_quality	2049_0	2049_0	-	-
CMAG1639	62.48	0.81	0	1149034	2228	61.7779	d__Bacteria;p__Bacteroidota;c__Bacteroidia;o__Bacteroidales;f__P3;g__UBA3388;s__	low_quality	205_5	205_1	-	Boar-s11_bin_6.fa.gz
CMAG1929	91.4	0.81	0	1988909	13610	91.4839	d__Bacteria;p__Bacteroidota;c__Bacteroidia;o__Bacteroidales;f__P3;g__UBA3388;s__	high_quality	205_1	205_1	-	Boar-s8_bin_36.fa.gz
CMAG2636	93.55	0.65	100	1913507	22678	94.6556	d__Bacteria;p__Bacteroidota;c__Bacteroidia;o__Bacteroidales;f__P3;g__UBA3388;s__	high_quality	205_4	205_1	-	Boar-s8_bin_36.fa.gz
CMAG3012	87.76	0.75	0	1749119	5945	87.7842	d__Bacteria;p__Bacteroidota;c__Bacteroidia;o__Bacteroidales;f__P3;g__UBA3388;s__	medium_quality	205_2	205_1	-	Boar-s11_bin_6.fa.gz
CMAG3427	63.48	1.07	0	1349958	2960	61.6013	d__Bacteria;p__Bacteroidota;c__Bacteroidia;o__Bacteroidales;f__P3;g__UBA3388;s__	low_quality	205_3	205_1	-	Boar-s8_bin_36.fa.gz
CMAG2133	91.27	0.8	0	1773929	16338	91.4832	d__Bacteria;p__Bacteroidota;c__Bacteroidia;o__Bacteroidales;f__P3;g__UBA3388;s__UBA3388_sp004551865	high_quality	205_6	205_2	-	S53008A_bin_26.fa.gz
CMAG2485	67.07	1.79	0	1270137	2920	61.5854	d__Bacteria;p__Bacteroidota;c__Bacteroidia;o__Bacteroidales;f__P3;g__UBA3388;s__UBA3388_sp004551865	low_quality	205_7	205_2	-	W4930_bin_8.fa.gz
MAG0052	66.02	0.89	0	1178313	4265	65.1999	d__Bacteria;p__Firmicutes_A;c__Clostridia;o__Peptostreptococcales;f__Anaerovoracaceae;g__UBA1764;s__	low_quality	2050_1	2050_1	-	GCA_017524345.1_ASM1752434v1_genomic.fna.gz
MAG0154	83.33	3.09	0	1783567	5248	71.6	d__Bacteria;p__Firmicutes_A;c__Clostridia;o__Peptostreptococcales;f__Anaerovoracaceae;g__UBA1764;s__	medium_quality	2050_2	2050_1	-	GCA_017524345.1_ASM1752434v1_genomic.fna.gz
MAG2499	96.57	0	0	2086899	47897	101.25	d__Bacteria;p__Firmicutes_A;c__Clostridia;o__Peptostreptococcales;f__Anaerovoracaceae;g__UBA1764;s__	high_quality	2050_3	2050_1	-	GCA_017428205.1_ASM1742820v1_genomic.fna.gz
CMAG1410	63.12	0.11	0	1619916	112443	67.6209	d__Bacteria;p__Firmicutes_A;c__Clostridia;o__Peptostreptococcales;f__Anaerovoracaceae;g__;s__	low_quality	2051_1	2051_1	-	-
CMAG1599	60.11	0.31	0	964807	9213	62.5244	d__Bacteria;p__Firmicutes_A;c__Clostridia;o__Peptostreptococcales;f__Anaerovoracaceae;g__;s__	low_quality	2051_2	2051_1	-	-
MAG1179	95.74	0	0	1947197	139625	100.885	d__Bacteria;p__Firmicutes_A;c__Clostridia;o__Peptostreptococcales;f__Anaerovoracaceae;g__UBA3871;s__UBA3871_sp002392265	high_quality	2052_4	2052_1	-	-
MAG1328	59.86	0.24	0	1204410	2095	61.9812	d__Bacteria;p__Firmicutes_A;c__Clostridia;o__Peptostreptococcales;f__Anaerovoracaceae;g__UBA3871;s__UBA3871_sp002392265	low_quality	2052_3	2052_1	-	GCA_017454435.1_ASM1745443v1_genomic.fna.gz
MAG1813	69.03	0	0	1337004	5012	72.73	d__Bacteria;p__Firmicutes_A;c__Clostridia;o__Peptostreptococcales;f__Anaerovoracaceae;g__UBA3871;s__UBA3871_sp002392265	low_quality	2052_1	2052_1	-	GCA_017454435.1_ASM1745443v1_genomic.fna.gz
MAG2521	98.58	0	0	2114346	329235	104.098	d__Bacteria;p__Firmicutes_A;c__Clostridia;o__Peptostreptococcales;f__Anaerovoracaceae;g__UBA3871;s__UBA3871_sp002392265	high_quality	2052_2	2052_1	-	-
MAG0563	85.98	1	0	2320963	4801	84.6613	d__Bacteria;p__Firmicutes_A;c__Clostridia;o__Oscillospirales;f__Acutalibacteraceae;g__CAG-488;s__	medium_quality	2053_0	2053_0	-	-
MAG1062	96.54	1.11	0	3772671	46032	95.6531	d__Bacteria;p__Bacteroidota;c__Bacteroidia;o__Bacteroidales;f__Bacteroidaceae;g__Prevotella;s__	high_quality	2054_0	2054_0	-	-
MAG2110	60.56	1.33	25	2206152	2708	57.3426	d__Bacteria;p__Bacteroidota;c__Bacteroidia;o__Bacteroidales;f__Bacteroidaceae;g__Prevotella;s__Prevotella_sp002449845	low_quality	2055_0	2055_0	-	GCA_002449845.1_genomic.fna.gz
MAG0840	95.23	2.54	25	4120306	92683	87.497	d__Bacteria;p__Bacteroidota;c__Bacteroidia;o__Bacteroidales;f__Bacteroidaceae;g__43-108;s__	high_quality	2056_0	2056_0	-	-
CMAG1939	73.58	3.02	20	1299207	2535	61.884	d__Bacteria;p__Firmicutes_A;c__Clostridia;o__Oscillospirales;f__Ruminococcaceae;g__UBA1375;s__	medium_quality	2057_1	2057_1	-	-
CMAG3386	85.44	1.63	20	1564672	4714	80.9634	d__Bacteria;p__Firmicutes_A;c__Clostridia;o__Oscillospirales;f__Ruminococcaceae;g__UBA1375;s__	medium_quality	2057_2	2057_1	-	-
MAG2151	84.93	1.34	0	1617072	5157	81.9424	d__Bacteria;p__Firmicutes_A;c__Clostridia_A;o__Christensenellales;f__CAG-138;g__SFEL01;s__SFEL01_sp004557245	medium_quality	2058_0	2058_0	-	GCA_004557245.1_genomic.fna.gz
CMAG1868	75.58	1	57.14	1893838	9839	74.573	d__Bacteria;p__Bacteroidota;c__Bacteroidia;o__Bacteroidales;f__Bacteroidaceae;g__Prevotella;s__	medium_quality	2059_1	2059_1	-	Duroc.SH-FCR.HF3_bin_35.fa.gz
CMAG2434	56.9	0	0	1587491	12071	60.9817	d__Bacteria;p__Bacteroidota;c__Bacteroidia;o__Bacteroidales;f__Bacteroidaceae;g__Prevotella;s__	low_quality	2059_2	2059_1	-	Duroc.SH-FCR.HF3_bin_35.fa.gz
MAG1096	96.63	1.12	100	1096535	59113	95.8017	d__Bacteria;p__Firmicutes;c__Bacilli;o__RFN20;f__CAG-826;g__UBA4855;s__	high_quality	206_0	206_0	1515,16S ribosomal RNA	-
CMAG2037	59.48	0	0	1453156	7369	63.3474	d__Bacteria;p__Bacteroidota;c__Bacteroidia;o__Bacteroidales;f__Bacteroidaceae;g__Prevotella;s__	low_quality	2060_1	2060_1	-	-
CMAG2154	85	1.7	0	2288166	19454	80.789	d__Bacteria;p__Bacteroidota;c__Bacteroidia;o__Bacteroidales;f__Bacteroidaceae;g__Prevotella;s__	medium_quality	2060_2	2060_1	938,16S ribosomal RNA (partial);1052,16S ribosomal RNA (partial);759,16S ribosomal RNA (partial);591,16S ribosomal RNA (partial);552,16S ribosomal RNA (partial);504,16S ribosomal RNA (partial)	-
CMAG2815	79.54	0	0	2071579	152445	84.7231	d__Bacteria;p__Bacteroidota;c__Bacteroidia;o__Bacteroidales;f__Bacteroidaceae;g__Prevotella;s__	medium_quality	2060_3	2060_1	-	-
MAG0344	88.3	2.29	0	1933737	15285	81.0343	d__Bacteria;p__Bacteroidota;c__Bacteroidia;o__Bacteroidales;f__Bacteroidaceae;g__RUG210;s__	medium_quality	2061_1	2061_1	-	GCA_017940695.1_ASM1794069v1_genomic.fna.gz
MAG1093	91.16	1.12	0	2069044	96349	90.5438	d__Bacteria;p__Bacteroidota;c__Bacteroidia;o__Bacteroidales;f__Bacteroidaceae;g__RUG210;s__	high_quality	2061_2	2061_1	-	GCA_017940695.1_ASM1794069v1_genomic.fna.gz
MAG0328	64.05	1.74	20	1421308	4355	58.989	d__Bacteria;p__Bacteroidota;c__Bacteroidia;o__Bacteroidales;f__Muribaculaceae;g__;s__	low_quality	2062_0	2062_0	-	-
CMAG2594	60.5	0.67	100	883882	2074	60.4668	d__Bacteria;p__Firmicutes_A;c__Clostridia;o__Oscillospirales;f__Acutalibacteraceae;g__;s__	low_quality	2063_0	2063_0	-	-
CMAG2711	64.54	0.67	0	1772367	27585	65.6307	d__Bacteria;p__Firmicutes_A;c__Clostridia;o__Lachnospirales;f__Lachnospiraceae;g__;s__	low_quality	2064_0	2064_0	-	-
CMAG0874	60.69	0	0	973030	2265	64.0451	d__Bacteria;p__Firmicutes_A;c__Clostridia;o__Oscillospirales;f__Ruminococcaceae;g__UMGS1668;s__	low_quality	2065_1	2065_1	-	GCA_017465425.1_ASM1746542v1_genomic.fna.gz
CMAG2775	94.41	2.01	0	1925989	135006	89.4904	d__Bacteria;p__Firmicutes_A;c__Clostridia;o__Oscillospirales;f__Ruminococcaceae;g__UMGS1668;s__	high_quality	2065_2	2065_2	-	S136810B_bin_24.fa.gz
CMAG0738	93.76	0.67	0	1896408	35803	94.9639	d__Bacteria;p__Firmicutes_A;c__Clostridia;o__Oscillospirales;f__Ruminococcaceae;g__UMGS1668;s__	high_quality	2066_0	2066_0	-	-
CMAG0958	87.92	1.01	0	1722143	72123	87.7281	d__Bacteria;p__Firmicutes_A;c__Clostridia;o__Oscillospirales;f__Ruminococcaceae;g__UMGS1668;s__	medium_quality	2067_0	2067_0	-	-
CMAG3287	84.68	3.13	0	1534154	25630	73.4387	d__Bacteria;p__Firmicutes_A;c__Clostridia;o__Oscillospirales;f__Ruminococcaceae;g__UMGS1668;s__UMGS1668_sp004556975	medium_quality	2068_0	2068_0	-	S76602A_bin_17.fa.gz
CMAG2071	84.64	3.25	8.33	1566121	7723	72.2778	d__Bacteria;p__Firmicutes_A;c__Clostridia;o__Oscillospirales;f__Ruminococcaceae;g__UBA3818;s__UBA3818_sp002369315	medium_quality	2069_1	2069_1	-	S6202B_bin_12.fa.gz
CMAG2325	77.85	0.06	0	1380553	6056	81.3322	d__Bacteria;p__Firmicutes_A;c__Clostridia;o__Oscillospirales;f__Ruminococcaceae;g__UBA3818;s__UBA3818_sp002369315	medium_quality	2069_2	2069_1	-	GCA_002369315.1_genomic.fna.gz
MAG2045	79	0.06	33.33	1288918	21297	83.0283	d__Bacteria;p__Firmicutes_A;c__Clostridia;o__Lachnospirales;f__Lachnospiraceae;g__Eubacterium_G;s__	medium_quality	207_0	207_0	-	GCA_017475235.1_ASM1747523v1_genomic.fna.gz
CMAG0650	93.06	0.67	0	1812690	12073	93.7918	d__Bacteria;p__Firmicutes_A;c__Clostridia;o__Oscillospirales;f__Acutalibacteraceae;g__UMGS1623;s__	high_quality	2070_0	2070_0	-	-
CMAG1131	91.39	0.23	100	1665483	43858	94.882	d__Bacteria;p__Firmicutes_A;c__Clostridia;o__Oscillospirales;f__CAG-382;g__UMGS882;s__	high_quality	2071_0	2071_0	-	-
CMAG1177	91.3	2.03	0	2169616	18056	85.4066	d__Bacteria;p__Firmicutes_A;c__Clostridia;o__Oscillospirales;f__CAG-272;g__QALR01;s__	high_quality	2072_0	2072_0	-	-
CMAG1945	93.74	1.68	33.33	1584846	18166	89.5993	d__Bacteria;p__Firmicutes_A;c__Clostridia;o__Oscillospirales;f__QAKW01;g__;s__	high_quality	2073_0	2073_0	-	-
CMAG2579	54.79	0.59	0	1003746	4398	55.4833	d__Bacteria;p__Desulfobacterota;c__Desulfovibrionia;o__Desulfovibrionales;f__Desulfovibrionaceae;g__Mailhella;s__	low_quality	2074_0	2074_0	-	-
MAG2338	99.38	1.2	0	1638624	248477	98.7753	d__Bacteria;p__Firmicutes_C;c__Negativicutes;o__Acidaminococcales;f__Acidaminococcaceae;g__Phascolarctobacterium_A;s__	high_quality	2075_0	2075_0	-	-
MAG2184	98.36	1.09	0	3815845	137663	98.0488	d__Bacteria;p__Bacteroidota;c__Bacteroidia;o__Bacteroidales;f__Dysgonomonadaceae;g__Petrimonas;s__	high_quality	2076_0	2076_0	-	-
MAG2576	73.04	0.87	0	2065035	2995	72.1664	d__Bacteria;p__Bacteroidota;c__Bacteroidia;o__Bacteroidales;f__Dysgonomonadaceae;g__;s__	medium_quality	2077_0	2077_0	-	-
MAG2318	94.62	0.86	0	1979828	6100	94.1053	d__Bacteria;p__Bacteroidota;c__Bacteroidia;o__Bacteroidales;f__Paludibacteraceae;g__F0058;s__	high_quality	2078_0	2078_0	437,16S ribosomal RNA (partial)	-
MAG0862	87.71	1.25	0	3114913	10140	85.466	d__Bacteria;p__Bacteroidota;c__Bacteroidia;o__Bacteroidales;f__Paludibacteraceae;g__UBA1181;s__	medium_quality	2079_1	2079_1	-	-
MAG1906	99.19	0	0	3691775	101071	104.195	d__Bacteria;p__Bacteroidota;c__Bacteroidia;o__Bacteroidales;f__Paludibacteraceae;g__UBA1181;s__	high_quality	2079_2	2079_2	913,16S ribosomal RNA (partial)	GCA_017527905.1_ASM1752790v1_genomic.fna.gz
CMAG2797	88.62	0.98	0	1485206	16881	87.9474	d__Bacteria;p__Firmicutes_A;c__Clostridia;o__Lachnospirales;f__Lachnospiraceae;g__UBA1712;s__	medium_quality	208_1	208_1	-	F5014_bin_23.fa.gz
CMAG3496	79.07	0.27	0	1297806	4952	81.4148	d__Bacteria;p__Firmicutes_A;c__Clostridia;o__Lachnospirales;f__Lachnospiraceae;g__UBA1712;s__	medium_quality	208_2	208_1	-	S67912A_bin_20.fa.gz
CMAG0355	99.46	0.81	0	3868496	74616	100.283	d__Bacteria;p__Bacteroidota;c__Bacteroidia;o__Bacteroidales;f__Paludibacteraceae;g__UBA1181;s__	high_quality	2080_0	2080_0	-	GCA_017619195.1_ASM1761919v1_genomic.fna.gz
CMAG0677	97.31	0	0	2699606	51164	102.019	d__Bacteria;p__Bacteroidota;c__Bacteroidia;o__Bacteroidales;f__Paludibacteraceae;g__UBA1181;s__	high_quality	2081_0	2081_0	-	GCA_017520515.1_ASM1752051v1_genomic.fna.gz
MAG1696	72.5	2.45	0	1833132	2715	63.6838	d__Bacteria;p__Spirochaetota;c__Spirochaetia;o__Treponematales;f__Treponemataceae;g__GCA-2749205;s__	medium_quality	2082_0	2082_0	-	GCA_017453745.1_ASM1745374v1_genomic.fna.gz
MAG1719	98.95	0.17	0	2655959	61277	102.887	d__Bacteria;p__Spirochaetota;c__Spirochaetia;o__Treponematales;f__Treponemataceae;g__Treponema_D;s__	high_quality	2083_0	2083_0	926,16S ribosomal RNA (partial)	-
MAG2444	94.09	3.36	40	2378472	15840	81.4898	d__Bacteria;p__Firmicutes_A;c__Clostridia;o__Oscillospirales;f__Acutalibacteraceae;g__UBA1213;s__	high_quality	2084_0	2084_0	-	-
MAG2454	90.72	0.67	100	2260920	6486	91.182	d__Bacteria;p__Firmicutes_A;c__Clostridia;o__Oscillospirales;f__Acutalibacteraceae;g__UBA1213;s__	high_quality	2085_0	2085_0	-	-
MAG2114	96.73	0.73	0	2994236	11461	97.1392	d__Bacteria;p__Firmicutes_A;c__Clostridia;o__Oscillospirales;f__Acutalibacteraceae;g__UBA1213;s__UBA1213_sp002351795	high_quality	2086_0	2086_0	-	GCA_002351795.1_genomic.fna.gz
MAG2273	98.64	0.67	0	3978715	17169	99.5247	d__Bacteria;p__Firmicutes_A;c__Clostridia;o__Oscillospirales;f__Acutalibacteraceae;g__UBA1213;s__	high_quality	2087_0	2087_0	-	-
MAG2586	93.49	0	0	3220343	7823	97.3834	d__Bacteria;p__Firmicutes_A;c__Clostridia;o__Oscillospirales;f__Acutalibacteraceae;g__UBA1213;s__	high_quality	2088_0	2088_0	1026,16S ribosomal RNA (partial)	-
CMAG0358	85.54	0.88	0	1620754	6532	84.955	d__Bacteria;p__Firmicutes_A;c__Clostridia_A;o__Christensenellales;f__Borkfalkiaceae;g__;s__	medium_quality	2089_0	2089_0	550,16S ribosomal RNA (partial)	-
MAG1556	81.81	1.43	0	2052334	4943	78.354	d__Bacteria;p__Firmicutes_A;c__Clostridia;o__Lachnospirales;f__Lachnospiraceae;g__NK4A136;s__NK4A136_sp002373855	medium_quality	209_0	209_0	-	GCA_017544235.1_ASM1754423v1_genomic.fna.gz
CMAG1439	67.05	1.72	0	1339262	4513	62.1045	d__Bacteria;p__Firmicutes_A;c__Clostridia;o__Oscillospirales;f__Acutalibacteraceae;g__SFWF01;s__	low_quality	2090_0	2090_0	-	BL-unmapped_bin_181.fa.gz
CMAG1031	88.51	0.81	0	1209441	33003	88.9786	d__Bacteria;p__Firmicutes_A;c__Clostridia_A;o__Christensenellales;f__CAG-552;g__CAG-552;s__	medium_quality	2091_0	2091_0	-	GCA_017501145.1_ASM1750114v1_genomic.fna.gz
MAG0286	63.9	0.43	0	2274582	2285	65.1089	d__Bacteria;p__Eremiobacterota;c__UBP9;o__UBA4705;f__UBA4705;g__;s__	low_quality	2092_0	2092_0	-	-
MAG2415	74.61	1.31	0	1578660	2844	71.5139	d__Bacteria;p__Firmicutes_A;c__Clostridia;o__Oscillospirales;f__Butyricicoccaceae;g__;s__	medium_quality	2093_0	2093_0	-	-
MAG0998	85.64	6.08	43.75	3302094	12895	59.3504	d__Bacteria;p__Verrucomicrobiota;c__Kiritimatiellae;o__LD1-PB3;f__Lenti-01;g__;s__	medium_quality	2094_1	2094_1	1576,16S ribosomal RNA	-
MAG1066	79.1	1.49	50	2721998	3123	75.1446	d__Bacteria;p__Verrucomicrobiota;c__Kiritimatiellae;o__LD1-PB3;f__Lenti-01;g__;s__	medium_quality	2094_2	2094_2	-	-
MAG2531	89.47	2.03	0	3370034	19797	83.6166	d__Bacteria;p__Verrucomicrobiota;c__Kiritimatiellae;o__LD1-PB3;f__Lenti-01;g__;s__	medium_quality	2094_3	2094_3	1576,16S ribosomal RNA	GCA_017527155.1_ASM1752715v1_genomic.fna.gz
MAG2465	68.12	1.24	0	1432392	3269	65.4344	d__Bacteria;p__Firmicutes_A;c__Clostridia_A;o__Christensenellales;f__DTU072;g__CAG-1782;s__	low_quality	2095_0	2095_0	-	-
MAG1333	84.99	2.7	25	4200814	7884	75.3867	d__Bacteria;p__Verrucomicrobiota;c__Lentisphaeria;o__Victivallales;f__UBA1829;g__UBA11452;s__	medium_quality	2096_0	2096_0	838,16S ribosomal RNA (partial);502,16S ribosomal RNA (partial);475,16S ribosomal RNA (partial)	-
CMAG2640	84.81	2.58	0	1568757	14421	76.069	d__Bacteria;p__Firmicutes_A;c__Clostridia_A;o__Christensenellales;f__CAG-1252;g__;s__	medium_quality	2097_0	2097_0	-	Duroc-High5_bin_10.fa.gz
MAG1157	91.94	0	0	1972275	118196	97.0126	d__Bacteria;p__Firmicutes_A;c__Clostridia_A;o__Christensenellales;f__DTU072;g__CAG-1782;s__CAG-1782_sp002349735	high_quality	2098_0	2098_0	-	LW1-s150761_bin_41.fa.gz
CMAG0661	81.9	2.04	40	1603283	6452	75.5097	d__Bacteria;p__Firmicutes_A;c__Clostridia;o__Oscillospirales;f__CAG-272;g__UBA7573;s__	medium_quality	2099_0	2099_0	-	-
MAG0434	60.63	1.79	100	595391	7535	55.5571	d__Bacteria;p__Patescibacteria;c__Saccharimonadia;o__Saccharimonadales;f__Saccharimonadaceae;g__UBA2866;s__	low_quality	21_2	21_1	-	-
MAG0848	71.71	1.69	0	857366	24696	67.6526	d__Bacteria;p__Patescibacteria;c__Saccharimonadia;o__Saccharimonadales;f__Saccharimonadaceae;g__UBA2866;s__	medium_quality	21_1	21_1	-	-
MAG2611	85.7	2.63	16.67	1822199	5008	76.2497	d__Bacteria;p__Firmicutes_A;c__Clostridia;o__Lachnospirales;f__Lachnospiraceae;g__UBA1712;s__	medium_quality	210_0	210_0	-	GCA_017540355.1_ASM1754035v1_genomic.fna.gz
CMAG1568	90.6	1.34	0	1508523	32585	88.413	d__Bacteria;p__Firmicutes_A;c__Clostridia;o__Oscillospirales;f__CAG-272;g__UBA7573;s__	high_quality	2100_0	2100_0	-	-
CMAG2593	83.33	1.36	0	1592043	36915	81.0972	d__Bacteria;p__Firmicutes_A;c__Clostridia;o__Oscillospirales;f__CAG-272;g__UBA7573;s__	medium_quality	2101_0	2101_0	-	-
CMAG0786	84.97	0.68	50	1773999	16225	85.7802	d__Bacteria;p__Verrucomicrobiota;c__Verrucomicrobiae;o__Opitutales;f__CAG-312;g__CAG-312;s__	medium_quality	2102_0	2102_0	-	-
CMAG3103	86.86	0.51	0	1987385	5382	88.0409	d__Bacteria;p__Verrucomicrobiota;c__Verrucomicrobiae;o__Opitutales;f__CAG-312;g__CAG-312;s__CAG-312_sp900546565	medium_quality	2103_0	2103_0	987,16S ribosomal RNA (partial);854,16S ribosomal RNA (partial);586,16S ribosomal RNA (partial);520,16S ribosomal RNA (partial)	GCA_900546565.1_genomic.fna.gz
CMAG0085	83.24	0.34	100	1650126	30439	86.0234	d__Bacteria;p__Firmicutes_A;c__Clostridia;o__Oscillospirales;f__Acutalibacteraceae;g__Ruminococcus_E;s__	medium_quality	2104_0	2104_0	-	-
CMAG0137	97.99	0.67	0	2130594	128298	99.7482	d__Bacteria;p__Firmicutes_A;c__Clostridia;o__Oscillospirales;f__Acutalibacteraceae;g__Ruminococcus_E;s__	high_quality	2105_0	2105_0	-	GCA_017473955.1_ASM1747395v1_genomic.fna.gz
CMAG0009	96.18	0	0	1718103	70863	101.03	d__Bacteria;p__Firmicutes_A;c__Clostridia;o__Oscillospirales;f__Acutalibacteraceae;g__Ruminococcus_E;s__	high_quality	2106_0	2106_0	-	-
CMAG0111	95.16	0.89	0	2043044	12367	94.8023	d__Bacteria;p__Firmicutes_A;c__Clostridia;o__Oscillospirales;f__Acutalibacteraceae;g__Ruminococcus_E;s__	high_quality	2107_0	2107_0	-	-
CMAG0217	89.93	0	0	1580342	97424	94.9187	d__Bacteria;p__Firmicutes_A;c__Clostridia;o__Oscillospirales;f__Acutalibacteraceae;g__Ruminococcus_E;s__	medium_quality	2108_0	2108_0	-	GCA_017407755.1_ASM1740775v1_genomic.fna.gz
CMAG1444	96.07	0.74	0	4810440	185877	97.6392	d__Bacteria;p__Bacteroidota;c__Bacteroidia;o__Bacteroidales;f__Bacteroidaceae;g__Bacteroides;s__Bacteroides_fragilis	high_quality	2109_0	2109_0	-	GCF_000025985.1_genomic.fna.gz
CMAG3126	84.53	5.17	6.25	2763494	28018	63.1274	d__Bacteria;p__Firmicutes_A;c__Clostridia;o__Lachnospirales;f__Lachnospiraceae;g__CAG-194;s__	medium_quality	211_0	211_0	-	-
MAG0641	58	0	0	915778	2649	61.4231	d__Bacteria;p__Firmicutes_A;c__Clostridia_A;o__Christensenellales;f__Borkfalkiaceae;g__UBA1259;s__	low_quality	2110_0	2110_0	400,16S ribosomal RNA (partial)	GCA_017447245.1_ASM1744724v1_genomic.fna.gz
MAG0755	63.17	0.94	0	1019221	6083	62.2541	d__Bacteria;p__Firmicutes_A;c__Clostridia_A;o__Christensenellales;f__Borkfalkiaceae;g__UBA1259;s__	low_quality	2111_0	2111_0	-	-
MAG1167	92.54	0.88	0	1304379	97374	93.1284	d__Bacteria;p__Firmicutes_A;c__Clostridia_A;o__Christensenellales;f__Borkfalkiaceae;g__UBA1259;s__	high_quality	2112_0	2112_0	497,16S ribosomal RNA (partial)	GCA_017446925.1_ASM1744692v1_genomic.fna.gz
MAG1298	89.15	0	0	1574963	177805	94.3999	d__Bacteria;p__Firmicutes_A;c__Clostridia_A;o__Christensenellales;f__Borkfalkiaceae;g__UBA1259;s__	medium_quality	2113_0	2113_0	1257,16S ribosomal RNA (partial)	-
MAG1735	91.71	1.61	0	1915969	27703	88.1025	d__Bacteria;p__Firmicutes_A;c__Clostridia_A;o__Christensenellales;f__Borkfalkiaceae;g__UBA1259;s__	high_quality	2114_0	2114_0	-	-
CMAG2141	75.19	1.25	0	1366600	3894	72.5304	d__Bacteria;p__Firmicutes_A;c__Clostridia;o__Oscillospirales;f__Acutalibacteraceae;g__CAG-180;s__	medium_quality	2115_1	2115_1	-	C4982_bin_38.fa.gz
CMAG3419	91.44	0	0	1662632	11712	95.5086	d__Bacteria;p__Firmicutes_A;c__Clostridia;o__Oscillospirales;f__Acutalibacteraceae;g__CAG-180;s__	high_quality	2115_2	2115_1	-	C4982_bin_38.fa.gz
CMAG2005	72.27	3.86	50	1384217	22408	57.3204	d__Bacteria;p__Firmicutes_A;c__Clostridia;o__Oscillospirales;f__Acutalibacteraceae;g__CAG-180;s__	medium_quality	2116_1	2116_1	-	-
CMAG2408	77.49	1.34	66.67	1502487	7654	74.6739	d__Bacteria;p__Firmicutes_A;c__Clostridia;o__Oscillospirales;f__Acutalibacteraceae;g__CAG-180;s__	medium_quality	2116_2	2116_2	-	Boar-s23_bin_16.fa.gz
CMAG1968	66.67	0.63	33.33	962744	2834	66.9724	d__Bacteria;p__Firmicutes_A;c__Clostridia_A;o__Christensenellales;f__Borkfalkiaceae;g__;s__	low_quality	2117_0	2117_0	658,16S ribosomal RNA (partial);542,16S ribosomal RNA (partial);542,16S ribosomal RNA (partial);628,16S ribosomal RNA (partial)	-
MAG2132	95.97	0.4	50	2569920	26276	98.3896	d__Bacteria;p__Firmicutes_A;c__Clostridia;o__Oscillospirales;f__Acutalibacteraceae;g__UBA737;s__	high_quality	2118_0	2118_0	669,16S ribosomal RNA (partial)	-
CMAG2486	69.14	2.14	0	1136115	2653	61.8637	d__Bacteria;p__Firmicutes_A;c__Clostridia;o__Oscillospirales;f__Acutalibacteraceae;g__Eubacterium_R;s__	low_quality	2119_1	2119_1	-	-
CMAG3499	79.11	2.3	16.67	1175891	2748	71.049	d__Bacteria;p__Firmicutes_A;c__Clostridia;o__Oscillospirales;f__Acutalibacteraceae;g__Eubacterium_R;s__	medium_quality	2119_2	2119_1	-	-
CMAG3225	85.64	5.44	47.83	2767221	7363	62.3071	d__Bacteria;p__Firmicutes_A;c__Clostridia;o__Lachnospirales;f__Lachnospiraceae;g__CAG-194;s__	medium_quality	212_0	212_0	-	-
CMAG1817	88.28	0.22	0	1404289	25875	91.5929	d__Bacteria;p__Firmicutes_A;c__Clostridia;o__Oscillospirales;f__Acutalibacteraceae;g__Eubacterium_R;s__	medium_quality	2120_1	2120_1	-	-
CMAG2032	98.66	2.01	0	1729482	73029	93.4735	d__Bacteria;p__Firmicutes_A;c__Clostridia;o__Oscillospirales;f__Acutalibacteraceae;g__Eubacterium_R;s__	high_quality	2120_2	2120_1	-	-
CMAG3041	82.33	0.75	33.33	1469693	5091	82.2868	d__Bacteria;p__Firmicutes_A;c__Clostridia;o__Oscillospirales;f__Acutalibacteraceae;g__Eubacterium_R;s__	medium_quality	2121_0	2121_0	-	-
CMAG1828	57.68	0	0	832153	2757	61.1204	d__Bacteria;p__Firmicutes_A;c__Clostridia;o__Oscillospirales;f__Acutalibacteraceae;g__Eubacterium_R;s__	low_quality	2122_0	2122_0	-	-
CMAG1858	95.77	0.39	100	1701660	19541	98.1109	d__Bacteria;p__Firmicutes_A;c__Clostridia;o__Oscillospirales;f__Acutalibacteraceae;g__Eubacterium_R;s__	high_quality	2123_1	2123_1	-	-
CMAG2293	91.77	1.34	50	1644905	15578	89.2625	d__Bacteria;p__Firmicutes_A;c__Clostridia;o__Oscillospirales;f__Acutalibacteraceae;g__Eubacterium_R;s__	high_quality	2123_2	2123_1	-	-
CMAG2508	84.52	4.03	8.33	1483006	8028	68.2746	d__Bacteria;p__Firmicutes_A;c__Clostridia;o__Oscillospirales;f__Acutalibacteraceae;g__Eubacterium_R;s__	medium_quality	2124_1	2124_1	-	-
CMAG2554	98.66	0	0	1991143	92275	103.625	d__Bacteria;p__Firmicutes_A;c__Clostridia;o__Oscillospirales;f__Acutalibacteraceae;g__Eubacterium_R;s__	high_quality	2124_2	2124_1	-	-
CMAG1829	77.94	2.24	25	1576829	9442	70.7151	d__Bacteria;p__Firmicutes_A;c__Clostridia;o__Oscillospirales;f__Acutalibacteraceae;g__Eubacterium_R;s__	medium_quality	2124_3	2124_2	-	-
CMAG2200	90.57	4.38	42.86	1941982	28303	73.1218	d__Bacteria;p__Firmicutes_A;c__Clostridia;o__Oscillospirales;f__Acutalibacteraceae;g__Eubacterium_R;s__	high_quality	2124_4	2124_3	-	-
CMAG2082	56.32	0.67	0	903752	6151	56.7589	d__Bacteria;p__Firmicutes_A;c__Clostridia;o__Oscillospirales;f__Acutalibacteraceae;g__Eubacterium_R;s__	low_quality	2125_5	2125_1	-	C5071_bin_22.fa.gz
CMAG2310	84.51	2.18	16.67	1494614	12801	77.7172	d__Bacteria;p__Firmicutes_A;c__Clostridia;o__Oscillospirales;f__Acutalibacteraceae;g__Eubacterium_R;s__	medium_quality	2125_1	2125_1	-	C5071_bin_22.fa.gz
CMAG2449	97.65	0.46	57.14	1767742	90381	100.306	d__Bacteria;p__Firmicutes_A;c__Clostridia;o__Oscillospirales;f__Acutalibacteraceae;g__Eubacterium_R;s__	high_quality	2125_6	2125_1	-	C5071_bin_22.fa.gz
CMAG2739	77.52	1.41	50	1425481	35362	75.0185	d__Bacteria;p__Firmicutes_A;c__Clostridia;o__Oscillospirales;f__Acutalibacteraceae;g__Eubacterium_R;s__	medium_quality	2125_2	2125_1	-	C5071_bin_22.fa.gz
CMAG3379	80.13	0.89	0	1350868	8835	79.6262	d__Bacteria;p__Firmicutes_A;c__Clostridia;o__Oscillospirales;f__Acutalibacteraceae;g__Eubacterium_R;s__	medium_quality	2125_3	2125_1	-	C5071_bin_22.fa.gz
CMAG3475	66.7	1.34	0	1114229	5004	63.6993	d__Bacteria;p__Firmicutes_A;c__Clostridia;o__Oscillospirales;f__Acutalibacteraceae;g__Eubacterium_R;s__	low_quality	2125_4	2125_1	-	C5071_bin_22.fa.gz
CMAG2227	66.52	0.39	50	1376495	6274	68.3675	d__Bacteria;p__Firmicutes_A;c__Clostridia;o__Oscillospirales;f__Acutalibacteraceae;g__Eubacterium_R;s__	low_quality	2126_0	2126_0	-	-
CMAG1765	83.22	2.24	0	1458820	14530	76.1823	d__Bacteria;p__Firmicutes_A;c__Clostridia;o__Oscillospirales;f__Acutalibacteraceae;g__Eubacterium_R;s__	medium_quality	2127_3	2127_1	-	-
CMAG1864	95.34	1.9	0	1794694	47478	90.5165	d__Bacteria;p__Firmicutes_A;c__Clostridia;o__Oscillospirales;f__Acutalibacteraceae;g__Eubacterium_R;s__	high_quality	2127_1	2127_1	502,16S ribosomal RNA (partial)	-
CMAG2000	85.05	2.57	0	1535647	11248	76.2511	d__Bacteria;p__Firmicutes_A;c__Clostridia;o__Oscillospirales;f__Acutalibacteraceae;g__Eubacterium_R;s__	medium_quality	2127_4	2127_1	-	-
CMAG2297	89.69	2.57	20	1576445	12899	80.9506	d__Bacteria;p__Firmicutes_A;c__Clostridia;o__Oscillospirales;f__Acutalibacteraceae;g__Eubacterium_R;s__	medium_quality	2127_2	2127_1	-	-
CMAG2179	79.97	3.16	22.22	1433240	6100	67.9553	d__Bacteria;p__Firmicutes_A;c__Clostridia;o__Oscillospirales;f__Acutalibacteraceae;g__Eubacterium_R;s__	medium_quality	2127_5	2127_2	-	-
CMAG1603	94.63	0	0	2009329	33331	99.1528	d__Bacteria;p__Firmicutes_A;c__Clostridia;o__Oscillospirales;f__Acutalibacteraceae;g__Eubacterium_R;s__	high_quality	2128_0	2128_0	-	-
CMAG2379	81.49	2.18	75	1676796	9607	74.5726	d__Bacteria;p__Firmicutes_A;c__Clostridia;o__Oscillospirales;f__Acutalibacteraceae;g__Eubacterium_R;s__	medium_quality	2129_0	2129_0	-	-
CMAG1445	92.36	0.67	0	2233010	17903	93.2629	d__Bacteria;p__Firmicutes_A;c__Clostridia;o__Lachnospirales;f__Lachnospiraceae;g__Acetivibrio_A;s__	high_quality	213_0	213_0	-	-
CMAG2137	95.97	0.67	0	1757189	60451	97.4014	d__Bacteria;p__Firmicutes_A;c__Clostridia;o__Oscillospirales;f__Acutalibacteraceae;g__Eubacterium_R;s__	high_quality	2130_0	2130_0	-	F5143_bin_5.fa.gz
CMAG2088	94.3	0.56	100	1802648	8995	95.454	d__Bacteria;p__Firmicutes_A;c__Clostridia;o__Oscillospirales;f__Acutalibacteraceae;g__Eubacterium_R;s__	high_quality	2131_0	2131_0	-	-
CMAG0803	95.19	0.53	20	1843318	15959	96.743	d__Bacteria;p__Firmicutes_A;c__Clostridia;o__UMGS1810;f__UMGS1810;g__;s__	high_quality	2132_0	2132_0	-	-
CMAG1190	91.95	1	100	1335330	8368	90.8726	d__Bacteria;p__Firmicutes_A;c__Clostridia;o__UMGS1810;f__UMGS1810;g__;s__	high_quality	2133_0	2133_0	-	-
CMAG0101	88.26	1.57	0	1208422	6341	84.2122	d__Bacteria;p__Firmicutes_A;c__Clostridia;o__UMGS1810;f__UMGS1810;g__;s__	medium_quality	2134_0	2134_0	-	-
CMAG1965	85.43	3.8	11.11	1476904	4679	70.1002	d__Bacteria;p__Firmicutes_A;c__Clostridia;o__Oscillospirales;f__Acutalibacteraceae;g__CAG-180;s__	medium_quality	2135_1	2135_1	-	-
CMAG2089	95.97	4.63	16.67	1790154	43184	77.4553	d__Bacteria;p__Firmicutes_A;c__Clostridia;o__Oscillospirales;f__Acutalibacteraceae;g__CAG-180;s__	high_quality	2135_2	2135_1	-	-
CMAG2478	97.99	0.36	50	1895104	91222	101.15	d__Bacteria;p__Firmicutes_A;c__Clostridia;o__Oscillospirales;f__Acutalibacteraceae;g__CAG-180;s__	high_quality	2135_3	2135_1	-	-
CMAG2677	83.9	1.01	0	1740620	43707	83.4906	d__Bacteria;p__Firmicutes_A;c__Clostridia;o__Oscillospirales;f__Acutalibacteraceae;g__CAG-180;s__	medium_quality	2135_4	2135_2	-	-
CMAG2010	76.74	0.22	0	1169155	10955	79.6796	d__Bacteria;p__Firmicutes_A;c__Clostridia;o__Oscillospirales;f__Acutalibacteraceae;g__CAG-180;s__	medium_quality	2136_0	2136_0	-	-
CMAG0971	96.92	2.35	50	1712823	17589	89.4152	d__Bacteria;p__Firmicutes_A;c__Clostridia;o__Oscillospirales;f__Acutalibacteraceae;g__CAG-180;s__	high_quality	2137_1	2137_1	-	-
CMAG1551	71.78	2.62	0	1268115	6245	62.4755	d__Bacteria;p__Firmicutes_A;c__Clostridia;o__Oscillospirales;f__Acutalibacteraceae;g__CAG-180;s__	medium_quality	2137_2	2137_1	-	-
CMAG1438	95.41	3.36	14.29	1876005	139400	83.7543	d__Bacteria;p__Firmicutes_A;c__Clostridia;o__Oscillospirales;f__Acutalibacteraceae;g__CAG-180;s__	high_quality	2137_3	2137_2	-	-
CMAG1244	63.79	1.74	0	1251441	14473	59.2506	d__Bacteria;p__Firmicutes_A;c__Clostridia;o__Oscillospirales;f__Acutalibacteraceae;g__CAG-180;s__	low_quality	2138_0	2138_0	-	-
CMAG1475	93.37	2.01	80	1781875	103034	88.333	d__Bacteria;p__Firmicutes_A;c__Clostridia;o__Oscillospirales;f__Acutalibacteraceae;g__CAG-180;s__	high_quality	2139_0	2139_0	-	-
CMAG1727	93.87	0.54	100	2050765	19986	95.4707	d__Bacteria;p__Bacteroidota;c__Bacteroidia;o__Bacteroidales;f__F082;g__F082;s__	high_quality	214_1	214_1	-	F4364_bin_29.fa.gz
CMAG2586	89.78	0.05	0	2086605	98384	94.5229	d__Bacteria;p__Bacteroidota;c__Bacteroidia;o__Bacteroidales;f__F082;g__F082;s__	medium_quality	214_2	214_1	-	F4364_bin_29.fa.gz
CMAG1597	70.67	2.91	16.67	1394608	4860	59.8066	d__Bacteria;p__Firmicutes_A;c__Clostridia;o__Oscillospirales;f__Acutalibacteraceae;g__CAG-180;s__	medium_quality	2140_0	2140_0	-	-
CMAG0516	92.84	2.7	58.33	2360089	11014	83.3819	d__Bacteria;p__Firmicutes_A;c__Clostridia;o__Oscillospirales;f__Acutalibacteraceae;g__DTU089_A;s__	high_quality	2141_1	2141_1	-	-
CMAG0997	92.39	1.68	66.67	2185033	10982	88.0307	d__Bacteria;p__Firmicutes_A;c__Clostridia;o__Oscillospirales;f__Acutalibacteraceae;g__DTU089_A;s__	high_quality	2141_2	2141_1	-	-
CMAG0096	92.06	0.67	0	2051167	18515	92.9775	d__Bacteria;p__Firmicutes_A;c__Clostridia;o__Oscillospirales;f__Acutalibacteraceae;g__DTU089_A;s__	high_quality	2142_0	2142_0	-	-
CMAG2647	96.1	0.34	0	1736979	29482	98.8696	d__Bacteria;p__Firmicutes_A;c__Clostridia;o__Oscillospirales;f__Acutalibacteraceae;g__CAG-180;s__	high_quality	2143_1	2143_1	-	F4983_bin_19.fa.gz
CMAG3436	96.64	0.34	0	1751752	44452	99.5879	d__Bacteria;p__Firmicutes_A;c__Clostridia;o__Oscillospirales;f__Acutalibacteraceae;g__CAG-180;s__	high_quality	2143_2	2143_1	-	F4983_bin_19.fa.gz
CMAG1680	93.51	1.68	50	1684414	55330	89.853	d__Bacteria;p__Firmicutes_A;c__Clostridia;o__Oscillospirales;f__Acutalibacteraceae;g__CAG-180;s__	high_quality	2144_0	2144_0	-	-
CMAG1047	78.3	0.78	33.33	1629425	10139	78.406	d__Bacteria;p__Firmicutes_A;c__Clostridia;o__Oscillospirales;f__Acutalibacteraceae;g__DTU089_A;s__	medium_quality	2145_1	2145_1	-	-
CMAG1105	67.83	0.56	100	1323924	2618	68.448	d__Bacteria;p__Firmicutes_A;c__Clostridia;o__Oscillospirales;f__Acutalibacteraceae;g__DTU089_A;s__	low_quality	2145_2	2145_1	-	-
CMAG1373	85.68	0.06	66.67	2296240	88710	90.328	d__Bacteria;p__Firmicutes_A;c__Clostridia;o__Oscillospirales;f__Acutalibacteraceae;g__DTU089_A;s__	medium_quality	2146_1	2146_1	-	GCA_017937865.1_ASM1793786v1_genomic.fna.gz
CMAG1417	96.42	0	0	2330769	135119	101.551	d__Bacteria;p__Firmicutes_A;c__Clostridia;o__Oscillospirales;f__Acutalibacteraceae;g__DTU089_A;s__	high_quality	2146_2	2146_1	-	GCA_017625895.1_ASM1762589v1_genomic.fna.gz
CMAG2798	86.86	1.07	66.67	1887815	5995	85.2878	d__Bacteria;p__Firmicutes_A;c__Clostridia;o__Oscillospirales;f__Acutalibacteraceae;g__DTU089_A;s__	medium_quality	2147_0	2147_0	-	-
CMAG0280	76.39	1.23	0	1111460	3737	73.8125	d__Bacteria;p__Firmicutes_A;c__Clostridia;o__Oscillospirales;f__Acutalibacteraceae;g__;s__	medium_quality	2148_0	2148_0	-	-
CMAG0748	69.59	2.35	0	1222522	5772	61.6013	d__Bacteria;p__Firmicutes_A;c__Clostridia;o__Oscillospirales;f__Acutalibacteraceae;g__Ruminococcus_E;s__	low_quality	2149_0	2149_0	-	-
CMAG1974	74.28	3.57	35.71	1906494	15314	60.6151	d__Bacteria;p__Bacteroidota;c__Bacteroidia;o__Bacteroidales;f__Bacteroidaceae;g__;s__	medium_quality	215_0	215_0	-	-
CMAG0297	98.25	0	0	2276275	82300	103.165	d__Bacteria;p__Spirochaetota;c__Spirochaetia;o__Treponematales;f__Treponemataceae;g__Treponema_F;s__	high_quality	2150_0	2150_0	1020,16S ribosomal RNA (partial)	GCA_017623685.1_ASM1762368v1_genomic.fna.gz
CMAG0930	88.87	4.48	71.43	2895552	8528	70.4008	d__Bacteria;p__Firmicutes_A;c__Clostridia_A;o__Christensenellales;f__UBA1242;g__UBA4626;s__	medium_quality	2151_0	2151_0	494,16S ribosomal RNA (partial)	-
CMAG1796	87.92	0.89	0	1529074	18158	87.7291	d__Bacteria;p__Firmicutes_A;c__Clostridia;o__Oscillospirales;f__Ruminococcaceae;g__Ruminococcus_C;s__	medium_quality	2152_1	2152_1	-	-
CMAG2382	81.49	0.11	0	1478741	8184	84.853	d__Bacteria;p__Firmicutes_A;c__Clostridia;o__Oscillospirales;f__Ruminococcaceae;g__Ruminococcus_C;s__	medium_quality	2152_2	2152_1	-	-
CMAG2836	93.48	0.56	50	3064968	14544	94.8427	d__Bacteria;p__Firmicutes_A;c__Clostridia;o__Oscillospirales;f__Ruminococcaceae;g__HUN007;s__	high_quality	2153_1	2153_1	-	-
CMAG3414	62.51	0.45	0	1740060	2440	63.6474	d__Bacteria;p__Firmicutes_A;c__Clostridia;o__Oscillospirales;f__Ruminococcaceae;g__HUN007;s__	low_quality	2153_2	2153_2	-	-
MAG0191	74.72	0.89	0	1086073	7477	74.1437	d__Bacteria;p__Firmicutes_A;c__Clostridia;o__Oscillospirales;f__Acutalibacteraceae;g__Ruminococcus_E;s__Ruminococcus_E_sp002353935	medium_quality	2154_0	2154_0	-	GCA_002353935.1_genomic.fna.gz
CMAG0477	96	0	0	2742353	69676	100.843	d__Bacteria;p__Spirochaetota;c__GWE2-31-10;o__GWE2-31-10;f__GWE2-31-10;g__;s__	high_quality	2155_1	2155_1	-	GCA_017624275.1_ASM1762427v1_genomic.fna.gz
CMAG0625	96.8	0.27	0	2996349	59418	100.224	d__Bacteria;p__Spirochaetota;c__GWE2-31-10;o__GWE2-31-10;f__GWE2-31-10;g__;s__	high_quality	2155_2	2155_1	1523,16S ribosomal RNA	GCA_017624275.1_ASM1762427v1_genomic.fna.gz
CMAG0251	67.8	0.24	0	1099438	15565	70.7921	d__Bacteria;p__Firmicutes_A;c__Clostridia;o__Oscillospirales;f__Acutalibacteraceae;g__UMGS1491;s__	low_quality	2156_0	2156_0	-	-
CMAG1785	98.66	0	0	1761693	94531	103.636	d__Bacteria;p__Firmicutes_A;c__Clostridia;o__Oscillospirales;f__Acutalibacteraceae;g__Ruminococcus_E;s__	high_quality	2157_1	2157_1	-	F5235_bin_3.fa.gz
CMAG3252	96.9	1.64	0	1544583	12377	92.7926	d__Bacteria;p__Firmicutes_A;c__Clostridia;o__Oscillospirales;f__Acutalibacteraceae;g__Ruminococcus_E;s__	high_quality	2157_2	2157_1	-	F5260_bin_36.fa.gz
CMAG0433	95.97	0	0	1525197	42824	100.602	d__Bacteria;p__Firmicutes_A;c__Clostridia;o__UMGS1810;f__UMGS1810;g__;s__	high_quality	2158_0	2158_0	-	-
CMAG1140	88.95	0.34	0	2065936	20977	91.5717	d__Bacteria;p__Firmicutes_A;c__Clostridia;o__UMGS1810;f__UMGS1810;g__;s__	medium_quality	2159_0	2159_0	-	-
CMAG1662	90.95	0.95	0	2094087	51066	90.9081	d__Bacteria;p__Bacteroidota;c__Bacteroidia;o__Bacteroidales;f__UBA932;g__RC9;s__RC9_sp004554455	high_quality	216_1	216_1	-	Duroc-High2_bin_20.fa.gz
CMAG2870	86.27	1.43	66.67	1907480	11285	83.1725	d__Bacteria;p__Bacteroidota;c__Bacteroidia;o__Bacteroidales;f__UBA932;g__RC9;s__RC9_sp004554455	medium_quality	216_2	216_1	-	GCA_004554455.1_genomic.fna.gz
CMAG3428	86.27	6.05	0	2044377	18026	60.2759	d__Bacteria;p__Bacteroidota;c__Bacteroidia;o__Bacteroidales;f__UBA932;g__RC9;s__RC9_sp004554455	medium_quality	216_3	216_1	-	Duroc-Low5_bin_23.fa.gz
CMAG1528	91.72	0	0	1368047	44254	96.366	d__Bacteria;p__Firmicutes_A;c__Clostridia;o__Monoglobales_A;f__UBA1381;g__;s__	high_quality	2160_0	2160_0	-	-
CMAG2052	85.68	0.47	100	1704175	10928	87.3685	d__Bacteria;p__Firmicutes_A;c__Clostridia;o__Oscillospirales;f__Ruminococcaceae;g__UBA1394;s__	medium_quality	2161_0	2161_0	-	-
CMAG2287	84.97	0	0	1680154	24146	89.3528	d__Bacteria;p__Firmicutes_A;c__Clostridia;o__Oscillospirales;f__Ruminococcaceae;g__UBA1394;s__	medium_quality	2162_0	2162_0	-	-
CMAG0621	97.32	0	0	2360527	144249	102.479	d__Bacteria;p__Firmicutes_A;c__Clostridia;o__Oscillospirales;f__Ruminococcaceae;g__Ruminococcus;s__	high_quality	2163_1	2163_1	-	GCA_017442285.1_ASM1744228v1_genomic.fna.gz
CMAG1492	96.64	4.03	0	2870240	66470	81.3126	d__Bacteria;p__Firmicutes_A;c__Clostridia;o__Oscillospirales;f__Ruminococcaceae;g__Ruminococcus;s__	high_quality	2163_2	2163_1	-	GCA_017442285.1_ASM1744228v1_genomic.fna.gz
CMAG1843	82.38	2.35	75	2065191	4668	74.2991	d__Bacteria;p__Firmicutes_A;c__Clostridia;o__Oscillospirales;f__Ruminococcaceae;g__UBA5884;s__	medium_quality	2164_1	2164_1	-	-
CMAG2126	72.68	1.9	50	1610992	4942	66.8739	d__Bacteria;p__Firmicutes_A;c__Clostridia;o__Oscillospirales;f__Ruminococcaceae;g__UBA5884;s__	medium_quality	2164_2	2164_1	-	-
CMAG2049	70.59	3.69	16.67	1610576	4304	55.7739	d__Bacteria;p__Firmicutes_A;c__Clostridia;o__Oscillospirales;f__Ruminococcaceae;g__Ruminococcus_D;s__	medium_quality	2165_0	2165_0	-	-
CMAG2135	91.28	0.06	0	1939234	112346	96.0306	d__Bacteria;p__Firmicutes_A;c__Clostridia;o__Oscillospirales;f__Ruminococcaceae;g__;s__	high_quality	2166_0	2166_0	-	-
CMAG1827	87.5	1.68	33.33	1686008	8068	83.0068	d__Bacteria;p__Firmicutes_A;c__Clostridia;o__Oscillospirales;f__Oscillospiraceae;g__;s__	medium_quality	2167_0	2167_0	-	-
CMAG2630	97.09	1.87	41.67	2348852	22031	92.083	d__Bacteria;p__Firmicutes_A;c__Clostridia;o__Oscillospirales;f__Oscillospiraceae;g__;s__	high_quality	2168_0	2168_0	-	-
CMAG1094	93.96	0	0	2035735	107659	98.9921	d__Bacteria;p__Firmicutes_A;c__Clostridia;o__Oscillospirales;f__Ruminococcaceae;g__Firm-04;s__	high_quality	2169_1	2169_1	-	GCA_017533485.1_ASM1753348v1_genomic.fna.gz
CMAG1242	95.97	0	0	2217664	99283	100.967	d__Bacteria;p__Firmicutes_A;c__Clostridia;o__Oscillospirales;f__Ruminococcaceae;g__Firm-04;s__	high_quality	2169_2	2169_1	-	GCA_017533485.1_ASM1753348v1_genomic.fna.gz
CMAG2163	91.9	2.24	50	1873928	13861	84.8418	d__Bacteria;p__Bacteroidota;c__Bacteroidia;o__Bacteroidales;f__UBA932;g__RC9;s__	high_quality	217_1	217_1	-	F4690_bin_39.fa.gz
CMAG2430	95.56	0	0	2030588	85724	100.493	d__Bacteria;p__Bacteroidota;c__Bacteroidia;o__Bacteroidales;f__UBA932;g__RC9;s__	high_quality	217_3	217_1	1175,16S ribosomal RNA (partial)	F4690_bin_39.fa.gz
CMAG3267	76.65	2.38	80	1537009	9575	68.7311	d__Bacteria;p__Bacteroidota;c__Bacteroidia;o__Bacteroidales;f__UBA932;g__RC9;s__	medium_quality	217_2	217_1	-	F4690_bin_39.fa.gz
MAG1340	66.77	0.89	0	2063138	2626	65.7393	d__Bacteria;p__Firmicutes_A;c__Clostridia;o__Oscillospirales;f__Acutalibacteraceae;g__Ruminococcus_E;s__Ruminococcus_E_sp900100595	low_quality	2170_0	2170_0	-	GCF_900100595.1_genomic.fna.gz
MAG2093	98.77	0.67	0	2292796	104246	100.438	d__Bacteria;p__Firmicutes_A;c__Clostridia;o__Oscillospirales;f__Acutalibacteraceae;g__Ruminococcus_E;s__Ruminococcus_E_sp900316555	high_quality	2171_0	2171_0	-	GCA_900316555.1_genomic.fna.gz
MAG0836	84.54	1.57	50	2922381	3648	80.2521	d__Bacteria;p__Firmicutes_A;c__Clostridia;o__Oscillospirales;f__Ruminococcaceae;g__Firm-04;s__	medium_quality	2172_0	2172_0	-	-
MAG2414	95.13	3.02	0	3614200	7269	83.8915	d__Bacteria;p__Firmicutes_A;c__Clostridia;o__Oscillospirales;f__Ruminococcaceae;g__Firm-04;s__	high_quality	2173_0	2173_0	458,16S ribosomal RNA (partial)	-
MAG0868	98.66	0.34	0	2961803	55827	101.707	d__Bacteria;p__Firmicutes_A;c__Clostridia;o__Oscillospirales;f__Ruminococcaceae;g__Firm-04;s__	high_quality	2174_0	2174_0	-	-
MAG0989	97.99	0	0	3530687	19672	102.284	d__Bacteria;p__Firmicutes_A;c__Clostridia;o__Oscillospirales;f__Ruminococcaceae;g__Firm-04;s__	high_quality	2175_0	2175_0	-	-
MAG0905	93.22	1.01	0	2873158	12040	92.2506	d__Bacteria;p__Firmicutes_A;c__Clostridia;o__Oscillospirales;f__Ruminococcaceae;g__Firm-04;s__	high_quality	2176_0	2176_0	-	-
MAG2236	76.66	2.37	0	2128061	3633	68.3703	d__Bacteria;p__Firmicutes_A;c__Clostridia;o__Oscillospirales;f__Ruminococcaceae;g__Firm-04;s__	medium_quality	2177_0	2177_0	-	GCA_017539285.1_ASM1753928v1_genomic.fna.gz
MAG2212	61.52	1.74	0	1945776	3652	56.3825	d__Bacteria;p__Firmicutes_A;c__Clostridia;o__Oscillospirales;f__Ruminococcaceae;g__Ruminococcus_D;s__	low_quality	2178_0	2178_0	-	-
MAG2284	92.62	2.68	0	2778268	12705	83.324	d__Bacteria;p__Firmicutes_A;c__Clostridia;o__Oscillospirales;f__Ruminococcaceae;g__Ruminococcus_D;s__	high_quality	2179_0	2179_0	499,16S ribosomal RNA (partial)	-
MAG2319	89.51	0	0	1566607	311233	95.0031	d__Bacteria;p__Firmicutes_A;c__Clostridia;o__Tissierellales;f__;g__;s__	medium_quality	218_0	218_0	-	-
MAG2222	91.05	0.67	0	3076265	10476	91.7202	d__Bacteria;p__Firmicutes_A;c__Clostridia;o__Oscillospirales;f__Ruminococcaceae;g__Ruminiclostridium_E;s__	high_quality	2180_0	2180_0	-	-
CMAG0985	98.66	0	0	2039905	46899	103.331	d__Bacteria;p__Firmicutes_A;c__Clostridia;o__Oscillospirales;f__Ruminococcaceae;g__Ruminococcus;s__	high_quality	2181_1	2181_1	-	GCA_017441015.1_ASM1744101v1_genomic.fna.gz
CMAG1954	88.81	0.69	20	1788444	13164	89.4794	d__Bacteria;p__Firmicutes_A;c__Clostridia;o__Oscillospirales;f__Ruminococcaceae;g__Ruminococcus;s__	medium_quality	2181_2	2181_1	-	GCA_017441015.1_ASM1744101v1_genomic.fna.gz
CMAG0224	71.14	0	0	1381711	28659	75.5973	d__Bacteria;p__Firmicutes_A;c__Clostridia;o__Oscillospirales;f__Ruminococcaceae;g__Ruminococcus;s__	medium_quality	2182_0	2182_0	-	GCA_017397925.1_ASM1739792v1_genomic.fna.gz
MAG2087	56.69	0.73	66.67	1454210	1841	56.3051	d__Bacteria;p__Firmicutes_A;c__Clostridia;o__Oscillospirales;f__Ruminococcaceae;g__Ruminococcus;s__Ruminococcus_sp002394695	low_quality	2183_1	2183_1	-	GCA_017934345.1_ASM1793434v1_genomic.fna.gz
MAG2172	94.69	0.96	0	2640844	40025	94.4923	d__Bacteria;p__Firmicutes_A;c__Clostridia;o__Oscillospirales;f__Ruminococcaceae;g__Ruminococcus;s__Ruminococcus_sp002394695	high_quality	2183_2	2183_1	-	GCA_002394695.1_genomic.fna.gz
MAG1034	97.06	0.34	0	4012803	25646	99.769	d__Bacteria;p__Firmicutes_A;c__Clostridia;o__Oscillospirales;f__Ruminococcaceae;g__Ruminococcus;s__	high_quality	2184_0	2184_0	-	-
MAG1462	99.33	0	0	3802137	163680	104.544	d__Bacteria;p__Firmicutes_A;c__Clostridia;o__Oscillospirales;f__Ruminococcaceae;g__Ruminococcus;s__Ruminococcus_flavefaciens_I	high_quality	2185_0	2185_0	-	GCF_900143025.1_genomic.fna.gz
MAG1533	96.94	0	0	3311015	29097	101.404	d__Bacteria;p__Firmicutes_A;c__Clostridia;o__Oscillospirales;f__Ruminococcaceae;g__Ruminococcus;s__Ruminococcus_flavefaciens_Q	high_quality	2186_0	2186_0	-	GCF_900119075.1_genomic.fna.gz
MAG0871	84.04	0.57	0	2275525	4222	84.8155	d__Bacteria;p__Firmicutes_A;c__Clostridia;o__Oscillospirales;f__Ruminococcaceae;g__Ruminococcus;s__Ruminococcus_flavefaciens_B	medium_quality	2187_1	2187_1	-	GCA_017509585.1_ASM1750958v1_genomic.fna.gz
MAG2255	90.72	0.67	100	2111903	33893	91.9001	d__Bacteria;p__Firmicutes_A;c__Clostridia;o__Oscillospirales;f__Ruminococcaceae;g__Ruminococcus;s__Ruminococcus_flavefaciens_B	high_quality	2187_2	2187_1	-	GCA_017509585.1_ASM1750958v1_genomic.fna.gz
MAG0936	90.49	1.03	0	2341309	9592	89.3219	d__Bacteria;p__Firmicutes_A;c__Clostridia;o__Oscillospirales;f__Ruminococcaceae;g__Ruminococcus;s__Ruminococcus_flavefaciens_N	high_quality	2188_3	2188_1	657,16S ribosomal RNA (partial)	GCA_002350065.1_genomic.fna.gz
MAG2173	92.69	0.56	0	3512779	12690	93.9935	d__Bacteria;p__Firmicutes_A;c__Clostridia;o__Oscillospirales;f__Ruminococcaceae;g__Ruminococcus;s__Ruminococcus_flavefaciens_N	high_quality	2188_1	2188_1	536,16S ribosomal RNA (partial)	-
MAG2264	93.56	6.04	36.36	2745054	33952	67.8909	d__Bacteria;p__Firmicutes_A;c__Clostridia;o__Oscillospirales;f__Ruminococcaceae;g__Ruminococcus;s__Ruminococcus_flavefaciens_N	medium_quality	2188_2	2188_1	-	GCA_002350065.1_genomic.fna.gz
MAG1180	98.66	0	0	2795499	94587	103.636	d__Bacteria;p__Firmicutes_A;c__Clostridia;o__Oscillospirales;f__Ruminococcaceae;g__Ruminococcus;s__Ruminococcus_sp900321885	high_quality	2189_0	2189_0	-	GCA_900321885.1_genomic.fna.gz
MAG2162	98.73	0	0	2835524	192498	104.014	d__Bacteria;p__Firmicutes_A;c__Clostridia;o__Lachnospirales;f__Lachnospiraceae;g__Oribacterium;s__Oribacterium_sp900318695	high_quality	219_0	219_0	-	GCA_900318695.1_genomic.fna.gz
MAG0890	88.09	0.34	0	2525676	15918	90.5919	d__Bacteria;p__Firmicutes_A;c__Clostridia;o__Oscillospirales;f__Ruminococcaceae;g__Ruminococcus_D;s__	medium_quality	2190_0	2190_0	-	-
MAG1580	98.46	0	0	3088329	89075	103.41	d__Bacteria;p__Firmicutes_A;c__Clostridia;o__Oscillospirales;f__Ruminococcaceae;g__Ruminococcus_D;s__	high_quality	2191_0	2191_0	-	-
CMAG2343	70.1	1.12	0	1580833	5889	68.27	d__Bacteria;p__Firmicutes_A;c__Clostridia;o__Oscillospirales;f__Ruminococcaceae;g__UMGS363;s__	medium_quality	2192_0	2192_0	-	-
CMAG3347	90.43	1.7	25	2512742	9433	85.9046	d__Bacteria;p__Firmicutes_A;c__Clostridia;o__Oscillospirales;f__Ruminococcaceae;g__UMGS363;s__	high_quality	2193_0	2193_0	-	-
CMAG2152	69.41	3.02	83.33	1769476	16553	58.5289	d__Bacteria;p__Firmicutes_A;c__Clostridia;o__Oscillospirales;f__Ruminococcaceae;g__CAG-353;s__	low_quality	2194_1	2194_1	-	Boar-s19_bin_13.fa.gz
CMAG2257	93.37	0.13	100	2253611	59761	97.4964	d__Bacteria;p__Firmicutes_A;c__Clostridia;o__Oscillospirales;f__Ruminococcaceae;g__CAG-353;s__	high_quality	2194_2	2194_2	-	-
CMAG2848	93.26	0.37	10	2623987	31160	95.9036	d__Bacteria;p__Firmicutes_A;c__Clostridia;o__Oscillospirales;f__Ruminococcaceae;g__CAG-353;s__	high_quality	2195_0	2195_0	-	-
CMAG2992	97.32	0.67	100	3218319	49675	98.6661	d__Bacteria;p__Firmicutes_A;c__Clostridia;o__Oscillospirales;f__Ruminococcaceae;g__CAG-353;s__	high_quality	2196_0	2196_0	516,16S ribosomal RNA (partial)	-
CMAG3474	90.1	0.67	100	2431758	9856	90.7437	d__Bacteria;p__Firmicutes_A;c__Clostridia;o__Oscillospirales;f__Ruminococcaceae;g__CAG-353;s__	high_quality	2197_0	2197_0	-	-
CMAG2084	93.91	0.3	100	2732369	23352	96.7783	d__Bacteria;p__Firmicutes_A;c__Clostridia;o__Oscillospirales;f__Ruminococcaceae;g__CAG-115;s__	high_quality	2198_0	2198_0	-	-
CMAG2780	84.69	0.67	100	2062405	6549	85.1562	d__Bacteria;p__Firmicutes_A;c__Clostridia;o__Oscillospirales;f__Ruminococcaceae;g__CAG-115;s__	medium_quality	2199_0	2199_0	-	-
CMAG1487	62.88	0	0	918453	32957	67.3979	d__Bacteria;p__Patescibacteria;c__Saccharimonadia;o__Saccharimonadales;f__Saccharimonadaceae;g__UBA2866;s__	low_quality	22_0	22_0	-	-
MAG0101	96.17	1.01	0	2708546	95218	96.0987	d__Bacteria;p__Bacteroidota;c__Bacteroidia;o__Bacteroidales;f__UBA1715;g__UBA1715;s__	high_quality	220_1	220_1	-	GCA_017642535.1_ASM1764253v1_genomic.fna.gz
MAG0867	94.83	1.31	0	2550561	58054	93.0438	d__Bacteria;p__Bacteroidota;c__Bacteroidia;o__Bacteroidales;f__UBA1715;g__UBA1715;s__	high_quality	220_2	220_2	-	GCA_017618935.1_ASM1761893v1_genomic.fna.gz
CMAG1679	83.01	1.29	25	1851086	3934	80.1548	d__Bacteria;p__Firmicutes_A;c__Clostridia;o__Oscillospirales;f__Ruminococcaceae;g__CAG-115;s__	medium_quality	2200_0	2200_0	675,16S ribosomal RNA (partial)	-
CMAG2329	84.49	5.15	20	2059590	7613	62.6216	d__Bacteria;p__Firmicutes_A;c__Clostridia;o__Oscillospirales;f__Ruminococcaceae;g__CAG-115;s__	medium_quality	2201_0	2201_0	-	-
CMAG2321	61.62	0.88	8.33	1228238	13968	61.3651	d__Bacteria;p__Firmicutes_A;c__Clostridia;o__Oscillospirales;f__Ruminococcaceae;g__;s__	low_quality	2202_1	2202_1	508,16S ribosomal RNA (partial)	-
CMAG2917	78.08	3.4	10	1445222	3232	64.5895	d__Bacteria;p__Firmicutes_A;c__Clostridia;o__Oscillospirales;f__Ruminococcaceae;g__;s__	medium_quality	2202_2	2202_1	-	-
CMAG1932	77.92	1.74	0	1492787	6499	73.0328	d__Bacteria;p__Firmicutes_A;c__Clostridia;o__Oscillospirales;f__Ruminococcaceae;g__;s__	medium_quality	2202_3	2202_2	-	-
CMAG0585	97.99	0	0	1811087	246316	103.381	d__Bacteria;p__Firmicutes_A;c__Clostridia;o__Oscillospirales;f__Ruminococcaceae;g__;s__	high_quality	2203_0	2203_0	-	-
CMAG1476	89.37	1.48	66.67	1726812	18475	86.2366	d__Bacteria;p__Firmicutes_A;c__Clostridia;o__Oscillospirales;f__Ruminococcaceae;g__;s__	medium_quality	2204_0	2204_0	-	-
CMAG2719	79.64	2.8	0	2320895	4930	69.3328	d__Bacteria;p__Firmicutes_A;c__Clostridia;o__Oscillospirales;f__Ruminococcaceae;g__UMGS363;s__	medium_quality	2205_1	2205_1	-	-
CMAG3128	73.97	2.91	60	2699544	2929	62.8867	d__Bacteria;p__Firmicutes_A;c__Clostridia;o__Oscillospirales;f__Ruminococcaceae;g__UMGS363;s__	medium_quality	2205_2	2205_2	-	-
CMAG3091	71.04	3.11	0	2962745	2513	58.8902	d__Bacteria;p__Firmicutes_A;c__Clostridia;o__Oscillospirales;f__Acutalibacteraceae;g__;s__	medium_quality	2206_0	2206_0	-	-
CMAG2767	85.57	0	0	2060162	159429	90.7726	d__Bacteria;p__Firmicutes_A;c__Clostridia;o__Oscillospirales;f__Ruminococcaceae;g__UBA946;s__	medium_quality	2207_0	2207_0	-	-
CMAG1659	95.68	1.72	0	2098569	46903	91.7512	d__Bacteria;p__Firmicutes_A;c__Clostridia;o__Oscillospirales;f__Ruminococcaceae;g__Ruminiclostridium_E;s__	high_quality	2208_1	2208_1	-	F4988_bin_35.fa.gz
CMAG1824	93.96	0.22	100	2206100	49458	97.5542	d__Bacteria;p__Firmicutes_A;c__Clostridia;o__Oscillospirales;f__Ruminococcaceae;g__Ruminiclostridium_E;s__	high_quality	2208_2	2208_1	578,16S ribosomal RNA (partial)	F4988_bin_35.fa.gz
CMAG2355	88.66	4.47	36.36	1995393	30188	70.7898	d__Bacteria;p__Firmicutes_A;c__Clostridia;o__Oscillospirales;f__Ruminococcaceae;g__Ruminiclostridium_E;s__	medium_quality	2209_0	2209_0	-	-
CMAG0181	94.31	0.4	0	2714585	392902	97.9043	d__Bacteria;p__Bacteroidota;c__Bacteroidia;o__Bacteroidales;f__UBA1715;g__UBA1715;s__UBA1715_sp002371705	high_quality	221_1	221_1	-	GCA_017412285.1_ASM1741228v1_genomic.fna.gz
MAG1081	88.27	0.65	50	2525144	7514	88.8959	d__Bacteria;p__Bacteroidota;c__Bacteroidia;o__Bacteroidales;f__UBA1715;g__UBA1715;s__UBA1715_sp002371705	medium_quality	221_2	221_1	-	GCA_017960945.1_ASM1796094v1_genomic.fna.gz
CMAG2100	81.77	0.02	0	1882071	28322	86.1221	d__Bacteria;p__Firmicutes_A;c__Clostridia;o__Oscillospirales;f__Ruminococcaceae;g__Ruminiclostridium_E;s__	medium_quality	2210_0	2210_0	-	-
CMAG2620	75.74	1.41	20	1776897	4933	72.3831	d__Bacteria;p__Firmicutes_A;c__Clostridia;o__Oscillospirales;f__Ruminococcaceae;g__Ruminiclostridium_E;s__	medium_quality	2211_0	2211_0	-	F5449_bin_51.fa.gz
CMAG0657	88.31	1.03	33.33	1148916	8588	87.0939	d__Bacteria;p__Firmicutes_A;c__Clostridia;o__Monoglobales;f__Monoglobaceae;g__;s__	medium_quality	2212_0	2212_0	-	-
CMAG1098	66.53	1.21	0	878754	2974	63.9533	d__Bacteria;p__Firmicutes_A;c__Clostridia;o__Monoglobales;f__Monoglobaceae;g__UMGS1494;s__	low_quality	2213_0	2213_0	-	-
CMAG0720	56.73	0.22	0	938442	2746	59.0687	d__Bacteria;p__Firmicutes_A;c__Clostridia_A;o__Christensenellales;f__Borkfalkiaceae;g__;s__	low_quality	2214_0	2214_0	-	-
CMAG1358	88.7	1.43	16.67	1394242	8694	85.4892	d__Bacteria;p__Firmicutes_A;c__Clostridia;o__Monoglobales;f__Firm-18;g__UBA1775;s__	medium_quality	2215_0	2215_0	-	-
CMAG1310	62.07	0	0	998781	7851	65.9649	d__Bacteria;p__Firmicutes_A;c__Clostridia;o__UMGS1883;f__UMGS1883;g__UMGS1883;s__	low_quality	2216_0	2216_0	-	-
CMAG1366	90.42	0	0	1405652	25601	94.8283	d__Bacteria;p__Firmicutes_A;c__Clostridia;o__UMGS1883;f__UMGS1883;g__UMGS1883;s__	high_quality	2217_0	2217_0	-	-
CMAG3330	71.48	1.12	0	1300236	67131	70.7069	d__Bacteria;p__Firmicutes_A;c__Clostridia;o__Oscillospirales;f__Acutalibacteraceae;g__CAG-180;s__CAG-180_sp004556705	medium_quality	2218_0	2218_0	-	F5347_bin_22.fa.gz
MAG1837	93.12	0.11	0	1731701	7268	96.4314	d__Bacteria;p__Firmicutes_A;c__Clostridia;o__Oscillospirales;f__Acutalibacteraceae;g__CAG-180;s__CAG-180_sp900315985	high_quality	2219_0	2219_0	-	GCA_900315985.1_genomic.fna.gz
MAG0800	83.74	0.93	0	2225014	5864	82.8582	d__Bacteria;p__Bacteroidota;c__Bacteroidia;o__Bacteroidales;f__UBA1715;g__UBA1715;s__	medium_quality	222_0	222_0	-	GCA_017516865.1_ASM1751686v1_genomic.fna.gz
CMAG2960	88.09	0.4	0	1578541	10381	90.1062	d__Bacteria;p__Firmicutes_A;c__Clostridia;o__Oscillospirales;f__Ruminococcaceae;g__UBA1409;s__	medium_quality	2220_0	2220_0	-	-
MAG2201	98.32	0.67	0	2095220	23611	99.3431	d__Bacteria;p__Firmicutes_A;c__Clostridia;o__Oscillospirales;f__Acutalibacteraceae;g__Ruminococcus_E;s__Ruminococcus_E_sp900319655	high_quality	2221_0	2221_0	1005,16S ribosomal RNA (partial);439,16S ribosomal RNA (partial)	GCA_017458705.1_ASM1745870v1_genomic.fna.gz
MAG2229	97.48	0.67	0	2210299	30415	98.6131	d__Bacteria;p__Firmicutes_A;c__Clostridia;o__Oscillospirales;f__Acutalibacteraceae;g__Ruminococcus_E;s__	high_quality	2222_0	2222_0	-	-
CMAG3382	80.55	1.12	33.33	1423721	4760	78.6276	d__Bacteria;p__Firmicutes_A;c__Clostridia;o__Oscillospirales;f__Acutalibacteraceae;g__Ruminococcus_E;s__	medium_quality	2223_0	2223_0	-	-
MAG2290	97.14	1.34	0	2149349	27780	94.8837	d__Bacteria;p__Firmicutes_A;c__Clostridia;o__Oscillospirales;f__Acutalibacteraceae;g__Ruminococcus_E;s__	high_quality	2224_0	2224_0	-	-
CMAG3207	72.78	3.52	0	1012838	2993	58.6561	d__Bacteria;p__Firmicutes_A;c__Clostridia;o__Oscillospirales;f__Acutalibacteraceae;g__;s__	medium_quality	2225_1	2225_1	-	F5641_bin_13.fa.gz
CMAG3300	68.65	2.4	33.33	926862	4064	60.259	d__Bacteria;p__Firmicutes_A;c__Clostridia;o__Oscillospirales;f__Acutalibacteraceae;g__;s__	low_quality	2225_2	2225_2	-	F5235_bin_49.fa.gz
CMAG0115	95.07	0	0	1863502	44329	99.7167	d__Bacteria;p__Firmicutes_A;c__Clostridia;o__Oscillospirales;f__Acutalibacteraceae;g__CAG-964;s__	high_quality	2226_1	2226_1	-	-
MAG2008	96.53	0	0	1925298	130659	101.646	d__Bacteria;p__Firmicutes_A;c__Clostridia;o__Oscillospirales;f__Acutalibacteraceae;g__CAG-964;s__	high_quality	2226_2	2226_2	-	-
MAG0085	56.54	0.22	100	1087129	4088	59.0515	d__Bacteria;p__Firmicutes_A;c__Clostridia;o__Oscillospirales;f__Acutalibacteraceae;g__CAG-177;s__	low_quality	2227_1	2227_1	-	GCA_017552845.1_ASM1755284v1_genomic.fna.gz
MAG0978	97.41	0.34	50	2384437	17890	99.9626	d__Bacteria;p__Firmicutes_A;c__Clostridia;o__Oscillospirales;f__Acutalibacteraceae;g__CAG-177;s__	high_quality	2227_2	2227_1	-	-
MAG0235	90.53	1.34	50	2415610	12402	87.9235	d__Bacteria;p__Firmicutes_A;c__Clostridia;o__Oscillospirales;f__Acutalibacteraceae;g__CAG-177;s__	high_quality	2228_0	2228_0	-	-
MAG0131	98.17	0.34	0	2702256	189522	101.748	d__Bacteria;p__Firmicutes_A;c__Clostridia;o__Oscillospirales;f__Acutalibacteraceae;g__CAG-177;s__	high_quality	2229_1	2229_1	944,16S ribosomal RNA (partial)	GCA_017430535.1_ASM1743053v1_genomic.fna.gz
CMAG0320	60.59	1.41	25	1150923	4210	57.1643	d__Bacteria;p__Bacteroidota;c__Bacteroidia;o__Bacteroidales;f__Rikenellaceae;g__Alistipes;s__	low_quality	223_1	223_1	-	GCA_017628635.1_ASM1762863v1_genomic.fna.gz
CMAG1339	92.48	2.92	25	2014424	11072	81.9242	d__Bacteria;p__Bacteroidota;c__Bacteroidia;o__Bacteroidales;f__Rikenellaceae;g__Alistipes;s__	high_quality	223_2	223_1	-	-
MAG0190	85.32	1.45	0	1994441	4937	81.7635	d__Bacteria;p__Firmicutes_A;c__Clostridia;o__Oscillospirales;f__Acutalibacteraceae;g__CAG-177;s__	medium_quality	2230_0	2230_0	-	-
MAG2393	97.39	0.67	0	2549095	69200	98.8801	d__Bacteria;p__Firmicutes_A;c__Clostridia;o__Oscillospirales;f__Acutalibacteraceae;g__CAG-177;s__CAG-177_sp900319455	high_quality	2231_0	2231_0	-	GCA_900319455.1_genomic.fna.gz
CMAG2832	81.72	1.81	0	2036823	3919	76.2632	d__Bacteria;p__Firmicutes_A;c__Clostridia;o__Oscillospirales;f__Acutalibacteraceae;g__CAG-177;s__	medium_quality	2232_1	2232_1	-	F5031_bin_47.fa.gz
CMAG2856	94.59	1.27	0	2088326	17979	92.4948	d__Bacteria;p__Firmicutes_A;c__Clostridia;o__Oscillospirales;f__Acutalibacteraceae;g__CAG-177;s__	high_quality	2232_2	2232_1	-	F5031_bin_47.fa.gz
CMAG3243	82.69	1.74	25	1869370	3394	77.5207	d__Bacteria;p__Firmicutes_A;c__Clostridia;o__Oscillospirales;f__Acutalibacteraceae;g__CAG-177;s__	medium_quality	2233_0	2233_0	-	F5350_bin_39.fa.gz
CMAG2559	97.09	0.22	0	2375120	69283	100.831	d__Bacteria;p__Firmicutes_A;c__Clostridia;o__Oscillospirales;f__Acutalibacteraceae;g__CAG-488;s__	high_quality	2234_0	2234_0	-	F5350_bin_44.fa.gz
CMAG1942	95.62	0.67	0	2178627	107475	97.3013	d__Bacteria;p__Firmicutes_A;c__Clostridia;o__Oscillospirales;f__Acutalibacteraceae;g__UBA6857;s__	high_quality	2235_0	2235_0	-	-
CMAG2422	88.5	2.07	0	2034496	3968	81.7486	d__Bacteria;p__Firmicutes_A;c__Clostridia;o__Oscillospirales;f__Acutalibacteraceae;g__UBA6857;s__	medium_quality	2236_0	2236_0	-	-
CMAG0573	88.01	1.55	0	2571091	49279	84.9527	d__Bacteria;p__Firmicutes_A;c__Clostridia;o__Oscillospirales;f__Acutalibacteraceae;g__CAG-177;s__	medium_quality	2237_0	2237_0	-	-
CMAG1397	97.72	0.78	0	2614662	194969	99.11	d__Bacteria;p__Firmicutes_A;c__Clostridia;o__Oscillospirales;f__Acutalibacteraceae;g__CAG-177;s__	high_quality	2238_0	2238_0	-	-
CMAG0123	97.22	0.67	50	2789117	29618	98.3416	d__Bacteria;p__Firmicutes_A;c__Clostridia;o__Oscillospirales;f__Acutalibacteraceae;g__CAG-177;s__	high_quality	2239_0	2239_0	-	-
CMAG0660	97.84	0.99	0	2072666	252068	98.2915	d__Bacteria;p__Bacteroidota;c__Bacteroidia;o__Bacteroidales;f__Rikenellaceae;g__Alistipes;s__	high_quality	224_1	224_1	-	-
CMAG0978	84.7	1.88	0	1625027	13392	79.4268	d__Bacteria;p__Bacteroidota;c__Bacteroidia;o__Bacteroidales;f__Rikenellaceae;g__Alistipes;s__	medium_quality	224_2	224_1	-	-
CMAG0423	74.8	0.65	33.33	1801972	14297	75.7052	d__Bacteria;p__Firmicutes_A;c__Clostridia;o__Oscillospirales;f__Acutalibacteraceae;g__CAG-177;s__	medium_quality	2240_0	2240_0	-	-
CMAG0601	90.42	1.01	50	2270944	34171	89.9037	d__Bacteria;p__Firmicutes_A;c__Clostridia;o__Oscillospirales;f__Acutalibacteraceae;g__CAG-177;s__	high_quality	2241_0	2241_0	-	-
CMAG1070	84.62	1.23	0	1854673	18365	82.734	d__Bacteria;p__Firmicutes_A;c__Clostridia;o__Oscillospirales;f__Acutalibacteraceae;g__CAG-177;s__	medium_quality	2242_0	2242_0	-	GCA_017938985.1_ASM1793898v1_genomic.fna.gz
CMAG0198	77.48	1.34	0	1986703	21508	75.1126	d__Bacteria;p__Firmicutes_A;c__Clostridia;o__Oscillospirales;f__Acutalibacteraceae;g__UBA8612;s__	medium_quality	2243_1	2243_1	-	-
CMAG1525	90.17	0.22	100	2542688	30761	93.558	d__Bacteria;p__Firmicutes_A;c__Clostridia;o__Oscillospirales;f__Acutalibacteraceae;g__UBA8612;s__	high_quality	2243_2	2243_2	-	GCA_017625095.1_ASM1762509v1_genomic.fna.gz
CMAG1324	83.56	2.24	0	2104239	49171	77.0517	d__Bacteria;p__Firmicutes_A;c__Clostridia;o__Oscillospirales;f__Acutalibacteraceae;g__UBA8612;s__	medium_quality	2244_0	2244_0	-	-
CMAG0743	97.43	0.22	0	2975388	100588	101.333	d__Bacteria;p__Firmicutes_A;c__Clostridia;o__Oscillospirales;f__Acutalibacteraceae;g__UBA8612;s__	high_quality	2245_1	2245_1	-	GCA_017410325.1_ASM1741032v1_genomic.fna.gz
CMAG1496	60.34	1.72	100	1546424	4710	55.413	d__Bacteria;p__Firmicutes_A;c__Clostridia;o__Oscillospirales;f__Acutalibacteraceae;g__UBA8612;s__	low_quality	2245_2	2245_1	-	GCA_017410325.1_ASM1741032v1_genomic.fna.gz
CMAG0351	73.85	0	0	1835705	4211	77.4744	d__Bacteria;p__Firmicutes_A;c__Clostridia;o__Oscillospirales;f__Acutalibacteraceae;g__UBA8612;s__	medium_quality	2245_3	2245_2	-	GCA_017521365.1_ASM1752136v1_genomic.fna.gz
CMAG1036	58.62	0.86	100	1375879	3159	57.8195	d__Bacteria;p__Firmicutes_A;c__Clostridia;o__Oscillospirales;f__Acutalibacteraceae;g__UBA8612;s__	low_quality	2245_5	2245_2	-	GCA_017521365.1_ASM1752136v1_genomic.fna.gz
CMAG1379	61.77	0.73	33.33	1828254	3690	61.687	d__Bacteria;p__Firmicutes_A;c__Clostridia;o__Oscillospirales;f__Acutalibacteraceae;g__UBA8612;s__	low_quality	2245_4	2245_2	-	GCA_017521365.1_ASM1752136v1_genomic.fna.gz
CMAG0510	64.66	2.3	50	1425544	6866	56.9967	d__Bacteria;p__Firmicutes_A;c__Clostridia;o__Oscillospirales;f__Acutalibacteraceae;g__UBA8612;s__	low_quality	2246_0	2246_0	-	-
CMAG1856	90.04	0.22	0	1963813	82687	93.8574	d__Bacteria;p__Firmicutes_A;c__Clostridia;o__Oscillospirales;f__Acutalibacteraceae;g__UBA8612;s__	high_quality	2247_0	2247_0	-	-
CMAG0060	95.84	0.17	100	2538728	54405	99.7256	d__Bacteria;p__Firmicutes_A;c__Clostridia;o__Oscillospirales;f__Acutalibacteraceae;g__CAG-488;s__	high_quality	2248_0	2248_0	408,16S ribosomal RNA (partial)	-
CMAG1166	96.64	0	0	2739267	61874	101.432	d__Bacteria;p__Firmicutes_A;c__Clostridia;o__Oscillospirales;f__Acutalibacteraceae;g__CAG-488;s__	high_quality	2249_0	2249_0	-	-
CMAG1596	98.56	3.16	0	2305408	130546	87.8758	d__Bacteria;p__Bacteroidota;c__Bacteroidia;o__Bacteroidales;f__Rikenellaceae;g__Alistipes;s__	high_quality	225_0	225_0	-	GCA_017437045.1_ASM1743704v1_genomic.fna.gz
CMAG0384	93.96	0	0	2617885	34695	98.5003	d__Bacteria;p__Firmicutes_A;c__Clostridia;o__Oscillospirales;f__Acutalibacteraceae;g__UBA8612;s__	high_quality	2250_1	2250_1	-	-
CMAG0974	77.13	1.34	66.67	1694608	10390	74.4466	d__Bacteria;p__Firmicutes_A;c__Clostridia;o__Oscillospirales;f__Acutalibacteraceae;g__UBA8612;s__	medium_quality	2250_2	2250_1	-	-
CMAG1296	60.02	0.62	0	1382439	6342	60.7222	d__Bacteria;p__Firmicutes_A;c__Clostridia;o__Oscillospirales;f__Acutalibacteraceae;g__UBA8612;s__	low_quality	2250_3	2250_1	-	-
CMAG0622	82.89	4.08	12.5	1931337	13477	66.6196	d__Bacteria;p__Firmicutes_A;c__Clostridia;o__Oscillospirales;f__Acutalibacteraceae;g__UBA6857;s__	medium_quality	2251_0	2251_0	-	-
CMAG1608	88.48	0.67	0	2252325	5971	88.906	d__Bacteria;p__Firmicutes_A;c__Clostridia;o__Oscillospirales;f__Acutalibacteraceae;g__UBA1081;s__	medium_quality	2252_0	2252_0	-	-
CMAG0210	93.44	1.68	66.67	2258899	32966	89.5581	d__Bacteria;p__Firmicutes_A;c__Clostridia;o__Oscillospirales;f__Acutalibacteraceae;g__UBA6857;s__	high_quality	2253_0	2253_0	-	-
CMAG0917	96.73	0.1	80	2222603	75935	101.11	d__Bacteria;p__Firmicutes_A;c__Clostridia;o__Oscillospirales;f__Acutalibacteraceae;g__UBA6857;s__	high_quality	2254_0	2254_0	-	-
CMAG1498	90.5	2.24	0	2154542	19618	83.5927	d__Bacteria;p__Firmicutes_A;c__Clostridia;o__Oscillospirales;f__Acutalibacteraceae;g__UBA6857;s__	high_quality	2255_0	2255_0	-	GCA_017396515.1_ASM1739651v1_genomic.fna.gz
CMAG0214	93.44	0.17	100	2276637	45740	97.2503	d__Bacteria;p__Firmicutes_A;c__Clostridia;o__Oscillospirales;f__Acutalibacteraceae;g__UBA6857;s__	high_quality	2256_0	2256_0	-	-
CMAG0237	85.58	5.08	0	2292189	8712	64.1201	d__Bacteria;p__Firmicutes_A;c__Clostridia;o__Oscillospirales;f__Acutalibacteraceae;g__UBA6857;s__	medium_quality	2257_0	2257_0	-	-
CMAG1117	97.96	0	0	2322151	81250	102.87	d__Bacteria;p__Firmicutes_A;c__Clostridia;o__Oscillospirales;f__Acutalibacteraceae;g__UBA6857;s__	high_quality	2258_1	2258_1	979,16S ribosomal RNA (partial)	-
CMAG1426	97.29	0.17	100	2426967	73970	101.309	d__Bacteria;p__Firmicutes_A;c__Clostridia;o__Oscillospirales;f__Acutalibacteraceae;g__UBA6857;s__	high_quality	2258_2	2258_1	-	-
CMAG0725	90.6	0.4	100	1887919	12018	92.6798	d__Bacteria;p__Firmicutes_A;c__Clostridia;o__Oscillospirales;f__Acutalibacteraceae;g__UBA6857;s__	high_quality	2259_1	2259_1	-	GCA_017516315.1_ASM1751631v1_genomic.fna.gz
CMAG1481	90.52	2.13	0	1988724	20018	84.1714	d__Bacteria;p__Firmicutes_A;c__Clostridia;o__Oscillospirales;f__Acutalibacteraceae;g__UBA6857;s__	high_quality	2259_2	2259_1	-	GCA_017516315.1_ASM1751631v1_genomic.fna.gz
CMAG2502	74.88	0.92	0	1486698	4469	73.9302	d__Bacteria;p__Bacteroidota;c__Bacteroidia;o__Bacteroidales;f__Rikenellaceae;g__Alistipes;s__	medium_quality	226_0	226_0	-	GCA_017623115.1_ASM1762311v1_genomic.fna.gz
CMAG0071	96.96	0	0	2190969	38556	101.546	d__Bacteria;p__Firmicutes_A;c__Clostridia;o__Oscillospirales;f__Acutalibacteraceae;g__UBA6857;s__	high_quality	2260_0	2260_0	-	GCA_017440825.1_ASM1744082v1_genomic.fna.gz
CMAG0256	72.91	0.22	100	1553268	3243	75.3209	d__Bacteria;p__Firmicutes_A;c__Clostridia;o__Oscillospirales;f__Acutalibacteraceae;g__UBA6857;s__	medium_quality	2261_0	2261_0	-	-
CMAG0425	96.16	0	0	2052986	78964	101.057	d__Bacteria;p__Firmicutes_A;c__Clostridia;o__Oscillospirales;f__Acutalibacteraceae;g__UBA6857;s__	high_quality	2262_0	2262_0	-	-
CMAG1533	71.86	1.68	0	1905805	20001	67.7611	d__Bacteria;p__Firmicutes_A;c__Clostridia;o__Oscillospirales;f__Acutalibacteraceae;g__UBA6857;s__	medium_quality	2263_0	2263_0	-	-
CMAG2017	88.86	0.67	0	2532042	9646	89.4943	d__Bacteria;p__Firmicutes_A;c__Clostridia;o__Oscillospirales;f__CAG-272;g__UMGS874;s__	medium_quality	2264_0	2264_0	-	-
MAG0919	77.7	3.91	37.5	3259719	4460	61.7993	d__Bacteria;p__Firmicutes_A;c__Clostridia;o__Oscillospirales;f__Ruminococcaceae;g__Ruminococcus_D;s__	medium_quality	2265_0	2265_0	-	-
MAG2261	63.52	0.34	0	1912402	3007	65.2981	d__Bacteria;p__Firmicutes_A;c__Clostridia;o__Oscillospirales;f__Acutalibacteraceae;g__RUG762;s__	low_quality	2266_0	2266_0	-	-
MAG2449	87.26	3.46	10	2171125	14349	74.1168	d__Bacteria;p__Firmicutes_A;c__Clostridia;o__Oscillospirales;f__Acutalibacteraceae;g__RUG762;s__	medium_quality	2267_0	2267_0	-	-
MAG2607	93.6	0	0	2451061	73363	98.4655	d__Bacteria;p__Firmicutes_A;c__Clostridia;o__Oscillospirales;f__Acutalibacteraceae;g__RUG762;s__	high_quality	2268_0	2268_0	960,16S ribosomal RNA (partial)	-
CMAG0581	69.98	2.04	14.29	2461932	3649	63.3422	d__Bacteria;p__Firmicutes_A;c__Clostridia;o__Oscillospirales;f__Acutalibacteraceae;g__RUG806;s__	low_quality	2269_1	2269_1	-	-
CMAG1256	72.53	2.08	83.33	2171054	30602	66.6157	d__Bacteria;p__Firmicutes_A;c__Clostridia;o__Oscillospirales;f__Acutalibacteraceae;g__RUG806;s__	medium_quality	2269_2	2269_2	-	-
CMAG0933	95.97	1.44	40	2057986	28069	93.2182	d__Bacteria;p__Bacteroidota;c__Bacteroidia;o__Bacteroidales;f__Rikenellaceae;g__Alistipes;s__	high_quality	227_0	227_0	-	-
CMAG1229	66.18	0.67	100	2275840	20985	67.1519	d__Bacteria;p__Firmicutes_A;c__Clostridia;o__Oscillospirales;f__Acutalibacteraceae;g__RUG806;s__	low_quality	2270_0	2270_0	-	-
MAG0818	57.98	1.12	40	3296733	2476	55.7738	d__Bacteria;p__Firmicutes_A;c__Clostridia;o__Oscillospirales;f__Oscillospiraceae;g__Oscillibacter;s__	low_quality	2271_0	2271_0	-	-
CMAG0153	91.5	0.38	0	1584870	65488	94.4162	d__Bacteria;p__Firmicutes_A;c__Clostridia;o__UMGS1840;f__;g__;s__	high_quality	2272_0	2272_0	-	-
CMAG1286	60	1.29	0	1216517	3098	57.0411	d__Bacteria;p__Firmicutes_A;c__Clostridia;o__UMGS1840;f__;g__;s__	low_quality	2273_0	2273_0	-	-
CMAG1692	82.31	0.22	0	1396806	18425	85.4754	d__Bacteria;p__Firmicutes_A;c__Clostridia;o__UMGS1840;f__;g__;s__	medium_quality	2274_0	2274_0	-	-
CMAG0604	88.17	1.01	50	1386270	5107	86.8282	d__Bacteria;p__Firmicutes_A;c__Clostridia;o__UMGS1840;f__UMGS1840;g__;s__	medium_quality	2275_0	2275_0	-	-
CMAG0557	72.57	0.4	50	960698	11518	74.6314	d__Bacteria;p__Firmicutes_A;c__Clostridia;o__Oscillospirales;f__Acutalibacteraceae;g__SFWF01;s__	medium_quality	2276_0	2276_0	-	-
CMAG2116	85.99	0.13	0	1670000	9977	89.339	d__Bacteria;p__Firmicutes_A;c__Clostridia;o__Oscillospirales;f__Acutalibacteraceae;g__DTU089_A;s__	medium_quality	2277_0	2277_0	-	-
CMAG1401	92.84	0.78	0	1457195	43024	93.5737	d__Bacteria;p__Firmicutes_A;c__Clostridia;o__Oscillospirales;f__Acutalibacteraceae;g__UMGS172;s__	high_quality	2278_0	2278_0	-	QHF6-unmapped_bin_309.fa.gz
CMAG1527	81.15	2.07	0	1714432	5542	74.5437	d__Bacteria;p__Firmicutes_A;c__Clostridia_A;o__Christensenellales;f__Borkfalkiaceae;g__;s__	medium_quality	2279_0	2279_0	-	-
CMAG1291	86.27	0.72	0	1703062	15357	86.8563	d__Bacteria;p__Bacteroidota;c__Bacteroidia;o__Bacteroidales;f__Rikenellaceae;g__Alistipes;s__	medium_quality	228_0	228_0	-	-
CMAG1985	93.18	0.56	0	2150852	65705	95.1976	d__Bacteria;p__Firmicutes_A;c__Clostridia;o__Lachnospirales;f__Lachnospiraceae;g__ISDg;s__	high_quality	2280_0	2280_0	-	-
CMAG0833	95.08	0.67	0	1527046	173858	96.9702	d__Bacteria;p__Firmicutes_A;c__Clostridia;o__Oscillospirales;f__Acutalibacteraceae;g__UMGS1623;s__	high_quality	2281_0	2281_0	1031,16S ribosomal RNA (partial)	-
CMAG1703	85.01	0	0	1674813	40388	89.6163	d__Bacteria;p__Firmicutes_A;c__Clostridia;o__Oscillospirales;f__Acutalibacteraceae;g__;s__	medium_quality	2282_0	2282_0	-	-
CMAG0583	84.43	0.6	0	1922313	24673	85.8222	d__Bacteria;p__Bacteroidota;c__Bacteroidia;o__Bacteroidales;f__WCHB1-69;g__;s__	medium_quality	2283_0	2283_0	-	GCA_017444265.1_ASM1744426v1_genomic.fna.gz
MAG0584	89.71	0.22	0	1883754	6953	92.4522	d__Bacteria;p__Firmicutes_A;c__Clostridia;o__Oscillospirales;f__Acutalibacteraceae;g__UBA737;s__	medium_quality	2284_1	2284_1	-	-
MAG0691	62.22	1.36	33.33	1295603	2764	58.8615	d__Bacteria;p__Firmicutes_A;c__Clostridia;o__Oscillospirales;f__Acutalibacteraceae;g__UBA737;s__	low_quality	2284_2	2284_1	753,16S ribosomal RNA (partial)	-
MAG1757	89.7	0	0	1778800	20577	94.0134	d__Bacteria;p__Firmicutes_A;c__Clostridia;o__Oscillospirales;f__Acutalibacteraceae;g__UBA737;s__	medium_quality	2284_3	2284_1	697,16S ribosomal RNA (partial)	-
MAG0280	91.61	0	0	2021530	94488	96.5854	d__Bacteria;p__Firmicutes_A;c__Clostridia;o__Oscillospirales;f__Acutalibacteraceae;g__UBA737;s__UBA737_sp002371985	high_quality	2285_0	2285_0	-	-
MAG1758	92.06	0	0	2035397	228905	97.4197	d__Bacteria;p__Firmicutes_A;c__Clostridia;o__Oscillospirales;f__Acutalibacteraceae;g__UBA737;s__	high_quality	2286_0	2286_0	-	-
MAG1647	53.55	0.25	33.33	734791	2975	55.7735	d__Bacteria;p__Firmicutes_A;c__Clostridia;o__Oscillospirales;f__Acutalibacteraceae;g__UMGS1491;s__	low_quality	2287_0	2287_0	-	-
CMAG0464	60.46	1.34	0	1580924	2352	57.1314	d__Bacteria;p__Firmicutes_A;c__Clostridia;o__Oscillospirales;f__Acutalibacteraceae;g__UBA737;s__	low_quality	2288_0	2288_0	-	-
CMAG0816	87.63	1.15	14.29	1778806	8583	85.8136	d__Bacteria;p__Firmicutes_A;c__Clostridia;o__Oscillospirales;f__Acutalibacteraceae;g__UBA737;s__	medium_quality	2289_0	2289_0	555,16S ribosomal RNA (partial)	-
CMAG0022	92.06	1.36	0	1829221	29793	89.7341	d__Bacteria;p__Bacteroidota;c__Bacteroidia;o__Bacteroidales;f__Rikenellaceae;g__Alistipes;s__	high_quality	229_1	229_1	-	-
CMAG0292	59.48	0	0	1488919	10092	63.484	d__Bacteria;p__Bacteroidota;c__Bacteroidia;o__Bacteroidales;f__Rikenellaceae;g__Alistipes;s__	low_quality	229_2	229_1	-	-
CMAG2069	66.15	1.72	100	1505020	11480	61.6099	d__Bacteria;p__Firmicutes_A;c__Clostridia;o__Oscillospirales;f__Acutalibacteraceae;g__UBA737;s__	low_quality	2290_1	2290_1	-	-
CMAG2799	93.29	1.01	66.67	1671972	48934	92.9296	d__Bacteria;p__Firmicutes_A;c__Clostridia;o__Oscillospirales;f__Acutalibacteraceae;g__UBA737;s__	high_quality	2290_2	2290_1	-	-
CMAG2131	95.15	0.74	0	1617390	79049	96.3479	d__Bacteria;p__Firmicutes_A;c__Clostridia;o__Oscillospirales;f__Acutalibacteraceae;g__UBA737;s__	high_quality	2291_0	2291_0	-	-
CMAG2061	89.25	1.11	0	1600739	20837	88.0188	d__Bacteria;p__Firmicutes_A;c__Clostridia;o__Oscillospirales;f__Acutalibacteraceae;g__UBA737;s__	medium_quality	2292_0	2292_0	-	-
CMAG1904	93.29	0	0	1610041	59152	98.062	d__Bacteria;p__Firmicutes_A;c__Clostridia;o__Oscillospirales;f__Acutalibacteraceae;g__;s__	high_quality	2293_0	2293_0	-	-
CMAG1916	96.42	0	0	1674273	84476	101.347	d__Bacteria;p__Firmicutes_A;c__Clostridia;o__Oscillospirales;f__Acutalibacteraceae;g__UBA737;s__	high_quality	2294_0	2294_0	-	-
MAG0609	93.29	0.96	80	1507872	61154	93.2764	d__Bacteria;p__Firmicutes_A;c__Clostridia;o__Monoglobales_A;f__UBA1381;g__UBA1738;s__	high_quality	2295_0	2295_0	-	-
MAG0683	95.64	0.97	0	2432678	32369	95.3001	d__Bacteria;p__Firmicutes_A;c__Clostridia;o__Monoglobales_A;f__UBA1381;g__UBA1738;s__	high_quality	2296_0	2296_0	-	-
MAG1582	63.49	0	0	1170825	2344	66.86	d__Bacteria;p__Firmicutes_A;c__Clostridia;o__Monoglobales_A;f__UBA1381;g__UBA1738;s__	low_quality	2297_0	2297_0	-	-
MAG1795	73.62	0.11	0	2525186	2552	76.4769	d__Bacteria;p__Firmicutes_A;c__Clostridia;o__Oscillospirales;f__Ruminococcaceae;g__Ruminococcus_D;s__Ruminococcus_D_albus_A	medium_quality	2298_0	2298_0	-	GCF_000526775.1_genomic.fna.gz
CMAG1019	59.65	1.34	50	764254	7006	56.7955	d__Bacteria;p__Firmicutes_A;c__Clostridia;o__Oscillospirales;f__Acutalibacteraceae;g__UBA737;s__	low_quality	2299_0	2299_0	-	-
MAG0967	97.25	0.65	0	1725589	114993	99.0607	d__Archaea;p__Halobacteriota;c__Methanomicrobia;o__Methanomicrobiales;f__Methanomicrobiaceae;g__Methanomicrobium;s__Methanomicrobium_mobile	high_quality	23_3	23_1	-	GCF_000711215.1_genomic.fna.gz
MAG1118	86.87	0.65	0	1319498	5811	87.3843	d__Archaea;p__Halobacteriota;c__Methanomicrobia;o__Methanomicrobiales;f__Methanomicrobiaceae;g__Methanomicrobium;s__Methanomicrobium_mobile	medium_quality	23_1	23_1	-	GCF_000711215.1_genomic.fna.gz
MAG2520	86.46	1.33	0	1390016	5299	83.5342	d__Archaea;p__Halobacteriota;c__Methanomicrobia;o__Methanomicrobiales;f__Methanomicrobiaceae;g__Methanomicrobium;s__Methanomicrobium_mobile	medium_quality	23_2	23_1	-	GCF_000711215.1_genomic.fna.gz
CMAG1905	55.49	0	0	1426351	2998	58.9668	d__Bacteria;p__Bacteroidota;c__Bacteroidia;o__Bacteroidales;f__Rikenellaceae;g__Alistipes;s__	low_quality	230_0	230_0	-	GCA_017935185.1_ASM1793518v1_genomic.fna.gz
CMAG1336	68.15	1.2	0	856459	5912	65.9217	d__Bacteria;p__Firmicutes_A;c__Clostridia;o__Oscillospirales;f__Acutalibacteraceae;g__UBA737;s__	low_quality	2300_0	2300_0	-	-
CMAG1068	84.12	2.24	0	1310262	14774	77.0895	d__Bacteria;p__Firmicutes_A;c__Clostridia;o__Oscillospirales;f__Acutalibacteraceae;g__;s__	medium_quality	2301_0	2301_0	-	-
CMAG0114	89.82	4.12	0	1368550	16857	73.4468	d__Bacteria;p__Firmicutes_A;c__Clostridia;o__Oscillospirales;f__Acutalibacteraceae;g__UBA737;s__	medium_quality	2302_0	2302_0	-	GCA_017521185.1_ASM1752118v1_genomic.fna.gz
CMAG0618	93.62	0.89	50	1383494	70780	94.0199	d__Bacteria;p__Firmicutes_A;c__Clostridia;o__Oscillospirales;f__Acutalibacteraceae;g__UBA737;s__	high_quality	2303_0	2303_0	-	-
CMAG0410	94.23	1.34	0	2526417	76579	92.4141	d__Bacteria;p__Firmicutes_A;c__Clostridia;o__Oscillospirales;f__Acutalibacteraceae;g__UBA737;s__	high_quality	2304_0	2304_0	-	-
CMAG0125	59.9	0.81	0	767656	2354	59.2218	d__Bacteria;p__Firmicutes_A;c__Clostridia;o__Monoglobales;f__Monoglobaceae;g__;s__	low_quality	2305_0	2305_0	-	-
CMAG0182	79.15	0.42	0	1240011	8474	80.9781	d__Bacteria;p__Firmicutes_A;c__Clostridia;o__Oscillospirales;f__Acutalibacteraceae;g__;s__	medium_quality	2306_0	2306_0	-	-
CMAG1051	68.62	1.72	0	1067237	6526	63.8346	d__Bacteria;p__Firmicutes_A;c__Clostridia;o__Oscillospirales;f__Acutalibacteraceae;g__;s__	low_quality	2307_0	2307_0	-	GCA_017436255.1_ASM1743625v1_genomic.fna.gz
CMAG1338	93.06	0	0	1522380	52225	97.7779	d__Bacteria;p__Firmicutes_A;c__Clostridia;o__Oscillospirales;f__Acutalibacteraceae;g__;s__	high_quality	2308_0	2308_0	-	-
CMAG0938	80.96	0.67	0	1206349	7195	81.467	d__Bacteria;p__Firmicutes_A;c__Clostridia;o__Oscillospirales;f__Acutalibacteraceae;g__;s__	medium_quality	2309_0	2309_0	-	-
CMAG0025	90.81	2.02	8.33	2114128	19327	84.9962	d__Bacteria;p__Bacteroidota;c__Bacteroidia;o__Bacteroidales;f__Rikenellaceae;g__Alistipes;s__	high_quality	231_1	231_1	-	GCA_017398025.1_ASM1739802v1_genomic.fna.gz
CMAG1192	97.45	1.25	33.33	2340661	50790	95.9058	d__Bacteria;p__Bacteroidota;c__Bacteroidia;o__Bacteroidales;f__Rikenellaceae;g__Alistipes;s__	high_quality	231_3	231_1	754,16S ribosomal RNA (partial)	GCA_017505835.1_ASM1750583v1_genomic.fna.gz
CMAG1943	97.6	0.72	50	2041854	63114	98.8001	d__Bacteria;p__Bacteroidota;c__Bacteroidia;o__Bacteroidales;f__Rikenellaceae;g__Alistipes;s__	high_quality	231_2	231_1	-	GCA_017399485.1_ASM1739948v1_genomic.fna.gz
CMAG1695	88.26	0	0	1439605	42491	92.8883	d__Bacteria;p__Firmicutes_A;c__Clostridia;o__Oscillospirales;f__Acutalibacteraceae;g__UBA737;s__	medium_quality	2310_0	2310_0	-	-
CMAG0407	79.17	0.83	0	866739	44842	79.6717	d__Bacteria;p__Actinobacteriota;c__Actinomycetia;o__Actinomycetales;f__Bifidobacteriaceae;g__Aeriscardovia;s__	medium_quality	2311_0	2311_0	-	GCA_017413255.1_ASM1741325v1_genomic.fna.gz
MAG2191	97.08	0	0	1477517	80171	101.984	d__Bacteria;p__Actinobacteriota;c__Actinomycetia;o__Actinomycetales;f__Bifidobacteriaceae;g__RUG039;s__RUG039_sp900314875	high_quality	2312_0	2312_0	-	GCA_017421745.1_ASM1742174v1_genomic.fna.gz
CMAG0904	88.65	1.69	0	2560850	21507	84.5326	d__Bacteria;p__Verrucomicrobiota;c__Lentisphaeria;o__Victivallales;f__Victivallaceae;g__UBA1784;s__	medium_quality	2313_0	2313_0	-	GCA_017507365.1_ASM1750736v1_genomic.fna.gz
CMAG1033	64.41	0.68	0	1661116	7921	64.9088	d__Bacteria;p__Verrucomicrobiota;c__Lentisphaeria;o__Victivallales;f__Victivallaceae;g__;s__	low_quality	2314_0	2314_0	-	GCA_017466125.1_ASM1746612v1_genomic.fna.gz
MAG0416	59.25	0.2	0	1323287	4590	61.9118	d__Bacteria;p__Bacteroidota;c__Bacteroidia;o__Bacteroidales;f__Bacteroidaceae;g__RUG210;s__	low_quality	2315_0	2315_0	-	-
CMAG1049	78.99	1.79	20	2081947	6416	73.8473	d__Bacteria;p__Verrucomicrobiota;c__Lentisphaeria;o__Victivallales;f__UBA1829;g__;s__	medium_quality	2316_0	2316_0	744,16S ribosomal RNA (partial);549,16S ribosomal RNA (partial)	-
CMAG1255	87.09	1.39	33.33	2265420	7227	83.999	d__Bacteria;p__Verrucomicrobiota;c__Lentisphaeria;o__Victivallales;f__Victivallaceae;g__UBA1776;s__	medium_quality	2317_0	2317_0	-	-
CMAG0858	92.57	2.03	0	2529819	27644	86.8616	d__Bacteria;p__Verrucomicrobiota;c__Lentisphaeria;o__Victivallales;f__UBA1829;g__;s__	high_quality	2318_0	2318_0	-	-
CMAG0799	84.69	0.34	0	2822335	9032	86.9458	d__Bacteria;p__Verrucomicrobiota;c__Lentisphaeria;o__Victivallales;f__Victivallaceae;g__UBA1784;s__	medium_quality	2319_1	2319_1	-	-
CMAG0906	81.71	1.38	50	2780641	4216	78.4349	d__Bacteria;p__Verrucomicrobiota;c__Lentisphaeria;o__Victivallales;f__Victivallaceae;g__UBA1784;s__	medium_quality	2319_2	2319_2	-	-
CMAG0162	92.53	0.48	0	1795942	19861	94.428	d__Bacteria;p__Bacteroidota;c__Bacteroidia;o__Bacteroidales;f__Rikenellaceae;g__Alistipes;s__	high_quality	232_0	232_0	-	GCA_017937035.1_ASM1793703v1_genomic.fna.gz
CMAG0200	65.96	1.01	0	2473729	4480	64.5613	d__Bacteria;p__Verrucomicrobiota;c__Lentisphaeria;o__Victivallales;f__Victivallaceae;g__UBA1784;s__	low_quality	2320_1	2320_1	-	-
CMAG0691	69.12	3.45	50	2590513	5760	55.6304	d__Bacteria;p__Verrucomicrobiota;c__Lentisphaeria;o__Victivallales;f__Victivallaceae;g__UBA1784;s__	low_quality	2320_2	2320_1	-	-
CMAG0847	72.62	1.06	0	2641247	4181	70.9413	d__Bacteria;p__Verrucomicrobiota;c__Lentisphaeria;o__Victivallales;f__Victivallaceae;g__UBA1784;s__	medium_quality	2321_0	2321_0	-	GCA_017507125.1_ASM1750712v1_genomic.fna.gz
CMAG0152	77.86	2.03	0	2254061	7475	71.5836	d__Bacteria;p__Verrucomicrobiota;c__Lentisphaeria;o__Victivallales;f__Victivallaceae;g__;s__	medium_quality	2322_0	2322_0	-	-
CMAG2708	88.18	1.28	25	3763050	9160	85.7419	d__Bacteria;p__Verrucomicrobiota;c__Lentisphaeria;o__Victivallales;f__Victivallaceae;g__UBA1784;s__	medium_quality	2323_1	2323_1	-	-
MAG0226	72.26	0.65	0	1183521	7361	72.8769	d__Bacteria;p__Desulfobacterota;c__Desulfuromonadia;o__;f__;g__;s__	medium_quality	2324_1	2324_1	-	-
MAG0951	75.91	1.94	0	1512944	10411	70.2275	d__Bacteria;p__Desulfobacterota;c__Desulfuromonadia;o__Desulfuromonadales;f__Desulfuromonadaceae;g__;s__	medium_quality	2324_2	2324_2	1095,16S ribosomal RNA (partial)	-
CMAG0722	91.55	1.38	33.33	2789315	39251	89.2439	d__Bacteria;p__Verrucomicrobiota;c__Lentisphaeria;o__Victivallales;f__Victivallaceae;g__UBA1784;s__	high_quality	2325_0	2325_0	-	-
CMAG0895	60.16	0	0	1686597	4765	63.8381	d__Bacteria;p__Verrucomicrobiota;c__Lentisphaeria;o__Victivallales;f__Victivallaceae;g__UBA1784;s__	low_quality	2326_0	2326_0	-	GCA_017508285.1_ASM1750828v1_genomic.fna.gz
CMAG0996	73.52	1.35	50	1751744	9730	70.7581	d__Bacteria;p__Verrucomicrobiota;c__Lentisphaeria;o__Victivallales;f__Victivallaceae;g__UBA1784;s__	medium_quality	2327_0	2327_0	-	GCA_017456265.1_ASM1745626v1_genomic.fna.gz
CMAG1260	74.03	2.03	33.33	1703553	5020	67.5807	d__Bacteria;p__Verrucomicrobiota;c__Lentisphaeria;o__Victivallales;f__Victivallaceae;g__;s__	medium_quality	2328_0	2328_0	-	-
CMAG1162	83.15	2.2	0	2430870	3717	75.7202	d__Bacteria;p__Verrucomicrobiota;c__Lentisphaeria;o__Victivallales;f__Victivallaceae;g__;s__	medium_quality	2329_0	2329_0	-	GCA_017507745.1_ASM1750774v1_genomic.fna.gz
CMAG1095	80.39	1.54	50	1713493	3325	76.2118	d__Bacteria;p__Bacteroidota;c__Bacteroidia;o__Bacteroidales;f__Rikenellaceae;g__Alistipes;s__	medium_quality	233_1	233_1	-	GCA_017531305.1_ASM1753130v1_genomic.fna.gz
CMAG1152	91.68	0.31	66.67	1982041	19688	94.4242	d__Bacteria;p__Bacteroidota;c__Bacteroidia;o__Bacteroidales;f__Rikenellaceae;g__Alistipes;s__	high_quality	233_2	233_1	-	GCA_017531305.1_ASM1753130v1_genomic.fna.gz
CMAG1278	91.19	3.27	16.67	2941882	13503	78.9704	d__Bacteria;p__Verrucomicrobiota;c__Lentisphaeria;o__Victivallales;f__Victivallaceae;g__;s__	high_quality	2330_0	2330_0	-	-
CMAG1414	82.01	2.2	0	2322368	10207	75.0189	d__Bacteria;p__Verrucomicrobiota;c__Lentisphaeria;o__Victivallales;f__Victivallaceae;g__;s__	medium_quality	2331_0	2331_0	1295,16S ribosomal RNA;956,16S ribosomal RNA (partial);458,16S ribosomal RNA (partial);686,16S ribosomal RNA (partial)	-
CMAG0956	75.36	3.24	0	1952850	5533	62.903	d__Bacteria;p__Verrucomicrobiota;c__Lentisphaeria;o__Victivallales;f__Victivallaceae;g__;s__	medium_quality	2332_0	2332_0	-	-
CMAG3466	98.33	0.03	0	1084780	262517	103.599	d__Bacteria;p__Verrucomicrobiota_A;c__Chlamydiia;o__Chlamydiales;f__Chlamydiaceae;g__Chlamydia;s__Chlamydia_suis	high_quality	2333_0	2333_0	-	F5028_bin_36.fa.gz
CMAG0283	69.47	0	0	1939140	19554	73.7612	d__Bacteria;p__Bacteroidota;c__Bacteroidia;o__Bacteroidales;f__Rikenellaceae;g__Alistipes;s__	low_quality	234_1	234_1	-	GCA_017397625.1_ASM1739762v1_genomic.fna.gz
CMAG1298	58.62	0	0	1626356	6137	62.408	d__Bacteria;p__Bacteroidota;c__Bacteroidia;o__Bacteroidales;f__Rikenellaceae;g__Alistipes;s__	low_quality	234_2	234_1	-	GCA_017397625.1_ASM1739762v1_genomic.fna.gz
CMAG1561	95.11	0	0	2101176	72252	99.9688	d__Bacteria;p__Bacteroidota;c__Bacteroidia;o__Bacteroidales;f__Rikenellaceae;g__Alistipes;s__	high_quality	235_0	235_0	-	GCA_017626195.1_ASM1762619v1_genomic.fna.gz
CMAG0450	92.87	0	0	1795551	61722	97.6604	d__Bacteria;p__Bacteroidota;c__Bacteroidia;o__Bacteroidales;f__Rikenellaceae;g__Alistipes;s__	high_quality	236_0	236_0	-	GCA_017416915.1_ASM1741691v1_genomic.fna.gz
CMAG0688	98.38	0.67	0	1945085	111051	100.076	d__Bacteria;p__Bacteroidota;c__Bacteroidia;o__Bacteroidales;f__Rikenellaceae;g__Alistipes;s__	high_quality	237_0	237_0	-	-
CMAG0754	93.3	0.31	0	1733112	47076	96.4228	d__Bacteria;p__Bacteroidota;c__Bacteroidia;o__Bacteroidales;f__Rikenellaceae;g__Alistipes;s__	high_quality	238_0	238_0	-	GCA_017504265.1_ASM1750426v1_genomic.fna.gz
CMAG0824	94.32	1.44	50	1773976	13795	91.2597	d__Bacteria;p__Bacteroidota;c__Bacteroidia;o__Bacteroidales;f__Rikenellaceae;g__Alistipes;s__	high_quality	239_0	239_0	-	GCA_017500775.1_ASM1750077v1_genomic.fna.gz
CMAG0862	71.75	0	0	939879	8481	75.6784	d__Archaea;p__Halobacteriota;c__Methanomicrobia;o__Methanomicrobiales;f__Methanocorpusculaceae;g__Methanocorpusculum;s__	medium_quality	24_1	24_1	-	GCA_017411925.1_ASM1741192v1_genomic.fna.gz
CMAG0919	80.12	0.7	0	974285	4977	80.317	d__Archaea;p__Halobacteriota;c__Methanomicrobia;o__Methanomicrobiales;f__Methanocorpusculaceae;g__Methanocorpusculum;s__	medium_quality	24_2	24_1	-	GCA_017516365.1_ASM1751636v1_genomic.fna.gz
CMAG1432	99.04	0	0	1951767	133776	104.166	d__Bacteria;p__Bacteroidota;c__Bacteroidia;o__Bacteroidales;f__Rikenellaceae;g__Alistipes;s__	high_quality	240_1	240_1	-	-
CMAG0084	95.35	1.2	100	2004204	52741	94.0721	d__Bacteria;p__Bacteroidota;c__Bacteroidia;o__Bacteroidales;f__Rikenellaceae;g__Alistipes;s__	high_quality	241_0	241_0	-	-
CMAG0597	98.08	0.24	0	1972275	75243	101.756	d__Bacteria;p__Bacteroidota;c__Bacteroidia;o__Bacteroidales;f__Rikenellaceae;g__Alistipes;s__	high_quality	242_0	242_0	-	-
CMAG1028	95.96	0.48	0	1990586	45079	98.214	d__Bacteria;p__Bacteroidota;c__Bacteroidia;o__Bacteroidales;f__Rikenellaceae;g__Alistipes;s__	high_quality	243_1	243_1	-	GCA_017408825.1_ASM1740882v1_genomic.fna.gz
CMAG1168	98.56	0.5	100	2147053	64644	100.871	d__Bacteria;p__Bacteroidota;c__Bacteroidia;o__Bacteroidales;f__Rikenellaceae;g__Alistipes;s__	high_quality	243_2	243_1	-	GCA_017408825.1_ASM1740882v1_genomic.fna.gz
CMAG0963	96.94	0.72	0	2092384	89917	98.2938	d__Bacteria;p__Bacteroidota;c__Bacteroidia;o__Bacteroidales;f__Rikenellaceae;g__Alistipes;s__	high_quality	244_1	244_1	-	-
CMAG1352	97.05	0.48	0	2048364	186229	99.92	d__Bacteria;p__Bacteroidota;c__Bacteroidia;o__Bacteroidales;f__Rikenellaceae;g__Alistipes;s__	high_quality	244_2	244_2	-	GCA_017621455.1_ASM1762145v1_genomic.fna.gz
CMAG1050	96.15	0	0	2074247	60003	100.928	d__Bacteria;p__Bacteroidota;c__Bacteroidia;o__Bacteroidales;f__Rikenellaceae;g__Alistipes;s__	high_quality	245_0	245_0	626,16S ribosomal RNA (partial)	-
CMAG0173	95.46	1.68	25	2022239	50518	91.7634	d__Bacteria;p__Bacteroidota;c__Bacteroidia;o__Bacteroidales;f__Rikenellaceae;g__Alistipes;s__	high_quality	246_1	246_1	-	-
CMAG0286	98.61	0.24	100	2019197	101111	102.415	d__Bacteria;p__Bacteroidota;c__Bacteroidia;o__Bacteroidales;f__Rikenellaceae;g__Alistipes;s__	high_quality	246_3	246_1	-	-
CMAG0684	97.52	0.24	100	1921594	80800	101.227	d__Bacteria;p__Bacteroidota;c__Bacteroidia;o__Bacteroidales;f__Rikenellaceae;g__Alistipes;s__	high_quality	246_2	246_1	-	-
CMAG0498	98	0	0	1975227	66002	102.82	d__Bacteria;p__Bacteroidota;c__Bacteroidia;o__Bacteroidales;f__Rikenellaceae;g__Alistipes;s__	high_quality	247_0	247_0	-	GCA_017521945.1_ASM1752194v1_genomic.fna.gz
CMAG1334	96.13	0	0	1614097	75270	101.007	d__Bacteria;p__Bacteroidota;c__Bacteroidia;o__Bacteroidales;f__Rikenellaceae;g__Alistipes;s__	high_quality	248_0	248_0	-	-
CMAG0665	80.75	2.08	0	1532971	3966	73.9484	d__Bacteria;p__Bacteroidota;c__Bacteroidia;o__Bacteroidales;f__Rikenellaceae;g__Alistipes;s__	medium_quality	249_1	249_1	-	GCA_017466425.1_ASM1746642v1_genomic.fna.gz
CMAG0999	91.37	1.44	0	1707356	29836	88.6447	d__Bacteria;p__Bacteroidota;c__Bacteroidia;o__Bacteroidales;f__Rikenellaceae;g__Alistipes;s__	high_quality	249_2	249_1	-	GCA_017502505.1_ASM1750250v1_genomic.fna.gz
CMAG0837	64.95	0.65	0	815768	4707	65.3727	d__Archaea;p__Halobacteriota;c__Methanomicrobia;o__Methanomicrobiales;f__Methanocorpusculaceae;g__Methanocorpusculum;s__	low_quality	25_1	25_1	-	GCA_017622255.1_ASM1762225v1_genomic.fna.gz
CMAG2450	85.6	1.31	66.67	1233002	18180	83.3096	d__Archaea;p__Halobacteriota;c__Methanomicrobia;o__Methanomicrobiales;f__Methanocorpusculaceae;g__Methanocorpusculum;s__	medium_quality	25_2	25_1	-	GCA_017622255.1_ASM1762225v1_genomic.fna.gz
CMAG0243	97.92	0.48	0	1826215	176496	100.767	d__Bacteria;p__Bacteroidota;c__Bacteroidia;o__Bacteroidales;f__Rikenellaceae;g__Alistipes;s__	high_quality	250_0	250_0	-	-
CMAG0723	72.57	0	0	1613331	15568	76.7622	d__Bacteria;p__Bacteroidota;c__Bacteroidia;o__Bacteroidales;f__Rikenellaceae;g__Alistipes;s__	medium_quality	251_1	251_1	-	GCA_017398695.1_ASM1739869v1_genomic.fna.gz
CMAG1509	86.91	1.36	0	1721300	5269	83.8317	d__Bacteria;p__Bacteroidota;c__Bacteroidia;o__Bacteroidales;f__Rikenellaceae;g__Alistipes;s__	medium_quality	251_2	251_1	-	GCA_017623755.1_ASM1762375v1_genomic.fna.gz
CMAG2436	92.77	0.1	0	1925574	40754	96.8802	d__Bacteria;p__Bacteroidota;c__Bacteroidia;o__Bacteroidales;f__Rikenellaceae;g__Alistipes;s__	high_quality	251_3	251_1	-	GCA_017398695.1_ASM1739869v1_genomic.fna.gz
CMAG1111	88.42	1.2	66.67	1672744	9115	86.3798	d__Bacteria;p__Bacteroidota;c__Bacteroidia;o__Bacteroidales;f__Rikenellaceae;g__Alistipes;s__	medium_quality	252_0	252_0	-	GCA_017456125.1_ASM1745612v1_genomic.fna.gz
CMAG0652	97.26	1.5	80	1873904	85687	94.6929	d__Bacteria;p__Bacteroidota;c__Bacteroidia;o__Bacteroidales;f__Rikenellaceae;g__Alistipes;s__	high_quality	253_0	253_0	-	-
CMAG1881	65.7	0.48	0	1088609	4389	66.9424	d__Bacteria;p__Bacteroidota;c__Bacteroidia;o__Bacteroidales;f__Rikenellaceae;g__Alistipes;s__	low_quality	254_0	254_0	-	-
CMAG0939	94.2	0.96	0	1768823	26997	93.8313	d__Bacteria;p__Bacteroidota;c__Bacteroidia;o__Bacteroidales;f__Rikenellaceae;g__Alistipes;s__	high_quality	255_0	255_0	-	GCA_017410165.1_ASM1741016v1_genomic.fna.gz
CMAG0028	74.14	0	0	1844704	28349	78.5925	d__Bacteria;p__Bacteroidota;c__Bacteroidia;o__Bacteroidales;f__Rikenellaceae;g__Alistipes;s__	medium_quality	256_1	256_1	-	GCA_017938765.1_ASM1793876v1_genomic.fna.gz
CMAG1274	94.47	0.48	0	1968771	99357	97.0672	d__Bacteria;p__Bacteroidota;c__Bacteroidia;o__Bacteroidales;f__Rikenellaceae;g__Alistipes;s__	high_quality	256_2	256_1	-	GCA_017938765.1_ASM1793876v1_genomic.fna.gz
CMAG2497	98.08	1.44	0	2423261	130300	95.9949	d__Bacteria;p__Bacteroidota;c__Bacteroidia;o__Bacteroidales;f__Rikenellaceae;g__Alistipes;s__	high_quality	256_3	256_2	-	GCA_017452745.1_ASM1745274v1_genomic.fna.gz
CMAG0653	95.82	1.44	66.67	2270438	51048	93.328	d__Bacteria;p__Bacteroidota;c__Bacteroidia;o__Bacteroidales;f__Rikenellaceae;g__Alistipes;s__	high_quality	256_4	256_3	-	GCA_017937185.1_ASM1793718v1_genomic.fna.gz
CMAG0247	98.08	0.48	0	1891980	99350	100.677	d__Bacteria;p__Bacteroidota;c__Bacteroidia;o__Bacteroidales;f__Rikenellaceae;g__Alistipes;s__	high_quality	257_1	257_1	-	GCA_017399985.1_ASM1739998v1_genomic.fna.gz
CMAG0539	96.31	0.58	50	1849956	44774	98.061	d__Bacteria;p__Bacteroidota;c__Bacteroidia;o__Bacteroidales;f__Rikenellaceae;g__Alistipes;s__	high_quality	257_2	257_1	-	GCA_017399985.1_ASM1739998v1_genomic.fna.gz
CMAG1155	97.6	0.64	57.14	2216735	109678	99.4401	d__Bacteria;p__Bacteroidota;c__Bacteroidia;o__Bacteroidales;f__Rikenellaceae;g__Alistipes;s__	high_quality	258_0	258_0	-	GCA_017398555.1_ASM1739855v1_genomic.fna.gz
CMAG0946	98.09	1.2	33.33	2182246	77406	96.9788	d__Bacteria;p__Bacteroidota;c__Bacteroidia;o__Bacteroidales;f__Rikenellaceae;g__Alistipes;s__	high_quality	259_0	259_0	-	GCA_017381935.1_ASM1738193v1_genomic.fna.gz
MAG0059	73.25	2.2	0	733433	3626	65.8094	d__Bacteria;p__Proteobacteria;c__Alphaproteobacteria;o__Rs-D84;f__Rs-D84;g__Rs-D84;s__	medium_quality	26_0	26_0	-	-
CMAG1099	73.47	2.64	0	1516528	5514	64.0115	d__Bacteria;p__Bacteroidota;c__Bacteroidia;o__Bacteroidales;f__Rikenellaceae;g__Alistipes;s__	medium_quality	260_1	260_1	-	-
CMAG1458	97.84	0.48	0	2056697	126488	100.542	d__Bacteria;p__Bacteroidota;c__Bacteroidia;o__Bacteroidales;f__Rikenellaceae;g__Alistipes;s__	high_quality	260_2	260_2	-	-
CMAG0672	70.17	1.72	100	1701091	12586	65.6699	d__Bacteria;p__Bacteroidota;c__Bacteroidia;o__Bacteroidales;f__Rikenellaceae;g__Alistipes;s__	medium_quality	261_0	261_0	-	GCA_017505805.1_ASM1750580v1_genomic.fna.gz
CMAG0600	94.44	7.4	5	2329050	66264	62.2613	d__Bacteria;p__Bacteroidota;c__Bacteroidia;o__Bacteroidales;f__Rikenellaceae;g__Alistipes;s__	medium_quality	262_1	262_1	-	GCA_017505725.1_ASM1750572v1_genomic.fna.gz
CMAG0912	84.52	2.19	50	1980253	27070	78.0025	d__Bacteria;p__Bacteroidota;c__Bacteroidia;o__Bacteroidales;f__Rikenellaceae;g__Alistipes;s__	medium_quality	262_2	262_1	-	GCA_017505725.1_ASM1750572v1_genomic.fna.gz
CMAG0548	85.2	3	75	1742698	35994	74.7562	d__Bacteria;p__Bacteroidota;c__Bacteroidia;o__Bacteroidales;f__Rikenellaceae;g__Alistipes;s__	medium_quality	263_0	263_0	-	-
MAG0060	91.38	0.87	33.33	2166103	88816	91.9785	d__Bacteria;p__Bacteroidota;c__Bacteroidia;o__Bacteroidales;f__UBA932;g__;s__	high_quality	264_1	264_1	-	GCA_017529425.1_ASM1752942v1_genomic.fna.gz
MAG0228	64.2	0	0	1461634	5876	67.9691	d__Bacteria;p__Bacteroidota;c__Bacteroidia;o__Bacteroidales;f__UBA932;g__;s__	low_quality	264_2	264_1	-	GCA_017529425.1_ASM1752942v1_genomic.fna.gz
MAG0562	83.68	2.17	66.67	1925841	17037	77.0614	d__Bacteria;p__Bacteroidota;c__Bacteroidia;o__Bacteroidales;f__UBA932;g__;s__	medium_quality	264_3	264_1	-	GCA_017529425.1_ASM1752942v1_genomic.fna.gz
MAG0738	90.99	0.17	50	2037731	29478	94.6095	d__Bacteria;p__Bacteroidota;c__Bacteroidia;o__Bacteroidales;f__UBA932;g__;s__	high_quality	264_4	264_1	594,16S ribosomal RNA (partial)	GCA_017529425.1_ASM1752942v1_genomic.fna.gz
MAG2023	84.94	3.49	44.44	1957439	10576	71.5143	d__Bacteria;p__Bacteroidota;c__Bacteroidia;o__Bacteroidales;f__UBA932;g__;s__	medium_quality	265_0	265_0	-	GCA_017445425.1_ASM1744542v1_genomic.fna.gz
MAG0640	94.29	1.19	66.67	2345178	32475	92.8515	d__Bacteria;p__Bacteroidota;c__Bacteroidia;o__Bacteroidales;f__UBA932;g__;s__	high_quality	266_0	266_0	-	-
CMAG2354	81.94	1.03	0	1398856	27885	81.2354	d__Bacteria;p__Bacteroidota;c__Bacteroidia;o__Bacteroidales;f__UBA932;g__CAG-831;s__	medium_quality	267_1	267_1	-	S53008A_bin_29.fa.gz
CMAG2645	84.37	0.03	0	1404730	80063	89.1234	d__Bacteria;p__Bacteroidota;c__Bacteroidia;o__Bacteroidales;f__UBA932;g__CAG-831;s__	medium_quality	267_2	267_1	-	F5018_bin_65.fa.gz
CMAG2725	52.62	0.6	0	1261115	42304	54.2464	d__Bacteria;p__Bacteroidota;c__Bacteroidia;o__Bacteroidales;f__UBA932;g__CAG-831;s__	low_quality	267_3	267_1	599,16S ribosomal RNA (partial);1191,16S ribosomal RNA (partial);592,16S ribosomal RNA (partial);410,16S ribosomal RNA (partial);481,16S ribosomal RNA (partial);456,16S ribosomal RNA (partial);620,16S ribosomal RNA (partial);513,16S ribosomal RNA (partial);482,16S ribosomal RNA (partial);589,16S ribosomal RNA (partial)	F4706_bin_12.fa.gz
CMAG3272	63.33	0.56	0	1192853	87629	65.4726	d__Bacteria;p__Bacteroidota;c__Bacteroidia;o__Bacteroidales;f__UBA932;g__CAG-831;s__	low_quality	267_4	267_1	-	F5018_bin_65.fa.gz
CMAG2487	87.78	1.9	50	1591949	43414	82.9176	d__Bacteria;p__Bacteroidota;c__Bacteroidia;o__Bacteroidales;f__UBA932;g__RC9;s__	medium_quality	268_3	268_1	-	F4286_bin_18.fa.gz
CMAG2643	95.4	0.48	0	1739589	68180	97.8337	d__Bacteria;p__Bacteroidota;c__Bacteroidia;o__Bacteroidales;f__UBA932;g__RC9;s__	high_quality	268_1	268_1	-	F4856_bin_18.fa.gz
[truncated: 1,264 more rows]
