# Supplementary material for: Transmission of the gut microbiome in cohousing goats and pigs
Source: Front Microbiol. 2022 Sep 7;13:948617. doi: 10.3389/fmicb.2022.948617 (PMC9490217; doi:10.3389/fmicb.2022.948617)
Supplement: Supplementary file 4 [file Table_4.xlsx]

## Sheet: Supplementary Table 4
Supplementary Table 4. Number of enzyme genes per MAG identified belonging to the butyrate, propionate and acetate pathways.
Acetate:	name	Acetyl-CoA_Acetate_I	Acetyl-CoA_Acetate_I	Acetyl-CoA_Acetate_II	Acetyl-CoA_Acetate_II	Acetyl-CoA_Acetate_II	Acetyl-CoA_Acetate_II	Acetyl-CoA_Acetate_II	Acetyl-CoA_Acetate_II	Acetyl-CoA_Acetate_III	Acetyl-CoA_Acetate_III	Acetyl-CoA_Acetate_III	Acetyl-CoA_Acetate_III	Acetyl-CoA_Acetate_III
	step	1	1	1	1	1	1	2	2	1	1	1	2	2
	EC number	3.1.2.1	6.2.1.1	2.3.1.8	2.3.1.8	2.3.1.8	EutD	2.7.2.1	3.6.1.7	1.2.1.10	1.2.1.10	1.2.1.10	1.2.1.3	1.2.1.-
	K number	K01067	K01895	K00625	K13788	K15024	K04020	K00925	K01512	K00132	K04072	K04073	K00128	K00138	domain	phylum	class	order	family	genus	species
	CMAG0004	0	0	0	0	1	0	2	0	0	0	0	0	0	d__Bacteria	p__Firmicutes_A	c__Clostridia	o__Oscillospirales	f__CAG-272	g__	s__
	CMAG0013	0	0	1	0	0	0	1	0	0	0	0	0	0	d__Bacteria	p__Bacteroidota	c__Bacteroidia	o__Bacteroidales	f__Bacteroidaceae	g__UBA4372	s__
	CMAG0017	0	0	0	0	1	0	1	0	0	1	0	0	0	d__Bacteria	p__Firmicutes_A	c__Clostridia	o__Oscillospirales	f__CAG-272	g__UMGS1002	s__
	CMAG0020	0	0	1	0	0	0	1	0	0	0	0	0	0	d__Bacteria	p__Bacteroidota	c__Bacteroidia	o__Bacteroidales	f__F082	g__F082	s__
	CMAG0034	0	0	1	0	0	0	1	0	0	0	0	0	0	d__Bacteria	p__Bacteroidota	c__Bacteroidia	o__Bacteroidales	f__WCHB1-69	g__F23-D06	s__F23-D06_sp002392325
	CMAG0039	0	0	1	0	0	0	1	0	0	0	0	0	0	d__Bacteria	p__Bacteroidota	c__Bacteroidia	o__Bacteroidales	f__Paludibacteraceae	g__RF16	s__
	CMAG0046	0	0	0	1	0	0	1	0	0	0	0	0	0	d__Bacteria	p__Campylobacterota	c__Campylobacteria	o__Campylobacterales	f__Campylobacteraceae	g__Campylobacter	s__Campylobacter_sp002139875
	CMAG0051	1	0	0	0	0	0	1	0	0	0	0	0	0	d__Bacteria	p__Deferribacterota	c__Deferribacteres	o__Deferribacterales	f__Mucispirillaceae	g__	s__
	CMAG0057	0	0	0	1	0	0	1	0	0	0	0	0	0	d__Bacteria	p__Proteobacteria	c__Gammaproteobacteria	o__Enterobacterales	f__Succinivibrionaceae	g__Succinivibrio	s__
	CMAG0060	0	0	0	0	1	0	1	0	0	0	0	0	0	d__Bacteria	p__Firmicutes_A	c__Clostridia	o__Oscillospirales	f__Acutalibacteraceae	g__CAG-488	s__
	CMAG0063	0	0	1	0	0	0	1	0	0	2	0	0	0	d__Bacteria	p__Firmicutes_A	c__Clostridia	o__Lachnospirales	f__Lachnospiraceae	g__	s__
	CMAG0064	0	0	1	0	0	0	1	0	0	0	0	0	0	d__Bacteria	p__Spirochaetota	c__Spirochaetia	o__Treponematales	f__Treponemataceae	g__Treponema_D	s__
	CMAG0065	0	0	1	0	0	0	1	0	0	0	0	0	0	d__Bacteria	p__Bacteroidota	c__Bacteroidia	o__Bacteroidales	f__Bacteroidaceae	g__	s__
	CMAG0068	0	0	1	0	0	0	1	0	0	0	0	0	0	d__Bacteria	p__Firmicutes_A	c__Clostridia	o__Oscillospirales	f__Oscillospiraceae	g__UBA1777	s__
	CMAG0069	0	0	0	0	1	0	1	0	0	0	0	0	0	d__Bacteria	p__Firmicutes_A	c__Clostridia_A	o__Christensenellales	f__CAG-74	g__RUG563	s__
	CMAG0070	0	0	1	0	0	0	1	0	0	0	0	0	0	d__Bacteria	p__Bacteroidota	c__Bacteroidia	o__Bacteroidales	f__Paludibacteraceae	g__RF16	s__
	CMAG0071	0	0	0	0	1	0	1	0	0	0	0	0	0	d__Bacteria	p__Firmicutes_A	c__Clostridia	o__Oscillospirales	f__Acutalibacteraceae	g__UBA6857	s__
	CMAG0072	0	0	1	0	0	0	1	0	0	0	0	0	0	d__Bacteria	p__Spirochaetota	c__Spirochaetia	o__Treponematales	f__Treponemataceae	g__Treponema_D	s__
	CMAG0075	0	0	0	0	1	0	2	0	0	1	0	0	0	d__Bacteria	p__Firmicutes_A	c__Clostridia	o__Oscillospirales	f__CAG-272	g__	s__
	CMAG0076	0	0	1	0	0	0	1	0	0	0	0	0	0	d__Bacteria	p__Bacteroidota	c__Bacteroidia	o__Bacteroidales	f__Bacteroidaceae	g__UBA4372	s__
	CMAG0080	0	0	1	0	0	0	1	0	0	0	0	0	0	d__Bacteria	p__Bacteroidota	c__Bacteroidia	o__Bacteroidales	f__Bacteroidaceae	g__	s__
	CMAG0090	0	0	1	0	0	0	1	0	0	0	0	0	0	d__Bacteria	p__Bacteroidota	c__Bacteroidia	o__Bacteroidales	f__UBA932	g__RC9	s__
	CMAG0096	0	0	0	0	1	0	1	0	0	0	0	0	0	d__Bacteria	p__Firmicutes_A	c__Clostridia	o__Oscillospirales	f__Acutalibacteraceae	g__DTU089_A	s__
	CMAG0101	0	0	1	0	1	0	1	0	0	0	0	0	0	d__Bacteria	p__Firmicutes_A	c__Clostridia	o__UMGS1810	f__UMGS1810	g__	s__
	CMAG0108	0	0	1	0	0	0	1	0	0	0	0	0	0	d__Bacteria	p__Bacteroidota	c__Bacteroidia	o__Bacteroidales	f__F082	g__F082	s__
	CMAG0112	0	0	1	0	0	0	1	0	0	0	0	0	0	d__Bacteria	p__Bacteroidota	c__Bacteroidia	o__Bacteroidales	f__Paludibacteraceae	g__RF16	s__
	CMAG0114	0	0	0	0	1	0	1	0	0	0	0	0	0	d__Bacteria	p__Firmicutes_A	c__Clostridia	o__Oscillospirales	f__Acutalibacteraceae	g__UBA737	s__
	CMAG0115	0	0	0	0	1	0	1	0	0	1	0	0	0	d__Bacteria	p__Firmicutes_A	c__Clostridia	o__Oscillospirales	f__Acutalibacteraceae	g__CAG-964	s__
	CMAG0122	0	0	0	0	2	0	2	0	0	0	0	0	0	d__Bacteria	p__Firmicutes_A	c__Clostridia	o__Oscillospirales	f__CAG-272	g__	s__
	CMAG0123	0	0	0	0	1	0	1	0	0	0	0	0	0	d__Bacteria	p__Firmicutes_A	c__Clostridia	o__Oscillospirales	f__Acutalibacteraceae	g__CAG-177	s__
	CMAG0125	0	0	1	0	0	0	1	0	0	0	0	0	0	d__Bacteria	p__Firmicutes_A	c__Clostridia	o__Monoglobales	f__Monoglobaceae	g__	s__
	CMAG0136	0	0	1	0	0	0	1	0	0	0	0	0	0	d__Bacteria	p__Bacteroidota	c__Bacteroidia	o__Bacteroidales	f__Paludibacteraceae	g__RF16	s__
	CMAG0138	0	0	1	0	0	0	1	0	0	0	0	0	0	d__Bacteria	p__Bacteroidota	c__Bacteroidia	o__Bacteroidales	f__UBA932	g__RC9	s__
	CMAG0145	0	0	0	0	1	0	1	0	1	0	0	0	0	d__Bacteria	p__Firmicutes_A	c__Clostridia	o__Oscillospirales	f__Oscillospiraceae	g__CAG-110	s__
	CMAG0153	0	0	1	0	0	0	1	0	0	0	0	0	0	d__Bacteria	p__Firmicutes_A	c__Clostridia	o__UMGS1840	f__	g__	s__
	CMAG0154	0	0	1	0	0	0	1	0	0	0	0	0	0	d__Bacteria	p__Bacteroidota	c__Bacteroidia	o__Bacteroidales	f__Bacteroidaceae	g__	s__
	CMAG0155	0	0	1	0	0	0	1	0	0	0	0	0	0	d__Bacteria	p__Firmicutes_A	c__Clostridia	o__TANB77	f__CAG-465	g__CAG-465	s__
	CMAG0159	0	0	0	0	1	0	1	0	0	1	0	0	0	d__Bacteria	p__Firmicutes	c__Bacilli	o__ML615J-28	f__CAG-313	g__UMGS1109	s__
	CMAG0163	0	0	0	0	2	0	2	0	0	0	0	0	0	d__Bacteria	p__Firmicutes_A	c__Clostridia	o__Oscillospirales	f__CAG-272	g__	s__
	CMAG0179	0	0	0	1	0	0	1	0	0	0	0	0	0	d__Bacteria	p__Proteobacteria	c__Gammaproteobacteria	o__Enterobacterales	f__Succinivibrionaceae	g__Succinivibrio	s__
	CMAG0180	0	0	1	0	0	0	1	0	0	1	0	0	0	d__Bacteria	p__Firmicutes_A	c__Clostridia	o__UBA1212	f__UBA1255	g__	s__
	CMAG0182	0	0	0	0	1	0	1	0	0	1	0	0	0	d__Bacteria	p__Firmicutes_A	c__Clostridia	o__Oscillospirales	f__Acutalibacteraceae	g__	s__
	CMAG0183	0	0	1	0	0	0	1	0	1	0	0	0	0	d__Bacteria	p__Spirochaetota	c__Spirochaetia	o__	f__	g__	s__
	CMAG0186	0	0	0	0	1	0	1	0	0	1	0	0	0	d__Bacteria	p__Firmicutes	c__Bacilli	o__ML615J-28	f__CAG-698	g__	s__
	CMAG0194	0	0	1	0	0	0	1	0	0	0	0	0	0	d__Bacteria	p__Bacteroidota	c__Bacteroidia	o__Bacteroidales	f__Paludibacteraceae	g__RF16	s__
	CMAG0208	0	0	0	0	1	0	1	0	0	0	0	0	0	d__Bacteria	p__Firmicutes_A	c__Clostridia	o__Oscillospirales	f__CAG-272	g__	s__
	CMAG0209	0	0	0	0	1	0	2	0	0	1	0	0	0	d__Bacteria	p__Firmicutes_A	c__Clostridia	o__Oscillospirales	f__CAG-272	g__UBA1740	s__
	CMAG0210	0	0	0	0	1	0	1	0	0	0	0	0	0	d__Bacteria	p__Firmicutes_A	c__Clostridia	o__Oscillospirales	f__Acutalibacteraceae	g__UBA6857	s__
	CMAG0214	0	0	0	0	1	0	1	0	0	0	0	0	0	d__Bacteria	p__Firmicutes_A	c__Clostridia	o__Oscillospirales	f__Acutalibacteraceae	g__UBA6857	s__
	CMAG0215	0	0	1	0	0	0	1	0	0	0	0	0	0	d__Bacteria	p__Bacteroidota	c__Bacteroidia	o__Bacteroidales	f__UBA932	g__RC9	s__
	CMAG0216	0	0	0	0	2	0	2	0	0	2	0	0	0	d__Bacteria	p__Firmicutes_A	c__Clostridia	o__Oscillospirales	f__CAG-272	g__UMGS1002	s__
	CMAG0220	0	0	0	0	1	0	1	0	0	0	0	0	0	d__Bacteria	p__Firmicutes_A	c__Clostridia	o__Oscillospirales	f__CAG-272	g__UBA1740	s__
	CMAG0237	0	0	0	0	1	0	1	0	0	0	0	0	0	d__Bacteria	p__Firmicutes_A	c__Clostridia	o__Oscillospirales	f__Acutalibacteraceae	g__UBA6857	s__
	CMAG0239	0	0	1	0	0	0	1	0	0	0	0	0	0	d__Bacteria	p__Firmicutes_A	c__Clostridia	o__Lachnospirales	f__Lachnospiraceae	g__UBA2821	s__
	CMAG0240	0	0	1	0	0	0	1	0	0	0	0	0	0	d__Bacteria	p__Bacteroidota	c__Bacteroidia	o__Bacteroidales	f__UBA932	g__RC9	s__
	CMAG0264	0	0	1	0	0	0	1	0	0	0	0	0	0	d__Bacteria	p__Firmicutes_A	c__Clostridia	o__Lachnospirales	f__Lachnospiraceae	g__	s__
	CMAG0271	0	0	0	0	1	0	3	0	0	1	0	0	0	d__Bacteria	p__Firmicutes_A	c__Clostridia	o__Oscillospirales	f__CAG-272	g__UBA1740	s__
	CMAG0273	0	0	1	0	0	0	1	0	0	0	0	0	0	d__Bacteria	p__Firmicutes_A	c__Clostridia	o__Lachnospirales	f__Lachnospiraceae	g__CAG-590	s__
	CMAG0274	0	0	0	0	1	0	1	0	0	1	0	0	0	d__Bacteria	p__Firmicutes_A	c__Clostridia	o__Oscillospirales	f__CAG-272	g__CAG-448	s__
	CMAG0275	0	0	1	1	0	0	1	0	0	0	0	0	0	d__Bacteria	p__Proteobacteria	c__Gammaproteobacteria	o__Enterobacterales	f__Succinivibrionaceae	g__Ruminobacter	s__
	CMAG0276	0	0	0	0	1	0	1	0	0	1	0	0	0	d__Bacteria	p__Elusimicrobiota	c__Endomicrobia	o__Endomicrobiales	f__Endomicrobiaceae	g__RUG658	s__
	CMAG0280	0	0	0	0	1	0	1	0	0	0	0	0	0	d__Bacteria	p__Firmicutes_A	c__Clostridia	o__Oscillospirales	f__Acutalibacteraceae	g__	s__
	CMAG0285	0	0	1	0	0	0	1	1	0	0	0	0	0	d__Bacteria	p__Firmicutes_A	c__Clostridia_A	o__Christensenellales	f__CAG-138	g__UBA3792	s__
	CMAG0288	0	0	1	0	0	0	1	0	0	0	0	0	0	d__Bacteria	p__Firmicutes_A	c__Clostridia	o__Lachnospirales	f__Lachnospiraceae	g__CAG-590	s__
	CMAG0297	0	0	1	0	0	0	1	0	0	0	0	0	0	d__Bacteria	p__Spirochaetota	c__Spirochaetia	o__Treponematales	f__Treponemataceae	g__Treponema_F	s__
	CMAG0298	0	0	1	0	0	0	1	0	0	0	0	0	0	d__Bacteria	p__Firmicutes_A	c__Clostridia	o__Lachnospirales	f__Lachnospiraceae	g__CAG-303	s__
	CMAG0299	0	0	0	0	1	0	1	0	0	1	0	0	0	d__Bacteria	p__Firmicutes_A	c__Clostridia	o__Oscillospirales	f__CAG-272	g__	s__
	CMAG0309	0	0	1	0	0	0	1	0	0	1	0	0	0	d__Bacteria	p__Firmicutes	c__Bacilli	o__RF39	f__CAG-822	g__UBA5578	s__
	CMAG0313	0	0	1	0	0	0	1	0	0	0	0	0	0	d__Bacteria	p__Bacteroidota	c__Bacteroidia	o__Bacteroidales	f__Bacteroidaceae	g__	s__
	CMAG0314	0	0	1	0	0	0	1	0	0	0	0	0	0	d__Bacteria	p__Firmicutes_A	c__Clostridia	o__Lachnospirales	f__Lachnospiraceae	g__Butyrivibrio_A	s__
	CMAG0315	0	0	0	1	0	0	1	0	0	0	0	0	0	d__Bacteria	p__Fibrobacterota	c__Fibrobacteria	o__Fibrobacterales	f__Fibrobacteraceae	g__Fibrobacter	s__
	CMAG0316	0	0	1	0	0	0	1	0	0	0	0	0	0	d__Bacteria	p__Bacteroidota	c__Bacteroidia	o__Bacteroidales	f__WCHB1-69	g__F23-D06	s__F23-D06_sp002392325
	CMAG0325	0	0	1	0	0	0	1	0	0	0	0	0	0	d__Bacteria	p__Firmicutes_A	c__Clostridia	o__Lachnospirales	f__Lachnospiraceae	g__CAG-411	s__
	CMAG0333	0	0	1	0	0	0	1	1	0	0	0	0	0	d__Bacteria	p__Bacteroidota	c__Bacteroidia	o__Bacteroidales	f__UBA3824	g__UBA3824	s__
	CMAG0341	0	0	1	0	0	0	1	0	0	0	0	0	0	d__Bacteria	p__Bacteroidota	c__Bacteroidia	o__Bacteroidales	f__Bacteroidaceae	g__	s__
	CMAG0349	0	0	1	0	0	0	1	0	0	0	0	0	0	d__Bacteria	p__Bacteroidota	c__Bacteroidia	o__Bacteroidales	f__Bacteroidaceae	g__UBA4372	s__
	CMAG0355	0	0	1	0	0	0	1	0	0	0	0	0	0	d__Bacteria	p__Bacteroidota	c__Bacteroidia	o__Bacteroidales	f__Paludibacteraceae	g__UBA1181	s__
	CMAG0358	0	0	0	0	1	0	1	0	0	0	0	0	0	d__Bacteria	p__Firmicutes_A	c__Clostridia_A	o__Christensenellales	f__Borkfalkiaceae	g__	s__
	CMAG0361	0	0	1	0	0	0	1	0	0	0	0	0	0	d__Bacteria	p__Bacteroidota	c__Bacteroidia	o__Bacteroidales	f__Paludibacteraceae	g__RF16	s__
	CMAG0362	0	0	1	0	0	0	1	0	0	0	0	0	0	d__Bacteria	p__Bacteroidota	c__Bacteroidia	o__Bacteroidales	f__ML635J-15	g__Bact-19	s__
	CMAG0381	0	0	0	0	1	0	1	0	0	0	0	0	0	d__Bacteria	p__Firmicutes_A	c__Clostridia	o__Oscillospirales	f__CAG-272	g__CAG-448	s__
	CMAG0383	0	0	1	0	0	0	1	0	0	0	0	0	0	d__Bacteria	p__Spirochaetota	c__Spirochaetia	o__Treponematales	f__Treponemataceae	g__Treponema_D	s__
	CMAG0384	0	0	0	0	1	0	1	0	0	1	0	0	0	d__Bacteria	p__Firmicutes_A	c__Clostridia	o__Oscillospirales	f__Acutalibacteraceae	g__UBA8612	s__
	CMAG0387	0	0	1	0	0	0	1	0	0	0	0	0	0	d__Bacteria	p__Bacteroidota	c__Bacteroidia	o__Bacteroidales	f__Bacteroidaceae	g__	s__
	CMAG0393	0	0	1	0	0	0	2	0	0	1	0	0	0	d__Bacteria	p__Firmicutes	c__Bacilli	o__RF39	f__CAG-611	g__UBA3789	s__
	CMAG0410	0	0	0	0	1	0	1	0	0	1	0	0	0	d__Bacteria	p__Firmicutes_A	c__Clostridia	o__Oscillospirales	f__Acutalibacteraceae	g__UBA737	s__
	CMAG0415	0	0	1	0	0	0	1	0	0	1	0	0	0	d__Bacteria	p__Firmicutes_A	c__Clostridia	o__Lachnospirales	f__Lachnospiraceae	g__	s__
	CMAG0423	0	0	0	0	1	0	1	0	0	0	0	0	0	d__Bacteria	p__Firmicutes_A	c__Clostridia	o__Oscillospirales	f__Acutalibacteraceae	g__CAG-177	s__
	CMAG0425	0	0	0	0	1	0	1	0	0	0	0	0	0	d__Bacteria	p__Firmicutes_A	c__Clostridia	o__Oscillospirales	f__Acutalibacteraceae	g__UBA6857	s__
	CMAG0427	0	0	1	0	0	0	1	0	0	0	0	0	0	d__Bacteria	p__Firmicutes_A	c__Clostridia	o__Lachnospirales	f__Lachnospiraceae	g__	s__
	CMAG0433	0	0	1	0	0	0	1	0	0	0	0	0	0	d__Bacteria	p__Firmicutes_A	c__Clostridia	o__UMGS1810	f__UMGS1810	g__	s__
	CMAG0434	0	0	1	0	0	0	1	0	0	0	0	0	0	d__Bacteria	p__Firmicutes_A	c__Clostridia	o__Lachnospirales	f__Lachnospiraceae	g__	s__
	CMAG0444	0	0	1	0	0	0	1	0	0	0	0	0	0	d__Bacteria	p__Bacteroidota	c__Bacteroidia	o__Bacteroidales	f__UBA932	g__RC9	s__
	CMAG0445	0	0	1	0	0	0	1	0	0	0	0	0	0	d__Bacteria	p__Firmicutes_A	c__Clostridia	o__Lachnospirales	f__Lachnospiraceae	g__Faecalimonas	s__
	CMAG0448	0	0	0	1	0	0	1	0	0	0	0	0	0	d__Bacteria	p__Fibrobacterota	c__Fibrobacteria	o__Fibrobacterales	f__Fibrobacteraceae	g__Fibrobacter	s__
	CMAG0451	0	0	1	0	0	0	1	0	0	0	0	0	0	d__Bacteria	p__Bacteroidota	c__Bacteroidia	o__Bacteroidales	f__UBA932	g__RC9	s__
	CMAG0452	0	0	1	0	0	0	1	0	0	0	0	0	0	d__Bacteria	p__Firmicutes_A	c__Clostridia_A	o__Christensenellales	f__Borkfalkiaceae	g__	s__
	CMAG0471	0	0	1	0	0	0	1	1	0	0	0	0	0	d__Bacteria	p__Firmicutes_A	c__Clostridia	o__Lachnospirales	f__Lachnospiraceae	g__COE1	s__
	CMAG0481	0	0	1	0	0	0	1	0	0	0	0	0	0	d__Bacteria	p__Bacteroidota	c__Bacteroidia	o__Bacteroidales	f__Bacteroidaceae	g__UBA1189	s__
	CMAG0507	0	0	1	0	0	0	1	0	0	0	0	0	0	d__Bacteria	p__Firmicutes_A	c__Clostridia	o__Lachnospirales	f__Lachnospiraceae	g__CAG-303	s__
	CMAG0510	0	0	0	0	1	0	1	0	0	0	0	0	0	d__Bacteria	p__Firmicutes_A	c__Clostridia	o__Oscillospirales	f__Acutalibacteraceae	g__UBA8612	s__
	CMAG0523	0	0	1	0	0	0	3	0	0	1	0	0	0	d__Bacteria	p__Firmicutes_A	c__Clostridia	o__TANB77	f__CAG-508	g__UBA7001	s__
	CMAG0532	0	0	1	0	0	0	1	0	0	0	0	0	0	d__Bacteria	p__Bacteroidota	c__Bacteroidia	o__Bacteroidales	f__Paludibacteraceae	g__RF16	s__
	CMAG0536	0	0	1	0	0	0	1	1	0	1	0	0	0	d__Bacteria	p__Firmicutes_A	c__Clostridia	o__Lachnospirales	f__Lachnospiraceae	g__CAG-303	s__
	CMAG0544	0	0	1	0	0	0	1	0	0	0	0	0	0	d__Bacteria	p__Bacteroidota	c__Bacteroidia	o__Bacteroidales	f__Bacteroidaceae	g__UBA1179	s__
	CMAG0546	0	0	0	1	0	0	1	0	0	0	0	0	0	d__Bacteria	p__Fibrobacterota	c__Fibrobacteria	o__Fibrobacterales	f__Fibrobacteraceae	g__Fibrobacter	s__Fibrobacter_sp900313675
	CMAG0549	0	0	1	0	0	0	1	0	0	0	0	0	0	d__Bacteria	p__Bacteroidota	c__Bacteroidia	o__Bacteroidales	f__UBA11471	g__UBA11471	s__
	CMAG0558	0	0	0	0	1	0	2	0	0	0	0	0	0	d__Bacteria	p__Firmicutes_A	c__Clostridia	o__Oscillospirales	f__CAG-272	g__UBA1740	s__
	CMAG0559	0	0	1	0	0	0	2	0	0	0	0	0	0	d__Bacteria	p__Bacteroidota	c__Bacteroidia	o__Bacteroidales	f__Bacteroidaceae	g__	s__
	CMAG0561	0	0	0	1	0	0	1	0	0	0	0	0	0	d__Bacteria	p__Fibrobacterota	c__Fibrobacteria	o__Fibrobacterales	f__Fibrobacteraceae	g__Fibrobacter	s__
	CMAG0567	0	0	0	0	1	0	1	0	0	1	0	0	0	d__Bacteria	p__Firmicutes_A	c__Clostridia	o__Oscillospirales	f__Acutalibacteraceae	g__UMGS1976	s__
	CMAG0569	0	0	1	0	0	0	1	0	0	0	0	0	0	d__Bacteria	p__Bacteroidota	c__Bacteroidia	o__Bacteroidales	f__Bacteroidaceae	g__	s__
	CMAG0573	0	0	0	0	1	0	1	0	0	0	0	0	0	d__Bacteria	p__Firmicutes_A	c__Clostridia	o__Oscillospirales	f__Acutalibacteraceae	g__CAG-177	s__
	CMAG0576	0	0	1	0	0	0	1	0	0	0	0	0	0	d__Bacteria	p__Firmicutes_A	c__Clostridia	o__Lachnospirales	f__Lachnospiraceae	g__COE1	s__
	CMAG0585	0	0	0	0	1	0	1	0	0	1	0	0	0	d__Bacteria	p__Firmicutes_A	c__Clostridia	o__Oscillospirales	f__Ruminococcaceae	g__	s__
	CMAG0593	0	0	1	0	0	0	1	0	0	0	0	0	0	d__Bacteria	p__Spirochaetota	c__Spirochaetia	o__	f__	g__	s__
	CMAG0596	0	0	0	0	1	0	1	0	0	0	0	0	0	d__Bacteria	p__Planctomycetota	c__Planctomycetes	o__Pirellulales	f__Thermoguttaceae	g__	s__
	CMAG0601	0	0	0	0	1	0	1	0	0	0	0	0	0	d__Bacteria	p__Firmicutes_A	c__Clostridia	o__Oscillospirales	f__Acutalibacteraceae	g__CAG-177	s__
	CMAG0611	0	0	0	0	1	0	1	0	0	0	0	0	0	d__Bacteria	p__Firmicutes_A	c__Clostridia_A	o__Christensenellales	f__CAG-74	g__SFMI01	s__
	CMAG0612	0	0	1	0	0	0	1	0	0	0	0	0	0	d__Bacteria	p__Bacteroidota	c__Bacteroidia	o__Bacteroidales	f__F082	g__F082	s__
	CMAG0613	0	0	0	0	1	0	1	0	0	0	0	0	0	d__Bacteria	p__Firmicutes_A	c__Clostridia	o__Oscillospirales	f__CAG-272	g__UBA1740	s__
	CMAG0615	0	0	1	0	0	0	1	0	0	0	0	0	0	d__Bacteria	p__Bacteroidota	c__Bacteroidia	o__Bacteroidales	f__Bacteroidaceae	g__	s__
	CMAG0616	0	0	1	0	0	0	1	0	0	0	0	0	0	d__Bacteria	p__Bacteroidota	c__Bacteroidia	o__Bacteroidales	f__Barnesiellaceae	g__Barnesiella	s__
	CMAG0617	0	0	0	0	1	0	2	0	0	1	0	0	0	d__Bacteria	p__Firmicutes_A	c__Clostridia	o__Lachnospirales	f__Lachnospiraceae	g__	s__
	CMAG0618	0	0	0	0	2	0	1	0	0	0	0	0	0	d__Bacteria	p__Firmicutes_A	c__Clostridia	o__Oscillospirales	f__Acutalibacteraceae	g__UBA737	s__
	CMAG0621	0	0	0	0	1	0	1	0	0	1	0	0	0	d__Bacteria	p__Firmicutes_A	c__Clostridia	o__Oscillospirales	f__Ruminococcaceae	g__Ruminococcus	s__
	CMAG0622	0	0	0	0	1	0	1	0	0	0	0	0	0	d__Bacteria	p__Firmicutes_A	c__Clostridia	o__Oscillospirales	f__Acutalibacteraceae	g__UBA6857	s__
	CMAG0623	0	1	1	1	0	0	0	0	0	0	0	0	0	d__Bacteria	p__Desulfobacterota	c__Desulfovibrionia	o__Desulfovibrionales	f__Desulfovibrionaceae	g__Desulfovibrio	s__
	CMAG0635	0	0	1	0	0	0	1	0	0	1	0	0	0	d__Bacteria	p__Firmicutes_A	c__Clostridia	o__TANB77	f__UBA1234	g__	s__
	CMAG0640	0	0	1	0	0	0	1	0	0	0	0	0	0	d__Bacteria	p__Firmicutes_A	c__Clostridia_A	o__Christensenellales	f__Borkfalkiaceae	g__	s__
	CMAG0645	0	0	0	0	1	0	1	0	0	0	0	0	0	d__Bacteria	p__Firmicutes_A	c__Clostridia	o__Oscillospirales	f__CAG-272	g__UMGS1696	s__
	CMAG0650	0	0	0	0	2	0	1	0	0	0	0	0	0	d__Bacteria	p__Firmicutes_A	c__Clostridia	o__Oscillospirales	f__Acutalibacteraceae	g__UMGS1623	s__
	CMAG0656	0	0	1	0	0	0	2	0	0	0	0	0	0	d__Bacteria	p__Firmicutes_A	c__Clostridia	o__TANB77	f__CAG-508	g__CAG-793	s__
	CMAG0657	0	0	1	0	1	0	1	0	0	1	0	0	0	d__Bacteria	p__Firmicutes_A	c__Clostridia	o__Monoglobales	f__Monoglobaceae	g__	s__
	CMAG0658	0	0	0	0	1	0	1	0	0	0	0	0	0	d__Bacteria	p__Firmicutes_A	c__Clostridia	o__Oscillospirales	f__CAG-272	g__UMGS1696	s__
	CMAG0662	0	0	0	0	1	0	1	1	0	0	0	0	0	d__Bacteria	p__Firmicutes_A	c__Clostridia	o__Oscillospirales	f__Acutalibacteraceae	g__	s__
	CMAG0664	0	0	1	0	0	0	1	0	0	0	0	0	0	d__Bacteria	p__Bacteroidota	c__Bacteroidia	o__Bacteroidales	f__F082	g__F082	s__
	CMAG0667	0	0	1	0	0	0	1	1	0	0	0	0	0	d__Bacteria	p__Firmicutes_A	c__Clostridia_A	o__Christensenellales	f__CAG-138	g__UBA3792	s__
	CMAG0677	0	0	1	0	0	0	1	0	0	0	0	0	0	d__Bacteria	p__Bacteroidota	c__Bacteroidia	o__Bacteroidales	f__Paludibacteraceae	g__UBA1181	s__
	CMAG0685	0	0	0	0	2	0	1	0	0	0	0	0	0	d__Bacteria	p__Firmicutes_A	c__Clostridia	o__Oscillospirales	f__CAG-272	g__	s__
	CMAG0693	0	0	0	0	1	0	1	0	0	0	0	0	0	d__Bacteria	p__Firmicutes_A	c__Clostridia	o__Oscillospirales	f__UBA1758	g__	s__
	CMAG0695	0	0	0	0	1	0	1	0	0	0	0	0	0	d__Bacteria	p__Firmicutes_A	c__Clostridia	o__Oscillospirales	f__Acutalibacteraceae	g__UBA5905	s__
	CMAG0704	0	0	1	0	0	0	1	0	0	0	0	0	0	d__Bacteria	p__Bacteroidota	c__Bacteroidia	o__Bacteroidales	f__Barnesiellaceae	g__Barnesiella	s__
	CMAG0710	0	0	0	0	1	0	1	0	0	0	0	0	0	d__Bacteria	p__Firmicutes_A	c__Clostridia	o__Oscillospirales	f__CAG-382_A	g__	s__
	CMAG0712	0	0	0	0	1	0	1	0	0	0	0	0	0	d__Bacteria	p__Firmicutes_A	c__Clostridia	o__Oscillospirales	f__Oscillospiraceae	g__CAG-110	s__
	CMAG0714	0	0	0	0	1	0	1	0	0	0	0	0	0	d__Bacteria	p__Firmicutes_A	c__Clostridia	o__Oscillospirales	f__CAG-272	g__UBA1740	s__
	CMAG0720	0	0	1	0	0	0	1	0	0	0	0	0	0	d__Bacteria	p__Firmicutes_A	c__Clostridia_A	o__Christensenellales	f__Borkfalkiaceae	g__	s__
	CMAG0725	0	0	0	0	1	0	1	0	0	0	0	0	0	d__Bacteria	p__Firmicutes_A	c__Clostridia	o__Oscillospirales	f__Acutalibacteraceae	g__UBA6857	s__
	CMAG0726	0	0	0	0	1	0	2	0	0	0	0	0	0	d__Bacteria	p__Firmicutes_A	c__Clostridia	o__Oscillospirales	f__CAG-272	g__UBA1740	s__
	CMAG0727	0	0	1	0	0	0	1	0	0	0	0	0	0	d__Bacteria	p__Bacteroidota	c__Bacteroidia	o__Bacteroidales	f__Bacteroidaceae	g__	s__
	CMAG0733	0	0	1	0	1	0	2	0	0	0	0	0	0	d__Bacteria	p__Firmicutes_A	c__Clostridia_A	o__Christensenellales	f__Borkfalkiaceae	g__QALS01	s__
	CMAG0738	0	0	0	0	2	0	1	0	1	0	0	0	0	d__Bacteria	p__Firmicutes_A	c__Clostridia	o__Oscillospirales	f__Ruminococcaceae	g__UMGS1668	s__
	CMAG0739	0	0	0	0	1	0	1	0	0	0	0	0	0	d__Bacteria	p__Firmicutes_A	c__Clostridia	o__Oscillospirales	f__CAG-272	g__CAG-448	s__
	CMAG0743	0	0	0	0	1	0	1	0	0	0	0	0	0	d__Bacteria	p__Firmicutes_A	c__Clostridia	o__Oscillospirales	f__Acutalibacteraceae	g__UBA8612	s__
	CMAG0746	0	0	1	0	0	0	1	0	0	0	0	0	0	d__Bacteria	p__Bacteroidota	c__Bacteroidia	o__Bacteroidales	f__Muribaculaceae	g__CAG-485	s__
	CMAG0751	0	0	1	0	0	0	1	0	0	0	0	0	0	d__Bacteria	p__Bacteroidota	c__Bacteroidia	o__Bacteroidales	f__UBA932	g__RC9	s__
	CMAG0755	0	0	1	0	0	0	1	0	0	0	0	0	0	d__Bacteria	p__Bacteroidota	c__Bacteroidia	o__Bacteroidales	f__F082	g__F082	s__
	CMAG0764	0	0	0	0	2	0	1	0	0	0	0	0	0	d__Bacteria	p__Firmicutes_A	c__Clostridia	o__Oscillospirales	f__CAG-272	g__	s__
	CMAG0766	0	0	1	0	0	0	1	0	0	0	0	0	0	d__Bacteria	p__Bacteroidota	c__Bacteroidia	o__Bacteroidales	f__Bacteroidaceae	g__UBA4372	s__
	CMAG0773	0	0	0	0	1	0	1	0	0	0	0	0	0	d__Bacteria	p__Firmicutes_A	c__Clostridia	o__Oscillospirales	f__CAG-272	g__UMGS1696	s__
	CMAG0776	0	0	1	0	0	0	1	0	0	0	0	0	0	d__Bacteria	p__Firmicutes_A	c__Clostridia	o__UMGS1810	f__UMGS1810	g__	s__
	CMAG0778	0	0	1	0	0	0	1	0	0	1	0	0	0	d__Bacteria	p__Firmicutes_A	c__Clostridia_A	o__Christensenellales	f__Borkfalkiaceae	g__QALS01	s__
	CMAG0782	0	0	0	0	1	0	1	0	0	1	0	0	0	d__Bacteria	p__Firmicutes_A	c__Clostridia	o__Oscillospirales	f__Acutalibacteraceae	g__UMGS172	s__
	CMAG0783	0	0	0	0	1	0	1	0	0	0	0	0	0	d__Bacteria	p__Firmicutes_A	c__Clostridia	o__Oscillospirales	f__CAG-272	g__UBA1740	s__
	CMAG0794	0	0	1	0	0	0	1	0	0	0	0	0	0	d__Bacteria	p__Bacteroidota	c__Bacteroidia	o__Bacteroidales	f__Bacteroidaceae	g__UBA1189	s__
	CMAG0803	0	0	1	0	1	0	1	0	0	0	0	0	0	d__Bacteria	p__Firmicutes_A	c__Clostridia	o__UMGS1810	f__UMGS1810	g__	s__
	CMAG0804	0	0	0	0	1	0	1	0	0	0	0	0	0	d__Bacteria	p__Firmicutes_A	c__Clostridia	o__Oscillospirales	f__CAG-272	g__UMGS1696	s__
	CMAG0810	0	0	1	0	0	0	1	0	0	0	0	0	0	d__Bacteria	p__Bacteroidota	c__Bacteroidia	o__Bacteroidales	f__Barnesiellaceae	g__Barnesiella	s__
	CMAG0811	0	0	0	0	1	0	2	0	1	0	0	0	0	d__Bacteria	p__Firmicutes_A	c__Clostridia	o__Oscillospirales	f__Oscillospiraceae	g__CAG-110	s__
	CMAG0816	0	0	0	0	1	0	1	0	0	0	0	0	0	d__Bacteria	p__Firmicutes_A	c__Clostridia	o__Oscillospirales	f__Acutalibacteraceae	g__UBA737	s__
	CMAG0820	0	0	1	0	0	0	1	0	0	0	0	0	0	d__Bacteria	p__Bacteroidota	c__Bacteroidia	o__Bacteroidales	f__Bacteroidaceae	g__UBA1179	s__
	CMAG0829	0	0	0	0	2	0	2	0	0	1	0	0	0	d__Bacteria	p__Firmicutes_A	c__Clostridia	o__Oscillospirales	f__CAG-272	g__UBA1380	s__
	CMAG0833	0	0	0	0	2	0	1	0	0	0	0	0	0	d__Bacteria	p__Firmicutes_A	c__Clostridia	o__Oscillospirales	f__Acutalibacteraceae	g__UMGS1623	s__
	CMAG0841	0	0	1	0	0	0	1	0	0	0	0	0	0	d__Bacteria	p__Bacteroidota	c__Bacteroidia	o__Bacteroidales	f__Paludibacteraceae	g__RF16	s__
	CMAG0848	0	0	1	0	0	0	1	0	0	0	0	0	0	d__Bacteria	p__Bacteroidota	c__Bacteroidia	o__Bacteroidales	f__WCHB1-69	g__F23-D06	s__
	CMAG0852	0	0	1	0	0	0	2	1	0	1	0	0	0	d__Bacteria	p__Proteobacteria	c__Alphaproteobacteria	o__RF32	f__CAG-239	g__CAG-495	s__
	CMAG0857	0	0	1	0	0	0	1	0	0	0	0	0	0	d__Bacteria	p__Bacteroidota	c__Bacteroidia	o__Bacteroidales	f__UBA932	g__RC9	s__
	CMAG0861	0	0	0	0	1	0	1	0	0	0	0	0	0	d__Bacteria	p__Firmicutes_A	c__Clostridia	o__Oscillospirales	f__CAG-272	g__UMGS1696	s__
	CMAG0863	0	0	0	0	1	0	1	0	0	0	0	0	0	d__Bacteria	p__Firmicutes_A	c__Clostridia	o__Oscillospirales	f__CAG-272	g__UMGS1865	s__
	CMAG0871	0	0	0	0	2	0	2	0	0	0	0	0	0	d__Bacteria	p__Firmicutes_A	c__Clostridia	o__Oscillospirales	f__CAG-272	g__UBA1740	s__
	CMAG0885	0	0	1	0	0	0	1	0	0	0	0	0	0	d__Bacteria	p__Bacteroidota	c__Bacteroidia	o__Bacteroidales	f__Paludibacteraceae	g__RF16	s__
	CMAG0901	0	0	0	0	1	0	1	0	0	0	0	0	0	d__Bacteria	p__Firmicutes_A	c__Clostridia	o__Oscillospirales	f__CAG-272	g__CAG-448	s__
	CMAG0903	0	0	1	0	0	0	1	0	0	0	0	0	0	d__Bacteria	p__Firmicutes_A	c__Clostridia_A	o__Christensenellales	f__DTU072	g__	s__
	CMAG0913	0	0	0	0	1	0	1	0	0	1	0	0	0	d__Bacteria	p__Firmicutes	c__Bacilli	o__ML615J-28	f__CAG-313	g__UBA1231	s__
	CMAG0920	0	0	0	0	1	0	1	0	0	1	0	0	0	d__Bacteria	p__Firmicutes_A	c__Clostridia_A	o__Christensenellales	f__CAG-74	g__	s__
	CMAG0921	0	0	0	0	1	0	1	0	0	1	0	0	0	d__Bacteria	p__Firmicutes_A	c__Clostridia	o__Oscillospirales	f__CAG-272	g__UBA1380	s__
	CMAG0925	0	0	0	0	1	0	1	0	0	1	0	0	0	d__Bacteria	p__Firmicutes_A	c__Clostridia_A	o__Christensenellales	f__CAG-74	g__Firm-11	s__
	CMAG0927	0	0	0	0	1	0	1	0	0	0	0	0	0	d__Bacteria	p__Planctomycetota	c__Planctomycetes	o__Pirellulales	f__Thermoguttaceae	g__	s__
	CMAG0931	0	0	0	0	2	0	1	0	0	0	0	0	0	d__Bacteria	p__Firmicutes_A	c__Clostridia	o__Oscillospirales	f__CAG-272	g__UMGS1002	s__
	CMAG0937	0	0	0	0	1	0	1	0	0	1	0	0	0	d__Bacteria	p__Firmicutes_A	c__Clostridia	o__Oscillospirales	f__Acutalibacteraceae	g__UBA5905	s__
	CMAG0938	0	0	0	0	1	0	1	0	0	0	0	0	0	d__Bacteria	p__Firmicutes_A	c__Clostridia	o__Oscillospirales	f__Acutalibacteraceae	g__	s__
	CMAG0943	0	0	1	0	0	0	1	0	1	1	0	0	0	d__Bacteria	p__Firmicutes_A	c__Clostridia_A	o__Christensenellales	f__CAG-138	g__	s__
	CMAG0953	0	0	1	0	0	0	1	0	0	0	0	0	0	d__Bacteria	p__Bacteroidota	c__Bacteroidia	o__Bacteroidales	f__Bacteroidaceae	g__	s__
	CMAG0958	0	0	0	0	1	0	1	0	0	0	0	0	0	d__Bacteria	p__Firmicutes_A	c__Clostridia	o__Oscillospirales	f__Ruminococcaceae	g__UMGS1668	s__
	CMAG0961	0	0	1	0	0	0	1	0	1	0	0	0	0	d__Bacteria	p__Firmicutes_A	c__Clostridia_A	o__Christensenellales	f__CAG-138	g__	s__
	CMAG0970	0	0	1	0	0	0	1	0	1	0	0	0	0	d__Bacteria	p__Spirochaetota	c__Spirochaetia	o__	f__	g__	s__
	CMAG0971	0	0	0	0	1	0	1	0	0	1	0	0	0	d__Bacteria	p__Firmicutes_A	c__Clostridia	o__Oscillospirales	f__Acutalibacteraceae	g__CAG-180	s__
	CMAG0972	0	0	0	1	0	0	1	0	0	0	0	0	0	d__Bacteria	p__Fibrobacterota	c__Fibrobacteria	o__Fibrobacterales	f__Fibrobacteraceae	g__Fibrobacter	s__
	CMAG0974	0	0	0	0	1	0	1	0	0	0	0	0	0	d__Bacteria	p__Firmicutes_A	c__Clostridia	o__Oscillospirales	f__Acutalibacteraceae	g__UBA8612	s__
	CMAG0975	0	0	0	0	1	0	1	0	0	0	0	0	0	d__Bacteria	p__Firmicutes_A	c__Clostridia	o__Oscillospirales	f__CAG-272	g__UBA1740	s__
	CMAG0976	0	0	1	0	0	0	1	0	0	0	0	0	0	d__Bacteria	p__Bacteroidota	c__Bacteroidia	o__Bacteroidales	f__Bacteroidaceae	g__	s__
	CMAG0977	0	0	1	0	1	0	2	0	0	1	0	0	0	d__Bacteria	p__Firmicutes_A	c__Clostridia_A	o__Christensenellales	f__Borkfalkiaceae	g__QALS01	s__
	CMAG0981	0	0	0	0	1	0	1	0	0	0	0	0	0	d__Bacteria	p__Firmicutes_A	c__Clostridia	o__Oscillospirales	f__CAG-382_A	g__UBA5448	s__
	CMAG0985	0	0	0	0	1	0	1	0	0	0	0	0	0	d__Bacteria	p__Firmicutes_A	c__Clostridia	o__Oscillospirales	f__Ruminococcaceae	g__Ruminococcus	s__
	CMAG0987	0	0	1	0	0	0	1	0	0	0	0	0	0	d__Bacteria	p__Firmicutes_A	c__Clostridia	o__Lachnospirales	f__Lachnospiraceae	g__	s__
	CMAG0990	0	0	1	0	0	0	1	0	0	0	0	0	0	d__Bacteria	p__Bacteroidota	c__Bacteroidia	o__Bacteroidales	f__Bacteroidaceae	g__UBA4372	s__
	CMAG0997	0	0	0	0	1	0	1	0	0	0	0	0	0	d__Bacteria	p__Firmicutes_A	c__Clostridia	o__Oscillospirales	f__Acutalibacteraceae	g__DTU089_A	s__
	CMAG0998	0	0	1	0	0	0	1	0	0	0	0	0	0	d__Bacteria	p__Firmicutes_A	c__Clostridia_A	o__Christensenellales	f__DTU072	g__	s__
	CMAG1005	0	0	1	0	0	0	2	0	0	0	0	0	0	d__Bacteria	p__Firmicutes_A	c__Clostridia_A	o__Christensenellales	f__CAG-74	g__SFHK01	s__
	CMAG1009	0	0	1	0	0	0	1	0	0	0	0	0	0	d__Bacteria	p__Bacteroidota	c__Bacteroidia	o__Bacteroidales	f__Paludibacteraceae	g__RF16	s__
	CMAG1011	0	0	0	0	1	0	2	0	0	0	0	0	0	d__Bacteria	p__Firmicutes_A	c__Clostridia	o__Oscillospirales	f__CAG-272	g__Firm-07	s__
	CMAG1012	0	0	0	0	1	0	1	0	0	0	0	0	0	d__Bacteria	p__Firmicutes_A	c__Clostridia	o__Oscillospirales	f__Acutalibacteraceae	g__UBA5905	s__
	CMAG1019	0	0	0	0	1	0	1	0	0	0	0	0	0	d__Bacteria	p__Firmicutes_A	c__Clostridia	o__Oscillospirales	f__Acutalibacteraceae	g__UBA737	s__
	CMAG1020	0	0	0	0	1	0	1	0	0	0	0	0	0	d__Bacteria	p__Firmicutes_A	c__Clostridia	o__Oscillospirales	f__Ruminococcaceae	g__	s__
	CMAG1021	0	0	1	0	0	0	1	0	0	0	0	0	0	d__Bacteria	p__Bacteroidota	c__Bacteroidia	o__Bacteroidales	f__Bacteroidaceae	g__Phocaeicola	s__
	CMAG1023	0	0	1	0	0	0	1	0	0	0	0	0	0	d__Bacteria	p__Bacteroidota	c__Bacteroidia	o__Bacteroidales	f__WCHB1-69	g__F23-D06	s__F23-D06_sp002392325
	CMAG1027	0	0	0	0	1	0	1	0	0	0	0	0	0	d__Bacteria	p__Firmicutes_A	c__Clostridia	o__Oscillospirales	f__CAG-272	g__UBA1740	s__
	CMAG1031	0	0	1	0	0	0	1	0	0	0	0	0	0	d__Bacteria	p__Firmicutes_A	c__Clostridia_A	o__Christensenellales	f__CAG-552	g__CAG-552	s__
	CMAG1037	0	0	1	0	0	0	1	0	0	0	0	0	0	d__Bacteria	p__Bacteroidota	c__Bacteroidia	o__Bacteroidales	f__Salinivirgaceae	g__	s__
	CMAG1040	0	0	1	0	0	0	1	0	0	0	0	0	0	d__Bacteria	p__Firmicutes_A	c__Clostridia_A	o__Christensenellales	f__RUG350	g__	s__
	CMAG1047	0	0	0	0	1	0	1	0	0	0	0	0	0	d__Bacteria	p__Firmicutes_A	c__Clostridia	o__Oscillospirales	f__Acutalibacteraceae	g__DTU089_A	s__
	CMAG1051	0	0	0	0	1	0	1	0	0	0	0	0	0	d__Bacteria	p__Firmicutes_A	c__Clostridia	o__Oscillospirales	f__Acutalibacteraceae	g__	s__
	CMAG1068	0	0	0	0	1	0	1	0	0	0	0	0	0	d__Bacteria	p__Firmicutes_A	c__Clostridia	o__Oscillospirales	f__Acutalibacteraceae	g__	s__
	CMAG1070	0	0	0	0	1	0	1	0	0	0	0	0	0	d__Bacteria	p__Firmicutes_A	c__Clostridia	o__Oscillospirales	f__Acutalibacteraceae	g__CAG-177	s__
	CMAG1092	0	0	0	0	1	0	1	0	0	0	0	0	0	d__Bacteria	p__Firmicutes_A	c__Clostridia_A	o__Christensenellales	f__CAG-74	g__RUG563	s__
	CMAG1093	0	0	1	0	0	0	1	0	0	0	0	0	0	d__Bacteria	p__Firmicutes_A	c__Clostridia	o__UBA1212	f__UBA1255	g__	s__
	CMAG1094	0	0	0	0	1	0	1	0	0	1	0	0	0	d__Bacteria	p__Firmicutes_A	c__Clostridia	o__Oscillospirales	f__Ruminococcaceae	g__Firm-04	s__
	CMAG1098	0	0	0	0	1	0	1	0	0	0	0	0	0	d__Bacteria	p__Firmicutes_A	c__Clostridia	o__Monoglobales	f__Monoglobaceae	g__UMGS1494	s__
	CMAG1101	0	0	1	0	0	0	1	0	0	0	0	0	0	d__Bacteria	p__Bacteroidota	c__Bacteroidia	o__Bacteroidales	f__Paludibacteraceae	g__RF16	s__
	CMAG1117	0	0	0	0	1	0	1	0	0	0	0	0	0	d__Bacteria	p__Firmicutes_A	c__Clostridia	o__Oscillospirales	f__Acutalibacteraceae	g__UBA6857	s__
	CMAG1118	0	0	1	0	0	0	1	0	0	0	0	0	0	d__Bacteria	p__Bacteroidota	c__Bacteroidia	o__Bacteroidales	f__Bacteroidaceae	g__UBA1189	s__
	CMAG1122	0	0	1	0	0	0	1	0	0	0	0	0	0	d__Bacteria	p__Bacteroidota	c__Bacteroidia	o__Bacteroidales	f__UBA11471	g__UBA11471	s__
	CMAG1123	0	0	0	1	0	0	1	0	0	0	0	0	0	d__Bacteria	p__Campylobacterota	c__Campylobacteria	o__Campylobacterales	f__Campylobacteraceae	g__Campylobacter	s__Campylobacter_sp002139875
	CMAG1127	0	0	0	0	1	0	1	0	0	1	0	0	0	d__Bacteria	p__Firmicutes_A	c__Clostridia	o__Lachnospirales	f__Lachnospiraceae	g__	s__
	CMAG1129	0	0	1	0	0	0	1	0	0	0	0	0	0	d__Bacteria	p__Bacteroidota	c__Bacteroidia	o__Bacteroidales	f__Paludibacteraceae	g__RF16	s__
	CMAG1131	0	0	0	0	2	0	1	0	0	1	0	0	0	d__Bacteria	p__Firmicutes_A	c__Clostridia	o__Oscillospirales	f__CAG-382	g__UMGS882	s__
	CMAG1138	0	0	0	0	2	0	2	0	0	0	0	0	0	d__Bacteria	p__Firmicutes_A	c__Clostridia	o__Oscillospirales	f__CAG-272	g__UMGS731	s__
	CMAG1140	0	0	1	0	1	0	1	0	0	0	0	0	0	d__Bacteria	p__Firmicutes_A	c__Clostridia	o__UMGS1810	f__UMGS1810	g__	s__
	CMAG1142	0	0	0	0	1	0	1	0	0	1	0	0	0	d__Bacteria	p__Firmicutes_A	c__Clostridia_A	o__Christensenellales	f__CAG-74	g__UBA11524	s__
	CMAG1146	0	0	1	0	0	0	1	0	0	0	0	0	0	d__Bacteria	p__Firmicutes_A	c__Clostridia_A	o__Christensenellales	f__RUG350	g__	s__
	CMAG1151	0	0	1	0	0	0	1	0	0	0	0	0	0	d__Bacteria	p__Bacteroidota	c__Bacteroidia	o__Bacteroidales	f__Barnesiellaceae	g__Barnesiella	s__
	CMAG1160	0	0	1	0	1	0	1	0	0	0	0	0	0	d__Bacteria	p__Firmicutes_A	c__Clostridia	o__Lachnospirales	f__Lachnospiraceae	g__SFDP01	s__
	CMAG1163	0	0	0	0	2	0	2	0	0	1	0	0	0	d__Bacteria	p__Firmicutes_A	c__Clostridia	o__Oscillospirales	f__CAG-272	g__UBA1380	s__
	CMAG1166	0	0	0	0	1	0	1	0	0	1	0	0	0	d__Bacteria	p__Firmicutes_A	c__Clostridia	o__Oscillospirales	f__Acutalibacteraceae	g__CAG-488	s__
	CMAG1171	0	0	1	0	0	0	1	0	0	0	0	0	0	d__Bacteria	p__Bacteroidota	c__Bacteroidia	o__Bacteroidales	f__Bacteroidaceae	g__	s__
	CMAG1172	0	0	0	0	1	0	2	0	0	1	0	0	0	d__Bacteria	p__Firmicutes_A	c__Clostridia	o__Oscillospirales	f__CAG-272	g__UBA1740	s__
	CMAG1177	0	0	0	0	1	0	1	0	0	0	0	0	0	d__Bacteria	p__Firmicutes_A	c__Clostridia	o__Oscillospirales	f__CAG-272	g__QALR01	s__
	CMAG1188	0	0	1	0	0	0	1	0	0	0	0	0	0	d__Bacteria	p__Firmicutes_A	c__Clostridia_A	o__Christensenellales	f__DTU072	g__	s__
	CMAG1189	0	0	1	0	0	0	1	0	0	0	0	0	0	d__Bacteria	p__Bacteroidota	c__Bacteroidia	o__Bacteroidales	f__F082	g__F082	s__
	CMAG1206	0	0	1	0	0	0	1	0	0	0	0	0	0	d__Bacteria	p__Bacteroidota	c__Bacteroidia	o__Bacteroidales	f__UBA932	g__RC9	s__
	CMAG1208	0	0	1	0	0	0	2	1	0	1	0	0	0	d__Bacteria	p__Proteobacteria	c__Alphaproteobacteria	o__RF32	f__CAG-239	g__CAG-267	s__
	CMAG1221	0	0	1	0	0	0	1	0	0	0	0	0	0	d__Bacteria	p__Firmicutes_A	c__Clostridia_A	o__Christensenellales	f__Borkfalkiaceae	g__QALS01	s__
	CMAG1235	0	0	1	0	0	0	1	0	0	0	0	0	0	d__Bacteria	p__Bacteroidota	c__Bacteroidia	o__Bacteroidales	f__Bacteroidaceae	g__	s__
	CMAG1242	0	0	0	0	1	0	1	0	0	1	0	0	0	d__Bacteria	p__Firmicutes_A	c__Clostridia	o__Oscillospirales	f__Ruminococcaceae	g__Firm-04	s__
	CMAG1246	0	0	0	0	1	0	1	0	0	1	0	0	0	d__Bacteria	p__Firmicutes	c__Bacilli	o__ML615J-28	f__CAG-313	g__UBA1231	s__
	CMAG1281	0	0	1	0	0	0	1	0	0	0	0	0	0	d__Bacteria	p__Bacteroidota	c__Bacteroidia	o__Bacteroidales	f__Bacteroidaceae	g__	s__
	CMAG1288	0	0	0	0	1	0	2	0	0	0	0	0	0	d__Bacteria	p__Firmicutes_A	c__Clostridia	o__Oscillospirales	f__CAG-272	g__QALR01	s__
	CMAG1294	0	0	0	0	2	0	2	0	0	0	0	0	0	d__Bacteria	p__Firmicutes_A	c__Clostridia	o__Oscillospirales	f__CAG-272	g__UBA1740	s__
	CMAG1300	0	0	1	0	0	0	1	0	0	0	0	0	0	d__Bacteria	p__Firmicutes_A	c__Clostridia	o__Lachnospirales	f__Lachnospiraceae	g__Faecalimonas	s__
	CMAG1302	0	0	0	0	1	0	1	0	0	0	0	0	0	d__Bacteria	p__Firmicutes_A	c__Clostridia_A	o__Christensenellales	f__Borkfalkiaceae	g__QALS01	s__
	CMAG1305	0	0	0	0	1	0	1	0	0	1	0	0	0	d__Bacteria	p__Firmicutes_A	c__Clostridia	o__Oscillospirales	f__CAG-272	g__UBA1740	s__
	CMAG1307	0	0	1	0	0	0	1	0	0	0	0	0	0	d__Bacteria	p__Firmicutes	c__Bacilli	o__RF39	f__CAG-611	g__CAG-417	s__
	CMAG1309	0	0	1	0	0	0	1	0	0	0	0	0	0	d__Bacteria	p__Firmicutes_A	c__Clostridia	o__Lachnospirales	f__Lachnospiraceae	g__Roseburia	s__
	CMAG1312	0	0	1	0	0	0	1	0	0	0	0	0	0	d__Bacteria	p__Bacteroidota	c__Bacteroidia	o__Bacteroidales	f__Bacteroidaceae	g__	s__
	CMAG1316	0	0	0	0	1	0	1	0	0	0	0	0	0	d__Bacteria	p__Firmicutes_A	c__Clostridia	o__Oscillospirales	f__CAG-272	g__CAG-448	s__
	CMAG1318	0	0	0	0	1	0	1	0	0	1	0	0	0	d__Bacteria	p__Firmicutes_A	c__Clostridia	o__Oscillospirales	f__CAG-272	g__UBA1380	s__
	CMAG1319	0	0	1	0	1	0	1	0	0	0	0	0	0	d__Bacteria	p__Firmicutes_A	c__Clostridia	o__Lachnospirales	f__Lachnospiraceae	g__SZUA-448	s__
	CMAG1325	0	0	0	0	1	0	2	0	0	0	0	0	0	d__Bacteria	p__Firmicutes_A	c__Clostridia	o__Oscillospirales	f__CAG-272	g__UBA1740	s__
	CMAG1327	0	0	1	0	0	0	1	0	0	0	0	0	0	d__Bacteria	p__Firmicutes_A	c__Clostridia_A	o__Christensenellales	f__CAG-314	g__CAG-1435	s__
	CMAG1332	0	0	1	0	0	0	1	0	0	0	0	0	0	d__Bacteria	p__Bacteroidota	c__Bacteroidia	o__Bacteroidales	f__Paludibacteraceae	g__RF16	s__
	CMAG1336	0	0	0	0	1	0	1	0	0	0	0	0	0	d__Bacteria	p__Firmicutes_A	c__Clostridia	o__Oscillospirales	f__Acutalibacteraceae	g__UBA737	s__
	CMAG1337	0	0	1	0	0	0	1	0	0	0	0	0	0	d__Bacteria	p__Bacteroidota	c__Bacteroidia	o__Bacteroidales	f__UBA932	g__RC9	s__
	CMAG1338	0	0	0	0	1	0	1	0	0	0	0	0	0	d__Bacteria	p__Firmicutes_A	c__Clostridia	o__Oscillospirales	f__Acutalibacteraceae	g__	s__
	CMAG1343	0	0	1	0	0	0	1	1	0	0	0	0	0	d__Bacteria	p__Firmicutes_A	c__Clostridia_A	o__Christensenellales	f__CAG-138	g__RUG472	s__
	CMAG1355	0	0	1	0	0	0	1	0	0	0	0	0	0	d__Bacteria	p__Firmicutes_A	c__Clostridia_A	o__Christensenellales	f__Borkfalkiaceae	g__	s__
	CMAG1357	0	0	1	0	0	0	1	0	0	0	0	0	0	d__Bacteria	p__Bacteroidota	c__Bacteroidia	o__Bacteroidales	f__F082	g__F082	s__
	CMAG1358	0	0	1	0	2	0	1	0	0	0	0	0	0	d__Bacteria	p__Firmicutes_A	c__Clostridia	o__Monoglobales	f__Firm-18	g__UBA1775	s__
	CMAG1360	0	0	0	0	1	0	1	0	0	0	0	0	0	d__Bacteria	p__Firmicutes_A	c__Clostridia	o__Oscillospirales	f__Oscillospiraceae	g__CAG-83	s__
	CMAG1366	0	0	1	0	0	0	1	0	0	1	0	0	0	d__Bacteria	p__Firmicutes_A	c__Clostridia	o__UMGS1883	f__UMGS1883	g__UMGS1883	s__
	CMAG1367	0	0	0	0	1	0	1	0	0	0	0	0	0	d__Bacteria	p__Firmicutes	c__Bacilli	o__Erysipelotrichales	f__Erysipelotrichaceae	g__RUG521	s__
	CMAG1369	0	0	0	0	2	0	3	0	0	0	0	0	0	d__Bacteria	p__Firmicutes_A	c__Clostridia	o__Oscillospirales	f__CAG-272	g__UBA1380	s__
	CMAG1370	0	0	0	0	1	0	1	0	0	0	0	0	0	d__Bacteria	p__Firmicutes_A	c__Clostridia	o__Oscillospirales	f__CAG-272	g__UMGS1865	s__
	CMAG1373	0	0	0	0	1	0	1	0	0	1	0	0	0	d__Bacteria	p__Firmicutes_A	c__Clostridia	o__Oscillospirales	f__Acutalibacteraceae	g__DTU089_A	s__
	CMAG1375	0	0	1	0	0	0	1	0	0	0	0	0	0	d__Bacteria	p__Bacteroidota	c__Bacteroidia	o__Bacteroidales	f__Bacteroidaceae	g__UBA4372	s__
	CMAG1380	0	0	0	0	1	0	1	0	0	0	0	0	0	d__Bacteria	p__Firmicutes_A	c__Clostridia	o__Lachnospirales	f__Lachnospiraceae	g__	s__
	CMAG1382	0	0	0	1	0	0	1	0	0	0	0	0	0	d__Bacteria	p__Campylobacterota	c__Campylobacteria	o__Campylobacterales	f__Campylobacteraceae	g__Campylobacter	s__Campylobacter_sp002139875
	CMAG1383	0	0	1	0	1	0	2	0	0	1	0	0	0	d__Bacteria	p__Firmicutes_A	c__Clostridia_A	o__Christensenellales	f__Borkfalkiaceae	g__QALS01	s__
	CMAG1388	0	0	1	0	0	0	1	0	0	0	0	0	0	d__Bacteria	p__Bacteroidota	c__Bacteroidia	o__Bacteroidales	f__Bacteroidaceae	g__Bacteroides	s__Bacteroides_xylanisolvens
	CMAG1389	0	0	0	0	1	0	1	0	0	0	0	0	0	d__Bacteria	p__Firmicutes_A	c__Clostridia	o__Oscillospirales	f__Acutalibacteraceae	g__UMGS172	s__
	CMAG1390	0	0	1	0	0	0	1	0	0	0	0	0	0	d__Bacteria	p__Bacteroidota	c__Bacteroidia	o__Bacteroidales	f__Bacteroidaceae	g__Prevotella	s__
	CMAG1397	0	0	0	0	1	0	1	0	0	1	0	0	0	d__Bacteria	p__Firmicutes_A	c__Clostridia	o__Oscillospirales	f__Acutalibacteraceae	g__CAG-177	s__
	CMAG1400	0	0	1	0	0	0	1	0	0	0	0	0	0	d__Bacteria	p__Firmicutes_A	c__Clostridia_A	o__Christensenellales	f__CAG-74	g__	s__
	CMAG1401	0	0	0	0	2	0	2	0	0	0	0	0	0	d__Bacteria	p__Firmicutes_A	c__Clostridia	o__Oscillospirales	f__Acutalibacteraceae	g__UMGS172	s__
	CMAG1406	0	0	1	0	0	0	1	0	0	1	0	0	0	d__Bacteria	p__Firmicutes_A	c__Clostridia	o__TANB77	f__CAG-508	g__CAG-269	s__
	CMAG1407	0	0	0	1	0	0	1	1	0	1	0	0	0	d__Bacteria	p__Proteobacteria	c__Gammaproteobacteria	o__Enterobacterales	f__Pasteurellaceae	g__Bibersteinia	s__Bibersteinia_trehalosi
	CMAG1408	0	0	1	0	0	0	1	0	0	0	0	0	0	d__Bacteria	p__Firmicutes_A	c__Clostridia	o__Oscillospirales	f__Oscillospiraceae	g__UBA9475	s__
	CMAG1409	0	0	0	0	2	0	2	0	1	1	0	0	0	d__Bacteria	p__Firmicutes_A	c__Clostridia	o__Lachnospirales	f__Lachnospiraceae	g__UBA9502	s__
	CMAG1411	0	0	1	0	0	0	1	0	0	0	0	0	0	d__Bacteria	p__Firmicutes_A	c__Clostridia_A	o__Christensenellales	f__CAG-138	g__UBA3792	s__
	CMAG1412	0	0	0	0	1	0	1	1	0	0	0	0	0	d__Bacteria	p__Firmicutes_A	c__Clostridia_A	o__Christensenellales	f__CAG-74	g__GCA-900199385	s__
	CMAG1413	0	0	1	0	0	0	1	0	0	0	0	0	0	d__Bacteria	p__Firmicutes_A	c__Clostridia	o__Lachnospirales	f__Anaerotignaceae	g__Anaerotignum	s__
	CMAG1416	0	0	0	0	2	0	1	0	0	0	0	0	0	d__Bacteria	p__Firmicutes_A	c__Clostridia	o__Oscillospirales	f__CAG-272	g__QALR01	s__
	CMAG1417	0	0	0	0	1	0	1	0	0	1	0	0	0	d__Bacteria	p__Firmicutes_A	c__Clostridia	o__Oscillospirales	f__Acutalibacteraceae	g__DTU089_A	s__
	CMAG1418	0	0	1	0	0	0	1	0	0	0	0	0	0	d__Bacteria	p__Firmicutes_A	c__Clostridia	o__Oscillospirales	f__Oscillospiraceae	g__	s__
	CMAG1419	0	0	1	0	0	0	1	0	0	0	0	0	0	d__Bacteria	p__Firmicutes_A	c__Clostridia	o__Lachnospirales	f__Lachnospiraceae	g__SFDP01	s__
	CMAG1420	0	0	1	0	0	0	1	1	0	0	0	0	0	d__Bacteria	p__Firmicutes_A	c__Clostridia	o__Lachnospirales	f__Lachnospiraceae	g__Roseburia	s__
	CMAG1422	0	0	0	0	1	0	2	0	0	1	0	0	0	d__Bacteria	p__Firmicutes_A	c__Clostridia	o__Oscillospirales	f__CAG-272	g__UBA1740	s__
	CMAG1423	0	0	0	0	1	0	1	0	0	0	0	0	0	d__Bacteria	p__Firmicutes_A	c__Clostridia	o__Oscillospirales	f__Acutalibacteraceae	g__UBA5905	s__
	CMAG1424	0	1	1	1	0	0	1	0	0	0	0	0	0	d__Bacteria	p__Desulfobacterota	c__Desulfovibrionia	o__Desulfovibrionales	f__Desulfovibrionaceae	g__Desulfovibrio	s__Desulfovibrio_piger
	CMAG1426	0	0	0	0	1	0	1	0	0	0	0	0	0	d__Bacteria	p__Firmicutes_A	c__Clostridia	o__Oscillospirales	f__Acutalibacteraceae	g__UBA6857	s__
	CMAG1427	0	0	1	0	0	0	1	0	0	0	0	0	0	d__Bacteria	p__Bacteroidota	c__Bacteroidia	o__Bacteroidales	f__Marinifilaceae	g__Odoribacter	s__Odoribacter_splanchnicus
	CMAG1428	0	0	1	0	0	0	1	0	0	0	0	0	0	d__Bacteria	p__Firmicutes_A	c__Clostridia	o__Lachnospirales	f__Lachnospiraceae	g__Faecalimonas	s__
	CMAG1430	0	0	1	0	1	0	2	0	0	0	0	0	0	d__Bacteria	p__Firmicutes_A	c__Clostridia	o__Lachnospirales	f__Lachnospiraceae	g__SFDP01	s__
	CMAG1436	0	0	1	0	1	0	1	0	1	0	0	0	0	d__Bacteria	p__Firmicutes_B	c__Peptococcia	o__Peptococcales	f__Peptococcaceae	g__UBA7185	s__
	CMAG1438	0	0	0	0	1	0	1	0	0	1	0	0	0	d__Bacteria	p__Firmicutes_A	c__Clostridia	o__Oscillospirales	f__Acutalibacteraceae	g__CAG-180	s__
	CMAG1446	0	0	1	0	0	0	1	0	0	1	0	0	0	d__Bacteria	p__Firmicutes_A	c__Clostridia	o__TANB77	f__CAG-508	g__	s__
	CMAG1448	0	0	0	0	1	0	1	0	0	0	0	0	0	d__Bacteria	p__Firmicutes_A	c__Clostridia_A	o__Christensenellales	f__CAG-74	g__SFFH01	s__
	CMAG1451	0	0	1	0	0	0	1	0	0	0	0	0	0	d__Bacteria	p__Bacteroidota	c__Bacteroidia	o__Bacteroidales	f__UBA932	g__RC9	s__
	CMAG1454	0	0	1	0	0	0	1	0	0	0	0	0	0	d__Bacteria	p__Firmicutes_A	c__Clostridia_A	o__Christensenellales	f__Borkfalkiaceae	g__QALS01	s__
	CMAG1455	0	0	1	0	0	0	1	0	0	0	0	0	0	d__Bacteria	p__Firmicutes	c__Bacilli	o__Erysipelotrichales	f__Erysipelotrichaceae	g__	s__
	CMAG1457	0	0	1	0	0	0	1	0	0	0	0	0	0	d__Bacteria	p__Firmicutes_A	c__Clostridia	o__Lachnospirales	f__Lachnospiraceae	g__SFDP01	s__
	CMAG1459	0	0	0	0	1	0	1	0	0	0	0	0	0	d__Bacteria	p__Firmicutes_A	c__Clostridia	o__Oscillospirales	f__Oscillospiraceae	g__CAG-83	s__
	CMAG1467	0	0	1	0	0	0	1	0	0	0	0	0	0	d__Bacteria	p__Bacteroidota	c__Bacteroidia	o__Bacteroidales	f__UBA932	g__RC9	s__
	CMAG1471	0	0	1	0	0	0	1	0	0	0	0	0	0	d__Bacteria	p__Firmicutes_A	c__Clostridia	o__Lachnospirales	f__Lachnospiraceae	g__	s__
	CMAG1475	0	0	0	0	1	0	1	0	0	1	0	0	0	d__Bacteria	p__Firmicutes_A	c__Clostridia	o__Oscillospirales	f__Acutalibacteraceae	g__CAG-180	s__
	CMAG1476	0	0	0	0	1	0	1	0	0	1	0	0	0	d__Bacteria	p__Firmicutes_A	c__Clostridia	o__Oscillospirales	f__Ruminococcaceae	g__	s__
	CMAG1478	0	0	0	0	1	0	1	0	0	0	0	0	0	d__Bacteria	p__Firmicutes_A	c__Clostridia	o__Oscillospirales	f__CAG-272	g__UMGS1815	s__
	CMAG1481	0	0	0	0	1	0	1	0	0	0	0	0	0	d__Bacteria	p__Firmicutes_A	c__Clostridia	o__Oscillospirales	f__Acutalibacteraceae	g__UBA6857	s__
	CMAG1491	0	0	1	0	1	0	2	0	0	0	0	0	0	d__Bacteria	p__Firmicutes_A	c__Clostridia_A	o__Christensenellales	f__Borkfalkiaceae	g__QALS01	s__
	CMAG1492	0	0	0	0	1	0	1	0	0	1	0	0	0	d__Bacteria	p__Firmicutes_A	c__Clostridia	o__Oscillospirales	f__Ruminococcaceae	g__Ruminococcus	s__
	CMAG1495	0	0	1	0	0	0	1	0	0	0	0	0	0	d__Bacteria	p__Bacteroidota	c__Bacteroidia	o__Bacteroidales	f__UBA932	g__RC9	s__
	CMAG1498	0	0	0	0	1	0	1	0	0	0	0	0	0	d__Bacteria	p__Firmicutes_A	c__Clostridia	o__Oscillospirales	f__Acutalibacteraceae	g__UBA6857	s__
	CMAG1506	0	0	0	0	1	0	1	0	0	0	0	0	0	d__Bacteria	p__Firmicutes_A	c__Clostridia	o__Oscillospirales	f__CAG-272	g__UMGS731	s__
	CMAG1510	0	0	1	0	0	0	1	0	0	0	0	0	0	d__Bacteria	p__Bacteroidota	c__Bacteroidia	o__Bacteroidales	f__UBA932	g__RC9	s__
	CMAG1517	0	0	1	0	2	0	1	0	0	0	0	0	0	d__Bacteria	p__Firmicutes_A	c__Clostridia	o__Lachnospirales	f__Lachnospiraceae	g__Faecalimonas	s__
	CMAG1518	0	0	0	1	0	0	1	0	0	0	0	0	0	d__Bacteria	p__Actinobacteriota	c__Actinomycetia	o__Actinomycetales	f__Bifidobacteriaceae	g__Aeriscardovia	s__
	CMAG1519	0	0	1	0	0	0	1	0	0	0	0	0	0	d__Bacteria	p__Bacteroidota	c__Bacteroidia	o__Bacteroidales	f__Bacteroidaceae	g__	s__
	CMAG1522	0	0	0	0	1	0	1	0	0	0	0	0	0	d__Bacteria	p__Firmicutes_A	c__Clostridia	o__Oscillospirales	f__CAG-272	g__CAG-448	s__
	CMAG1523	0	0	1	0	0	0	1	0	0	0	0	0	0	d__Bacteria	p__Bacteroidota	c__Bacteroidia	o__Bacteroidales	f__Muribaculaceae	g__M3	s__
	CMAG1525	0	0	0	0	1	0	1	0	0	1	0	0	0	d__Bacteria	p__Firmicutes_A	c__Clostridia	o__Oscillospirales	f__Acutalibacteraceae	g__UBA8612	s__
	CMAG1526	0	0	0	0	2	0	2	0	0	1	0	0	0	d__Bacteria	p__Firmicutes_A	c__Clostridia	o__Oscillospirales	f__CAG-272	g__UBA1380	s__
	CMAG1528	0	0	1	0	1	0	1	0	0	0	0	0	0	d__Bacteria	p__Firmicutes_A	c__Clostridia	o__Monoglobales_A	f__UBA1381	g__	s__
	CMAG1529	0	0	0	0	2	0	2	0	0	0	0	0	0	d__Bacteria	p__Firmicutes_A	c__Clostridia	o__Oscillospirales	f__CAG-272	g__	s__
	CMAG1542	0	0	0	0	1	0	1	0	0	0	0	0	0	d__Bacteria	p__Firmicutes_A	c__Clostridia	o__Oscillospirales	f__CAG-272	g__UMGS1696	s__
	CMAG1545	0	0	1	0	0	0	1	0	0	0	0	0	0	d__Bacteria	p__Firmicutes_A	c__Clostridia_A	o__Christensenellales	f__Borkfalkiaceae	g__QALS01	s__
	CMAG1551	0	0	0	0	1	0	1	0	0	0	0	0	0	d__Bacteria	p__Firmicutes_A	c__Clostridia	o__Oscillospirales	f__Acutalibacteraceae	g__CAG-180	s__
	CMAG1552	0	0	0	0	1	0	1	0	0	0	0	0	0	d__Bacteria	p__Firmicutes_A	c__Clostridia	o__Oscillospirales	f__CAG-272	g__CAG-448	s__
	CMAG1554	0	0	1	0	0	0	1	0	0	0	0	0	0	d__Bacteria	p__Bacteroidota	c__Bacteroidia	o__Bacteroidales	f__UBA932	g__RC9	s__
	CMAG1556	0	0	0	0	1	0	1	0	0	0	0	0	0	d__Bacteria	p__Firmicutes_A	c__Clostridia	o__Oscillospirales	f__CAG-272	g__UMGS1696	s__
	CMAG1558	0	0	1	0	0	0	1	0	0	1	0	0	0	d__Bacteria	p__Firmicutes	c__Bacilli	o__RF39	f__CAG-611	g__CAG-877	s__
	CMAG1564	0	0	0	0	1	0	1	0	0	0	0	0	0	d__Bacteria	p__Firmicutes_A	c__Clostridia	o__Oscillospirales	f__CAG-272	g__	s__
	CMAG1568	0	0	0	0	2	0	2	0	0	0	0	0	0	d__Bacteria	p__Firmicutes_A	c__Clostridia	o__Oscillospirales	f__CAG-272	g__UBA7573	s__
	CMAG1573	0	0	0	0	1	0	1	0	0	0	0	0	0	d__Bacteria	p__Firmicutes_A	c__Clostridia_A	o__Christensenellales	f__CAG-74	g__Firm-11	s__
	CMAG1574	0	1	1	1	0	0	0	0	0	0	0	0	0	d__Bacteria	p__Desulfobacterota	c__Desulfovibrionia	o__Desulfovibrionales	f__Desulfovibrionaceae	g__Desulfovibrio	s__Desulfovibrio_piger
	CMAG1580	0	0	2	0	0	0	1	0	0	0	0	0	0	d__Bacteria	p__Firmicutes_A	c__Clostridia_A	o__Christensenellales	f__CAG-74	g__UBA2862	s__
	CMAG1584	0	0	0	0	1	0	1	0	1	0	0	0	0	d__Bacteria	p__Firmicutes_B	c__Peptococcia	o__Peptococcales	f__Peptococcaceae	g__	s__
	CMAG1586	0	0	0	0	1	0	1	0	0	0	0	0	0	d__Bacteria	p__Firmicutes_A	c__Clostridia	o__Oscillospirales	f__CAG-272	g__UBA1740	s__
	CMAG1588	0	0	0	0	1	0	2	0	0	0	0	0	0	d__Bacteria	p__Firmicutes_A	c__Clostridia	o__Oscillospirales	f__Acutalibacteraceae	g__UBA5905	s__
	CMAG1589	0	0	1	0	1	0	1	0	0	1	0	0	0	d__Bacteria	p__Firmicutes_A	c__Clostridia	o__Monoglobales	f__Monoglobaceae	g__	s__
	CMAG1591	0	0	1	0	0	0	1	0	0	1	0	0	0	d__Bacteria	p__Firmicutes_A	c__Clostridia	o__Lachnospirales	f__Lachnospiraceae	g__CAG-303	s__
	CMAG1598	0	0	0	0	1	0	1	0	0	0	0	0	0	d__Bacteria	p__Firmicutes_A	c__Clostridia	o__Oscillospirales	f__CAG-272	g__UBA1380	s__
	CMAG1603	0	0	0	0	1	0	1	0	0	0	0	0	0	d__Bacteria	p__Firmicutes_A	c__Clostridia	o__Oscillospirales	f__Acutalibacteraceae	g__Eubacterium_R	s__
	CMAG1606	0	0	1	0	0	0	1	0	0	0	0	0	0	d__Bacteria	p__Actinobacteriota	c__Coriobacteriia	o__Coriobacteriales	f__QAMH01	g__W2P13-069	s__W2P13-069_sp004553405
	CMAG1608	0	0	0	0	1	0	1	0	0	1	0	0	0	d__Bacteria	p__Firmicutes_A	c__Clostridia	o__Oscillospirales	f__Acutalibacteraceae	g__UBA1081	s__
	CMAG1611	0	0	1	0	0	0	1	0	0	0	0	0	0	d__Bacteria	p__Bacteroidota	c__Bacteroidia	o__Bacteroidales	f__UBA932	g__RC9	s__
	CMAG1631	0	0	0	0	1	0	1	0	0	0	0	0	0	d__Bacteria	p__Firmicutes_A	c__Clostridia_A	o__Christensenellales	f__CAG-74	g__	s__
	CMAG1635	0	0	0	0	1	0	1	0	0	0	0	0	0	d__Bacteria	p__Firmicutes	c__Bacilli	o__Erysipelotrichales	f__Erysipelotrichaceae	g__UBA636	s__
	CMAG1637	0	0	0	0	1	0	1	0	0	2	0	0	0	d__Bacteria	p__Firmicutes_A	c__Clostridia	o__Oscillospirales	f__CAG-272	g__UBA4717	s__
	CMAG1647	0	0	1	0	0	0	1	0	0	0	0	0	0	d__Bacteria	p__Firmicutes_A	c__Clostridia_A	o__Christensenellales	f__Borkfalkiaceae	g__	s__
	CMAG1650	0	0	1	0	1	0	2	0	0	0	0	0	0	d__Bacteria	p__Firmicutes_A	c__Clostridia_A	o__Christensenellales	f__Borkfalkiaceae	g__QALS01	s__
	CMAG1660	0	0	0	0	1	0	1	0	0	1	0	0	0	d__Bacteria	p__Firmicutes_A	c__Clostridia	o__Oscillospirales	f__Acutalibacteraceae	g__UMGS172	s__
	CMAG1662	0	0	1	0	0	0	1	0	0	0	0	0	0	d__Bacteria	p__Bacteroidota	c__Bacteroidia	o__Bacteroidales	f__UBA932	g__RC9	s__RC9_sp004554455
	CMAG1666	0	0	1	0	0	0	1	1	0	0	0	0	0	d__Bacteria	p__Firmicutes	c__Bacilli	o__Erysipelotrichales	f__Erysipelotrichaceae	g__Bulleidia	s__Bulleidia_massiliensis
	CMAG1674	0	0	1	0	0	0	1	0	0	1	0	0	0	d__Bacteria	p__Spirochaetota	c__Spirochaetia	o__Sphaerochaetales	f__UBA9848	g__	s__
	CMAG1677	0	0	1	0	0	0	1	0	0	0	0	0	0	d__Bacteria	p__Bacteroidota	c__Bacteroidia	o__Bacteroidales	f__Paludibacteraceae	g__UBA1723	s__
	CMAG1679	0	0	0	0	1	0	1	1	0	0	0	0	0	d__Bacteria	p__Firmicutes_A	c__Clostridia	o__Oscillospirales	f__Ruminococcaceae	g__CAG-115	s__
	CMAG1680	0	0	0	0	1	0	1	0	0	1	0	0	0	d__Bacteria	p__Firmicutes_A	c__Clostridia	o__Oscillospirales	f__Acutalibacteraceae	g__CAG-180	s__
	CMAG1691	0	0	1	0	0	0	1	0	0	0	0	0	0	d__Bacteria	p__Bacteroidota	c__Bacteroidia	o__Bacteroidales	f__Bacteroidaceae	g__Prevotella	s__
	CMAG1692	0	0	1	0	0	0	1	0	0	1	0	0	0	d__Bacteria	p__Firmicutes_A	c__Clostridia	o__UMGS1840	f__	g__	s__
	CMAG1697	0	0	1	0	0	0	1	0	0	0	0	0	0	d__Bacteria	p__Bacteroidota	c__Bacteroidia	o__Bacteroidales	f__Bacteroidaceae	g__Prevotellamassilia	s__
	CMAG1702	0	0	1	0	0	0	1	0	0	0	0	0	0	d__Bacteria	p__Bacteroidota	c__Bacteroidia	o__Bacteroidales	f__Bacteroidaceae	g__UBA4334	s__
	CMAG1703	0	0	0	0	1	0	1	0	0	0	0	0	0	d__Bacteria	p__Firmicutes_A	c__Clostridia	o__Oscillospirales	f__Acutalibacteraceae	g__	s__
	CMAG1715	0	0	1	0	0	0	1	0	0	0	0	0	0	d__Bacteria	p__Bacteroidota	c__Bacteroidia	o__Bacteroidales	f__UBA932	g__RC9	s__
	CMAG1720	0	0	1	0	1	0	1	0	0	0	0	0	0	d__Bacteria	p__Firmicutes_A	c__Clostridia	o__Lachnospirales	f__Lachnospiraceae	g__	s__
	CMAG1727	0	0	1	0	0	0	1	0	0	0	0	0	0	d__Bacteria	p__Bacteroidota	c__Bacteroidia	o__Bacteroidales	f__F082	g__F082	s__
	CMAG1735	0	0	1	0	0	0	1	0	0	0	0	0	0	d__Bacteria	p__Firmicutes_A	c__Clostridia	o__Lachnospirales	f__Lachnospiraceae	g__CAG-194	s__
	CMAG1737	0	0	0	1	0	0	1	0	0	0	0	0	0	d__Bacteria	p__Fibrobacterota	c__Fibrobacteria	o__Fibrobacterales	f__Fibrobacteraceae	g__Fibrobacter	s__
	CMAG1739	0	0	1	0	1	0	1	0	0	1	0	0	0	d__Bacteria	p__Firmicutes_A	c__Clostridia	o__Monoglobales_A	f__UBA1381	g__	s__
	CMAG1744	0	0	1	0	0	0	1	0	0	0	0	0	0	d__Bacteria	p__Firmicutes_A	c__Clostridia	o__Lachnospirales	f__Lachnospiraceae	g__	s__
	CMAG1747	0	0	1	0	0	0	1	1	0	0	0	0	0	d__Bacteria	p__Firmicutes_A	c__Clostridia	o__Lachnospirales	f__Lachnospiraceae	g__CAG-56	s__CAG-56_sp900539525
	CMAG1758	0	0	1	0	0	0	2	0	0	1	0	0	0	d__Bacteria	p__Firmicutes_A	c__Clostridia	o__TANB77	f__CAG-508	g__CAG-492	s__
	CMAG1763	0	0	1	0	0	0	1	0	0	0	0	0	0	d__Bacteria	p__Bacteroidota	c__Bacteroidia	o__Bacteroidales	f__Bacteroidaceae	g__UBA6382	s__
	CMAG1765	0	0	0	0	1	0	1	0	0	0	0	0	0	d__Bacteria	p__Firmicutes_A	c__Clostridia	o__Oscillospirales	f__Acutalibacteraceae	g__Eubacterium_R	s__
	CMAG1766	0	0	1	0	0	0	1	0	0	1	0	0	0	d__Bacteria	p__Firmicutes_A	c__Clostridia	o__Monoglobales_A	f__UBA1381	g__	s__
	CMAG1777	0	0	1	0	0	0	1	0	0	0	0	0	0	d__Bacteria	p__Firmicutes_A	c__Clostridia	o__Lachnospirales	f__Lachnospiraceae	g__Acetatifactor	s__
	CMAG1778	0	0	1	0	0	0	1	0	0	0	0	0	0	d__Bacteria	p__Firmicutes_A	c__Clostridia	o__Lachnospirales	f__Lachnospiraceae	g__UBA2868	s__UBA2868_sp004552595
	CMAG1781	0	0	0	0	2	0	1	0	0	1	0	0	0	d__Bacteria	p__Firmicutes_A	c__Clostridia	o__Oscillospirales	f__Acutalibacteraceae	g__UMGS172	s__
	CMAG1790	0	0	1	0	0	0	1	0	0	0	0	0	0	d__Bacteria	p__Firmicutes_A	c__Clostridia	o__Lachnospirales	f__Lachnospiraceae	g__CAG-127	s__
	CMAG1791	0	0	1	0	0	0	1	0	0	0	0	0	0	d__Bacteria	p__Bacteroidota	c__Bacteroidia	o__Bacteroidales	f__Paludibacteraceae	g__RF16	s__
	CMAG1801	0	0	1	0	0	0	1	0	0	0	0	0	0	d__Bacteria	p__Bacteroidota	c__Bacteroidia	o__Bacteroidales	f__UBA932	g__RC9	s__
	CMAG1805	0	0	1	0	0	0	1	0	0	0	0	0	0	d__Bacteria	p__Bacteroidota	c__Bacteroidia	o__Bacteroidales	f__UBA932	g__RC9	s__
	CMAG1812	0	0	1	0	0	0	2	0	0	0	0	0	0	d__Bacteria	p__Actinobacteriota	c__Coriobacteriia	o__Coriobacteriales	f__QAMH01	g__W2P13-069	s__W2P13-069_sp004553405
	CMAG1817	0	0	0	0	1	0	1	0	0	1	0	0	0	d__Bacteria	p__Firmicutes_A	c__Clostridia	o__Oscillospirales	f__Acutalibacteraceae	g__Eubacterium_R	s__
	CMAG1819	0	0	1	0	0	0	1	0	0	1	0	0	0	d__Bacteria	p__Firmicutes_A	c__Clostridia_A	o__Christensenellales	f__Borkfalkiaceae	g__	s__
	CMAG1822	0	0	1	0	0	0	1	0	0	0	0	0	0	d__Bacteria	p__Firmicutes_A	c__Clostridia	o__Lachnospirales	f__Lachnospiraceae	g__	s__
	CMAG1823	0	0	1	0	0	0	2	0	0	1	0	0	0	d__Bacteria	p__Firmicutes_A	c__Clostridia	o__TANB77	f__CAG-508	g__	s__
	CMAG1824	0	0	0	0	1	0	1	0	0	1	0	0	0	d__Bacteria	p__Firmicutes_A	c__Clostridia	o__Oscillospirales	f__Ruminococcaceae	g__Ruminiclostridium_E	s__
	CMAG1835	0	0	0	0	1	0	1	0	0	1	0	0	0	d__Bacteria	p__Firmicutes_A	c__Clostridia	o__Oscillospirales	f__Acutalibacteraceae	g__UBA8612	s__
	CMAG1836	0	0	1	0	0	0	1	0	1	0	0	0	0	d__Bacteria	p__Firmicutes_A	c__Clostridia	o__Lachnospirales	f__Lachnospiraceae	g__Frisingicoccus	s__
	CMAG1837	0	0	1	0	0	0	1	0	0	0	0	0	0	d__Bacteria	p__Firmicutes_A	c__Clostridia	o__Oscillospirales	f__Oscillospiraceae	g__	s__
	CMAG1843	0	0	0	0	1	0	1	0	0	1	0	0	0	d__Bacteria	p__Firmicutes_A	c__Clostridia	o__Oscillospirales	f__Ruminococcaceae	g__UBA5884	s__
	CMAG1844	0	0	1	0	0	0	1	0	0	0	0	0	0	d__Bacteria	p__Bacteroidota	c__Bacteroidia	o__Bacteroidales	f__Bacteroidaceae	g__UBA4334	s__
	CMAG1849	0	0	1	0	0	0	1	0	0	0	0	0	0	d__Bacteria	p__Firmicutes_A	c__Clostridia	o__Lachnospirales	f__Lachnospiraceae	g__	s__
	CMAG1853	0	0	1	0	0	0	1	0	0	0	0	0	0	d__Bacteria	p__Bacteroidota	c__Bacteroidia	o__Bacteroidales	f__Bacteroidaceae	g__OM05-12	s__
	CMAG1854	0	0	1	0	1	0	1	0	0	0	0	0	0	d__Bacteria	p__Firmicutes_A	c__Clostridia	o__UMGS1840	f__UMGS1840	g__UMGS1840	s__
	CMAG1855	0	0	1	0	0	0	1	0	0	0	0	0	0	d__Bacteria	p__Bacteroidota	c__Bacteroidia	o__Bacteroidales	f__Bacteroidaceae	g__Prevotella	s__Prevotella_sp004556065
	CMAG1858	0	0	0	0	1	0	1	0	0	0	0	0	0	d__Bacteria	p__Firmicutes_A	c__Clostridia	o__Oscillospirales	f__Acutalibacteraceae	g__Eubacterium_R	s__
	CMAG1862	0	0	1	0	1	0	1	0	0	0	0	0	0	d__Bacteria	p__Firmicutes_A	c__Clostridia	o__Lachnospirales	f__Lachnospiraceae	g__Faecalimonas	s__
	CMAG1864	0	0	0	0	1	0	1	0	0	0	0	0	0	d__Bacteria	p__Firmicutes_A	c__Clostridia	o__Oscillospirales	f__Acutalibacteraceae	g__Eubacterium_R	s__
	CMAG1873	0	0	1	0	0	0	1	0	0	0	0	0	0	d__Bacteria	p__Firmicutes_A	c__Clostridia	o__Lachnospirales	f__Lachnospiraceae	g__UMGS2037	s__
	CMAG1876	0	0	1	0	0	0	1	0	0	0	0	0	0	d__Bacteria	p__Bacteroidota	c__Bacteroidia	o__Bacteroidales	f__UBA932	g__RC9	s__
	CMAG1884	0	0	0	0	1	0	1	0	0	0	0	0	0	d__Bacteria	p__Firmicutes_A	c__Clostridia	o__Oscillospirales	f__Ruminococcaceae	g__	s__
	CMAG1885	0	0	0	0	1	0	1	0	0	0	0	0	0	d__Bacteria	p__Firmicutes_A	c__Clostridia	o__Peptostreptococcales	f__Anaerovoracaceae	g__Bacilliculturomica	s__
	CMAG1892	0	0	1	0	0	0	1	0	0	0	0	0	0	d__Bacteria	p__Bacteroidota	c__Bacteroidia	o__Bacteroidales	f__Bacteroidaceae	g__Prevotella	s__Prevotella_sp004557285
	CMAG1897	0	0	1	0	0	0	1	0	0	0	0	0	0	d__Bacteria	p__Firmicutes	c__Bacilli	o__Erysipelotrichales	f__Erysipelotrichaceae	g__Bulleidia	s__Bulleidia_timonensis
	CMAG1904	0	0	0	0	1	0	1	0	0	1	0	0	0	d__Bacteria	p__Firmicutes_A	c__Clostridia	o__Oscillospirales	f__Acutalibacteraceae	g__	s__
	CMAG1916	0	0	0	0	1	0	1	0	0	1	0	0	0	d__Bacteria	p__Firmicutes_A	c__Clostridia	o__Oscillospirales	f__Acutalibacteraceae	g__UBA737	s__
	CMAG1934	0	0	1	0	0	0	1	0	0	1	0	0	0	d__Bacteria	p__Firmicutes_A	c__Clostridia	o__Lachnospirales	f__Lachnospiraceae	g__UBA3766	s__
	CMAG1935	0	0	1	0	0	0	1	0	0	0	0	0	0	d__Bacteria	p__Bacteroidota	c__Bacteroidia	o__Bacteroidales	f__Bacteroidaceae	g__UBA4372	s__UBA4372_sp004559785
	CMAG1937	0	0	1	0	0	0	1	0	0	2	0	0	0	d__Bacteria	p__Firmicutes_A	c__Clostridia_A	o__Christensenellales	f__Borkfalkiaceae	g__	s__
	CMAG1939	0	0	0	0	1	0	1	0	0	1	0	0	0	d__Bacteria	p__Firmicutes_A	c__Clostridia	o__Oscillospirales	f__Ruminococcaceae	g__UBA1375	s__
	CMAG1940	0	0	0	0	1	0	1	0	0	0	0	0	0	d__Bacteria	p__Firmicutes_A	c__Clostridia	o__Oscillospirales	f__Ruminococcaceae	g__	s__
	CMAG1941	0	0	1	0	0	0	1	0	0	0	0	0	0	d__Bacteria	p__Bacteroidota	c__Bacteroidia	o__Bacteroidales	f__Paludibacteraceae	g__RF16	s__
	CMAG1942	0	0	0	0	1	0	1	0	0	0	0	0	0	d__Bacteria	p__Firmicutes_A	c__Clostridia	o__Oscillospirales	f__Acutalibacteraceae	g__UBA6857	s__
	CMAG1945	0	0	0	0	2	0	2	0	0	1	0	0	0	d__Bacteria	p__Firmicutes_A	c__Clostridia	o__Oscillospirales	f__QAKW01	g__	s__
	CMAG1949	0	0	0	1	0	0	1	0	0	0	0	0	0	d__Bacteria	p__Fibrobacterota	c__Fibrobacteria	o__Fibrobacterales	f__Fibrobacteraceae	g__Fibrobacter	s__Fibrobacter_sp900313675
	CMAG1974	0	0	1	0	0	0	1	0	0	0	0	0	0	d__Bacteria	p__Bacteroidota	c__Bacteroidia	o__Bacteroidales	f__Bacteroidaceae	g__	s__
	CMAG1981	0	0	1	0	0	0	1	0	0	0	0	0	0	d__Bacteria	p__Bacteroidota	c__Bacteroidia	o__Bacteroidales	f__Bacteroidaceae	g__Prevotella	s__
	CMAG1984	0	0	1	0	0	0	1	0	0	0	0	0	0	d__Bacteria	p__Firmicutes_A	c__Clostridia	o__Lachnospirales	f__Lachnospiraceae	g__Faecalimonas	s__
	CMAG1985	0	0	1	0	0	0	1	0	0	0	0	0	0	d__Bacteria	p__Firmicutes_A	c__Clostridia	o__Lachnospirales	f__Lachnospiraceae	g__ISDg	s__
	CMAG1989	0	0	1	0	0	0	1	0	0	0	0	0	0	d__Bacteria	p__Bacteroidota	c__Bacteroidia	o__Bacteroidales	f__Bacteroidaceae	g__Prevotella	s__
	CMAG1990	0	0	1	0	0	0	1	0	0	0	0	0	0	d__Bacteria	p__Bacteroidota	c__Bacteroidia	o__Bacteroidales	f__Bacteroidaceae	g__UBA4334	s__
	CMAG1993	0	0	1	0	0	0	1	0	0	0	0	0	0	d__Bacteria	p__Firmicutes_A	c__Clostridia	o__Lachnospirales	f__Lachnospiraceae	g__Acetatifactor	s__
	CMAG1994	0	0	1	0	0	0	1	0	0	2	0	0	0	d__Bacteria	p__Firmicutes	c__Bacilli	o__Haloplasmatales	f__Turicibacteraceae	g__Turicibacter	s__Turicibacter_sp001543345
	CMAG1995	0	0	1	0	0	0	1	0	0	0	0	0	0	d__Bacteria	p__Bacteroidota	c__Bacteroidia	o__Bacteroidales	f__Barnesiellaceae	g__Barnesiella	s__Barnesiella_sp900538555
	CMAG2000	0	0	0	0	1	0	1	0	0	0	0	0	0	d__Bacteria	p__Firmicutes_A	c__Clostridia	o__Oscillospirales	f__Acutalibacteraceae	g__Eubacterium_R	s__
	CMAG2001	0	0	1	0	0	0	2	1	0	0	0	0	0	d__Bacteria	p__Firmicutes_A	c__Clostridia	o__Clostridiales	f__Clostridiaceae	g__Clostridium	s__Clostridium_sp000435835
	CMAG2006	0	0	1	0	1	0	1	0	0	0	0	0	0	d__Bacteria	p__Firmicutes_B	c__Peptococcia	o__Peptococcales	f__Peptococcaceae	g__UBA7185	s__
	CMAG2011	0	0	1	0	0	0	1	0	0	0	0	0	0	d__Bacteria	p__Firmicutes_A	c__Clostridia	o__Monoglobales_A	f__UBA1381	g__	s__
	CMAG2013	0	0	1	0	0	0	1	0	0	0	0	0	0	d__Bacteria	p__Bacteroidota	c__Bacteroidia	o__Bacteroidales	f__Bacteroidaceae	g__UBA4372	s__UBA4372_sp004559785
	CMAG2017	0	0	0	0	1	0	2	0	0	0	0	0	0	d__Bacteria	p__Firmicutes_A	c__Clostridia	o__Oscillospirales	f__CAG-272	g__UMGS874	s__
	CMAG2032	0	0	0	0	1	0	1	0	0	1	0	0	0	d__Bacteria	p__Firmicutes_A	c__Clostridia	o__Oscillospirales	f__Acutalibacteraceae	g__Eubacterium_R	s__
	CMAG2033	0	0	1	0	0	0	1	1	0	0	0	0	0	d__Bacteria	p__Firmicutes_A	c__Clostridia	o__Lachnospirales	f__Lachnospiraceae	g__CAG-590	s__
	CMAG2036	0	0	1	0	0	0	1	0	0	0	0	0	0	d__Bacteria	p__Bacteroidota	c__Bacteroidia	o__Bacteroidales	f__Bacteroidaceae	g__Prevotella	s__
	CMAG2042	0	0	0	0	1	0	1	0	0	1	0	0	0	d__Bacteria	p__Firmicutes_A	c__Clostridia_A	o__Christensenellales	f__CAG-74	g__	s__
	CMAG2044	0	0	1	0	0	0	1	0	0	0	0	0	0	d__Bacteria	p__Bacteroidota	c__Bacteroidia	o__Bacteroidales	f__Muribaculaceae	g__SFTJ01	s__
	CMAG2047	0	0	0	0	1	0	1	0	0	0	0	0	0	d__Bacteria	p__Firmicutes_A	c__Clostridia	o__Oscillospirales	f__CAG-382	g__UMGS882	s__
	CMAG2051	0	0	1	0	1	0	1	0	0	0	0	0	0	d__Bacteria	p__Firmicutes_A	c__Clostridia	o__Lachnospirales	f__Lachnospiraceae	g__AM51-8	s__
	CMAG2052	0	0	0	0	1	0	1	0	0	1	0	0	0	d__Bacteria	p__Firmicutes_A	c__Clostridia	o__Oscillospirales	f__Ruminococcaceae	g__UBA1394	s__
	CMAG2056	0	0	1	0	0	0	1	0	0	0	0	0	0	d__Bacteria	p__Bacteroidota	c__Bacteroidia	o__Bacteroidales	f__Bacteroidaceae	g__Prevotella	s__Prevotella_sp004556065
	CMAG2059	0	0	0	0	2	0	1	0	0	1	0	0	0	d__Bacteria	p__Firmicutes_A	c__Clostridia	o__Oscillospirales	f__Acutalibacteraceae	g__UMGS1279	s__
	CMAG2061	0	0	0	0	1	0	1	0	0	1	0	0	0	d__Bacteria	p__Firmicutes_A	c__Clostridia	o__Oscillospirales	f__Acutalibacteraceae	g__UBA737	s__
	CMAG2065	0	0	1	0	0	0	1	0	0	0	0	0	0	d__Bacteria	p__Bacteroidota	c__Bacteroidia	o__Bacteroidales	f__Bacteroidaceae	g__UBA4372	s__
	CMAG2066	0	0	1	0	0	0	1	0	0	2	0	0	0	d__Bacteria	p__Firmicutes	c__Bacilli	o__Haloplasmatales	f__Turicibacteraceae	g__Turicibacter	s__Turicibacter_sp001543345
	CMAG2069	0	0	0	0	1	0	1	0	0	0	0	0	0	d__Bacteria	p__Firmicutes_A	c__Clostridia	o__Oscillospirales	f__Acutalibacteraceae	g__UBA737	s__
	CMAG2071	0	0	0	0	1	0	1	0	0	1	0	0	0	d__Bacteria	p__Firmicutes_A	c__Clostridia	o__Oscillospirales	f__Ruminococcaceae	g__UBA3818	s__UBA3818_sp002369315
	CMAG2075	0	0	1	0	0	0	1	0	0	1	0	0	0	d__Bacteria	p__Firmicutes_A	c__Clostridia	o__Lachnospirales	f__Lachnospiraceae	g__	s__
	CMAG2078	0	0	1	0	0	0	1	0	0	1	0	0	0	d__Bacteria	p__Firmicutes	c__Bacilli	o__Lactobacillales	f__Lactobacillaceae	g__Lactobacillus	s__Lactobacillus_delbrueckii_A
	CMAG2080	0	0	1	0	0	0	1	1	0	1	0	0	0	d__Bacteria	p__Firmicutes_A	c__Clostridia	o__Clostridiales	f__Clostridiaceae	g__Clostridium	s__Clostridium_sp900543325
	CMAG2089	0	0	0	0	1	0	1	1	0	1	0	0	0	d__Bacteria	p__Firmicutes_A	c__Clostridia	o__Oscillospirales	f__Acutalibacteraceae	g__CAG-180	s__
	CMAG2092	0	0	0	0	1	0	1	0	0	0	0	0	0	d__Bacteria	p__Firmicutes	c__Bacilli	o__RF39	f__CAG-433	g__CAG-594	s__
	CMAG2103	0	0	0	0	1	0	1	0	0	0	0	0	0	d__Bacteria	p__Firmicutes_A	c__Clostridia	o__Oscillospirales	f__Oscillospiraceae	g__	s__
	CMAG2107	0	0	1	0	0	0	1	0	0	0	0	0	0	d__Bacteria	p__Bacteroidota	c__Bacteroidia	o__Bacteroidales	f__UBA932	g__RC9	s__
	CMAG2116	0	0	0	0	1	0	1	0	0	0	0	0	0	d__Bacteria	p__Firmicutes_A	c__Clostridia	o__Oscillospirales	f__Acutalibacteraceae	g__DTU089_A	s__
	CMAG2120	0	0	1	0	0	0	1	0	0	0	0	0	0	d__Bacteria	p__Firmicutes_A	c__Clostridia	o__Lachnospirales	f__Lachnospiraceae	g__CAG-590	s__
	CMAG2131	0	0	0	0	1	0	1	0	0	1	0	0	0	d__Bacteria	p__Firmicutes_A	c__Clostridia	o__Oscillospirales	f__Acutalibacteraceae	g__UBA737	s__
	CMAG2132	0	0	1	0	0	0	1	0	0	0	0	0	0	d__Bacteria	p__Firmicutes_A	c__Clostridia	o__Lachnospirales	f__Lachnospiraceae	g__Eubacterium_F	s__
	CMAG2135	0	0	0	0	1	0	1	0	0	0	0	0	0	d__Bacteria	p__Firmicutes_A	c__Clostridia	o__Oscillospirales	f__Ruminococcaceae	g__	s__
	CMAG2137	0	0	0	0	1	0	1	0	0	0	0	0	0	d__Bacteria	p__Firmicutes_A	c__Clostridia	o__Oscillospirales	f__Acutalibacteraceae	g__Eubacterium_R	s__
	CMAG2140	0	0	0	1	0	0	1	0	0	0	0	0	0	d__Bacteria	p__Fibrobacterota	c__Fibrobacteria	o__Fibrobacterales	f__Fibrobacteraceae	g__Fibrobacter_A	s__Fibrobacter_A_sp002797675
	CMAG2159	0	0	1	0	0	0	1	0	0	0	0	0	0	d__Bacteria	p__Bacteroidota	c__Bacteroidia	o__Bacteroidales	f__Bacteroidaceae	g__Prevotella	s__Prevotella_sp004556065
	CMAG2163	0	0	1	0	0	0	1	0	0	0	0	0	0	d__Bacteria	p__Bacteroidota	c__Bacteroidia	o__Bacteroidales	f__UBA932	g__RC9	s__
	CMAG2169	0	0	1	0	0	0	1	0	0	0	0	0	0	d__Bacteria	p__Bacteroidota	c__Bacteroidia	o__Bacteroidales	f__Bacteroidaceae	g__Prevotella	s__
	CMAG2179	0	0	0	0	1	0	1	0	0	0	0	0	0	d__Bacteria	p__Firmicutes_A	c__Clostridia	o__Oscillospirales	f__Acutalibacteraceae	g__Eubacterium_R	s__
	CMAG2181	0	0	1	0	0	0	1	0	0	0	0	0	0	d__Bacteria	p__Firmicutes_A	c__Clostridia	o__Lachnospirales	f__Lachnospiraceae	g__	s__
	CMAG2204	0	0	1	0	0	0	2	0	0	0	0	0	0	d__Bacteria	p__Bacteroidota	c__Bacteroidia	o__Bacteroidales	f__W3P20-009	g__W3P20-009	s__
	CMAG2205	0	0	1	0	0	0	1	0	0	1	0	0	0	d__Bacteria	p__Firmicutes_A	c__Clostridia	o__TANB77	f__CAG-508	g__	s__
	CMAG2213	0	0	0	0	1	0	1	0	0	0	0	0	0	d__Bacteria	p__Firmicutes_A	c__Clostridia	o__Oscillospirales	f__Ruminococcaceae	g__	s__
	CMAG2223	0	0	1	0	0	0	3	1	0	1	0	0	0	d__Bacteria	p__Firmicutes	c__Bacilli	o__Lactobacillales	f__Lactobacillaceae	g__Lactobacillus	s__Lactobacillus_amylovorus
	CMAG2224	0	0	1	0	1	0	1	0	1	0	0	0	0	d__Bacteria	p__Firmicutes_B	c__Peptococcia	o__Peptococcales	f__Peptococcaceae	g__UBA7185	s__
	CMAG2227	0	0	0	0	1	0	1	0	0	0	0	0	0	d__Bacteria	p__Firmicutes_A	c__Clostridia	o__Oscillospirales	f__Acutalibacteraceae	g__Eubacterium_R	s__
	CMAG2259	0	0	1	0	0	0	1	0	0	0	0	0	0	d__Bacteria	p__Firmicutes_A	c__Clostridia	o__Lachnospirales	f__Lachnospiraceae	g__	s__
	CMAG2267	0	0	1	0	0	0	1	0	0	1	0	0	0	d__Bacteria	p__Firmicutes_A	c__Clostridia	o__Lachnospirales	f__Lachnospiraceae	g__	s__
	CMAG2273	0	0	1	0	0	0	1	0	0	0	0	0	0	d__Bacteria	p__Firmicutes_A	c__Clostridia	o__Lachnospirales	f__Lachnospiraceae	g__CAG-882	s__
	CMAG2276	0	0	1	0	0	0	1	0	0	1	0	0	0	d__Bacteria	p__Firmicutes_A	c__Clostridia	o__Lachnospirales	f__Lachnospiraceae	g__UBA3766	s__
	CMAG2285	0	0	1	0	1	0	1	0	0	0	0	0	0	d__Bacteria	p__Firmicutes_A	c__Clostridia	o__Lachnospirales	f__Lachnospiraceae	g__Eubacterium_J	s__
	CMAG2291	0	0	0	0	1	0	1	0	0	1	0	0	0	d__Bacteria	p__Firmicutes_A	c__Clostridia	o__Oscillospirales	f__Ruminococcaceae	g__UBA5884	s__
	CMAG2301	0	0	1	0	0	0	1	0	0	1	0	0	0	d__Bacteria	p__Firmicutes_A	c__Clostridia	o__Lachnospirales	f__Lachnospiraceae	g__UBA933	s__
	CMAG2309	0	0	1	0	0	0	1	0	0	0	0	0	0	d__Bacteria	p__Bacteroidota	c__Bacteroidia	o__Bacteroidales	f__Bacteroidaceae	g__Prevotellamassilia	s__Prevotellamassilia_sp004552865
	CMAG2319	0	0	1	0	0	0	0	1	0	0	0	0	0	d__Bacteria	p__Firmicutes_A	c__Clostridia	o__Lachnospirales	f__Lachnospiraceae	g__TF01-11	s__
	CMAG2320	0	0	1	0	0	0	1	1	0	0	0	0	0	d__Bacteria	p__Firmicutes_A	c__Clostridia	o__Lachnospirales	f__Lachnospiraceae	g__Agathobacter	s__
	CMAG2332	0	0	1	0	0	0	2	1	0	0	0	0	0	d__Bacteria	p__Firmicutes_A	c__Clostridia	o__Clostridiales	f__Clostridiaceae	g__Clostridium	s__
	CMAG2333	0	0	1	0	0	0	1	0	0	0	0	0	0	d__Bacteria	p__Bacteroidota	c__Bacteroidia	o__Bacteroidales	f__Bacteroidaceae	g__Prevotella	s__
	CMAG2337	0	0	1	0	0	0	1	0	0	0	0	0	0	d__Bacteria	p__Bacteroidota	c__Bacteroidia	o__Bacteroidales	f__Bacteroidaceae	g__UBA4372	s__
	CMAG2339	0	0	1	0	1	0	1	0	0	0	0	0	0	d__Bacteria	p__Firmicutes_A	c__Clostridia	o__Lachnospirales	f__Lachnospiraceae	g__SFDP01	s__
	CMAG2341	0	0	1	0	0	0	1	0	0	0	0	0	0	d__Bacteria	p__Bacteroidota	c__Bacteroidia	o__Bacteroidales	f__Bacteroidaceae	g__Prevotella	s__
	CMAG2348	0	0	1	0	0	0	1	0	0	0	0	0	0	d__Bacteria	p__Firmicutes_A	c__Clostridia	o__Lachnospirales	f__Lachnospiraceae	g__NK4A136	s__
	CMAG2355	0	0	0	0	1	0	1	0	0	1	0	0	0	d__Bacteria	p__Firmicutes_A	c__Clostridia	o__Oscillospirales	f__Ruminococcaceae	g__Ruminiclostridium_E	s__
	CMAG2357	0	0	1	0	0	0	1	0	0	0	0	0	0	d__Bacteria	p__Bacteroidota	c__Bacteroidia	o__Bacteroidales	f__Bacteroidaceae	g__Prevotella	s__
	CMAG2360	0	0	0	0	1	0	1	0	0	0	0	0	0	d__Bacteria	p__Firmicutes_A	c__Clostridia	o__Oscillospirales	f__CAG-272	g__UMGS1225	s__
	CMAG2361	0	0	1	0	0	0	1	0	0	0	0	0	0	d__Bacteria	p__Bacteroidota	c__Bacteroidia	o__Bacteroidales	f__Bacteroidaceae	g__Prevotella	s__Prevotella_sp004556065
	CMAG2364	0	0	1	0	0	0	1	0	0	0	0	0	0	d__Bacteria	p__Firmicutes_A	c__Clostridia	o__Lachnospirales	f__Lachnospiraceae	g__Agathobacter	s__
	CMAG2365	0	0	1	0	0	0	1	1	0	0	0	0	0	d__Bacteria	p__Bacteroidota	c__Bacteroidia	o__Bacteroidales	f__UBA3824	g__UBA3824	s__
	CMAG2368	0	0	0	0	1	0	1	0	0	0	0	0	0	d__Bacteria	p__Firmicutes_A	c__Clostridia	o__Oscillospirales	f__Ruminococcaceae	g__	s__
	CMAG2372	0	0	0	1	0	0	1	0	0	0	0	0	0	d__Bacteria	p__Fibrobacterota	c__Fibrobacteria	o__Fibrobacterales	f__Fibrobacteraceae	g__Fibrobacter	s__Fibrobacter_sp900142475
	CMAG2381	0	0	0	0	1	0	2	0	0	0	0	0	0	d__Bacteria	p__Firmicutes_A	c__Clostridia	o__Oscillospirales	f__Ruminococcaceae	g__	s__
	CMAG2386	0	0	0	0	1	0	2	0	0	0	0	0	0	d__Bacteria	p__Firmicutes_A	c__Clostridia	o__Lachnospirales	f__Lachnospiraceae	g__SFDP01	s__
	CMAG2388	0	0	1	0	0	0	1	0	0	0	0	0	0	d__Bacteria	p__Bacteroidota	c__Bacteroidia	o__Bacteroidales	f__Paludibacteraceae	g__RF16	s__
	CMAG2404	0	0	1	0	0	0	1	1	0	0	0	0	0	d__Bacteria	p__Firmicutes_A	c__Clostridia	o__Lachnospirales	f__Lachnospiraceae	g__CAG-127	s__
	CMAG2407	0	1	0	0	0	0	0	0	0	0	0	0	0	d__Bacteria	p__Desulfobacterota	c__Desulfovibrionia	o__Desulfovibrionales	f__Desulfovibrionaceae	g__Desulfovibrio	s__Desulfovibrio_piger
	CMAG2408	0	0	0	0	1	0	1	0	0	1	0	0	0	d__Bacteria	p__Firmicutes_A	c__Clostridia	o__Oscillospirales	f__Acutalibacteraceae	g__CAG-180	s__
	CMAG2418	0	0	1	0	0	0	1	0	0	1	0	0	0	d__Bacteria	p__Firmicutes_A	c__Clostridia	o__Lachnospirales	f__Lachnospiraceae	g__Clostridium_AI	s__
	CMAG2422	0	0	0	0	1	0	1	0	0	0	0	0	0	d__Bacteria	p__Firmicutes_A	c__Clostridia	o__Oscillospirales	f__Acutalibacteraceae	g__UBA6857	s__
	CMAG2424	0	0	1	0	0	0	1	0	0	0	0	0	0	d__Bacteria	p__Bacteroidota	c__Bacteroidia	o__Bacteroidales	f__Tannerellaceae	g__Parabacteroides	s__
	CMAG2430	0	0	1	0	0	0	1	0	0	0	0	0	0	d__Bacteria	p__Bacteroidota	c__Bacteroidia	o__Bacteroidales	f__UBA932	g__RC9	s__
	CMAG2444	0	0	1	0	0	0	0	1	0	0	0	0	0	d__Bacteria	p__Proteobacteria	c__Alphaproteobacteria	o__RF32	f__CAG-239	g__CAG-495	s__
	CMAG2452	0	0	1	0	0	0	1	0	0	0	0	0	0	d__Bacteria	p__Spirochaetota	c__Spirochaetia	o__Treponematales	f__Treponemataceae	g__Treponema_D	s__
	CMAG2453	0	0	1	0	0	0	1	0	0	0	0	0	0	d__Bacteria	p__Bacteroidota	c__Bacteroidia	o__Bacteroidales	f__Bacteroidaceae	g__UBA4334	s__
	CMAG2454	0	0	1	0	0	0	1	0	0	0	0	0	0	d__Bacteria	p__Bacteroidota	c__Bacteroidia	o__Bacteroidales	f__Bacteroidaceae	g__Prevotellamassilia	s__Prevotellamassilia_sp004552865
	CMAG2465	0	0	0	1	0	0	1	0	0	0	0	0	0	d__Bacteria	p__Campylobacterota	c__Campylobacteria	o__Campylobacterales	f__Campylobacteraceae	g__Campylobacter	s__Campylobacter_lanienae
	CMAG2475	0	0	1	0	0	0	1	0	0	0	0	0	0	d__Bacteria	p__Campylobacterota	c__Campylobacteria	o__Campylobacterales	f__Helicobacteraceae	g__Helicobacter_D	s__
	CMAG2477	0	0	1	0	0	0	1	0	0	0	0	0	0	d__Bacteria	p__Bacteroidota	c__Bacteroidia	o__Bacteroidales	f__Muribaculaceae	g__SFTJ01	s__
	CMAG2478	0	0	0	0	1	0	1	0	0	1	0	0	0	d__Bacteria	p__Firmicutes_A	c__Clostridia	o__Oscillospirales	f__Acutalibacteraceae	g__CAG-180	s__
	CMAG2481	0	0	0	0	1	0	1	0	0	1	0	0	0	d__Bacteria	p__Spirochaetota	c__Spirochaetia	o__Sphaerochaetales	f__Sphaerochaetaceae	g__Spiro-01	s__
	CMAG2483	0	0	1	0	0	0	1	0	0	1	0	0	0	d__Bacteria	p__Firmicutes_A	c__Clostridia_A	o__Christensenellales	f__Borkfalkiaceae	g__	s__
	CMAG2486	0	0	0	0	1	0	1	0	0	0	0	0	0	d__Bacteria	p__Firmicutes_A	c__Clostridia	o__Oscillospirales	f__Acutalibacteraceae	g__Eubacterium_R	s__
	CMAG2487	0	0	1	0	0	0	1	0	0	0	0	0	0	d__Bacteria	p__Bacteroidota	c__Bacteroidia	o__Bacteroidales	f__UBA932	g__RC9	s__
	CMAG2493	0	0	1	0	0	0	1	0	0	0	0	0	0	d__Bacteria	p__Bacteroidota	c__Bacteroidia	o__Bacteroidales	f__UBA932	g__RC9	s__
	CMAG2500	0	0	1	0	0	0	1	0	0	0	0	0	0	d__Bacteria	p__Bacteroidota	c__Bacteroidia	o__Bacteroidales	f__Bacteroidaceae	g__Prevotellamassilia	s__
	CMAG2505	0	0	1	0	0	0	1	0	0	0	0	0	0	d__Bacteria	p__Bacteroidota	c__Bacteroidia	o__Bacteroidales	f__Bacteroidaceae	g__UBA4334	s__UBA4334_sp900316975
	CMAG2508	0	0	0	0	1	0	1	0	0	0	0	0	0	d__Bacteria	p__Firmicutes_A	c__Clostridia	o__Oscillospirales	f__Acutalibacteraceae	g__Eubacterium_R	s__
	CMAG2510	0	0	1	0	0	0	1	0	0	0	0	0	0	d__Bacteria	p__Bacteroidota	c__Bacteroidia	o__Bacteroidales	f__Paludibacteraceae	g__RF16	s__
	CMAG2515	0	0	1	0	0	0	1	0	0	0	0	0	0	d__Bacteria	p__Spirochaetota	c__Spirochaetia	o__Treponematales	f__Treponemataceae	g__UBA1240	s__UBA1240_sp001603145
	CMAG2519	0	0	0	0	1	0	1	0	0	0	0	0	0	d__Bacteria	p__Spirochaetota	c__Spirochaetia	o__Sphaerochaetales	f__Sphaerochaetaceae	g__UBA5920	s__
	CMAG2522	0	0	1	0	0	0	1	1	0	1	0	0	0	d__Bacteria	p__Proteobacteria	c__Alphaproteobacteria	o__RF32	f__CAG-239	g__CAG-495	s__
	CMAG2527	0	0	1	0	0	0	1	0	0	0	0	0	0	d__Bacteria	p__Bacteroidota	c__Bacteroidia	o__Bacteroidales	f__Paludibacteraceae	g__RF16	s__
	CMAG2535	0	0	0	0	1	0	1	0	0	1	0	0	0	d__Bacteria	p__Firmicutes_A	c__Clostridia_A	o__Christensenellales	f__CAG-74	g__UBA11524	s__
	CMAG2539	0	0	1	1	0	0	1	0	0	0	0	0	0	d__Bacteria	p__Desulfobacterota	c__Desulfovibrionia	o__Desulfovibrionales	f__Desulfovibrionaceae	g__	s__
	CMAG2544	0	0	1	0	0	0	1	0	0	0	0	0	0	d__Bacteria	p__Campylobacterota	c__Campylobacteria	o__Campylobacterales	f__Helicobacteraceae	g__Helicobacter_D	s__
	CMAG2552	0	0	1	0	0	0	1	0	0	0	0	0	0	d__Bacteria	p__Bacteroidota	c__Bacteroidia	o__Bacteroidales	f__Bacteroidaceae	g__UBA6382	s__
	CMAG2554	0	0	0	0	1	0	1	0	0	0	0	0	0	d__Bacteria	p__Firmicutes_A	c__Clostridia	o__Oscillospirales	f__Acutalibacteraceae	g__Eubacterium_R	s__
	CMAG2555	0	0	1	0	0	0	1	0	0	0	0	0	0	d__Bacteria	p__Bacteroidota	c__Bacteroidia	o__Bacteroidales	f__UBA932	g__RC9	s__
	CMAG2557	0	0	0	0	1	0	1	0	0	0	0	0	0	d__Bacteria	p__Firmicutes_A	c__Clostridia	o__Oscillospirales	f__Butyricicoccaceae	g__	s__
	CMAG2559	0	0	0	0	1	0	1	0	0	1	0	0	0	d__Bacteria	p__Firmicutes_A	c__Clostridia	o__Oscillospirales	f__Acutalibacteraceae	g__CAG-488	s__
	CMAG2561	0	0	0	0	1	0	1	0	0	0	0	0	0	d__Bacteria	p__Spirochaetota	c__Spirochaetia	o__Sphaerochaetales	f__Sphaerochaetaceae	g__UBA5920	s__
	CMAG2563	0	0	1	0	0	0	1	0	0	0	0	0	0	d__Bacteria	p__Bacteroidota	c__Bacteroidia	o__Bacteroidales	f__Bacteroidaceae	g__Prevotella	s__
	CMAG2564	0	1	0	0	0	0	0	0	0	0	0	0	0	d__Bacteria	p__Proteobacteria	c__Alphaproteobacteria	o__UBA3830	f__	g__	s__
	CMAG2565	0	0	0	0	1	0	1	0	0	0	0	0	0	d__Bacteria	p__Firmicutes_A	c__Clostridia	o__Oscillospirales	f__CAG-272	g__UMGS1002	s__
	CMAG2569	0	0	1	0	0	0	1	1	0	0	0	0	0	d__Bacteria	p__Spirochaetota	c__Spirochaetia	o__Treponematales	f__Treponemataceae	g__Treponema_D	s__
	CMAG2574	0	0	0	0	1	0	3	0	0	0	0	0	0	d__Bacteria	p__Firmicutes_A	c__Clostridia_A	o__Christensenellales	f__Borkfalkiaceae	g__QALS01	s__
	CMAG2575	0	0	0	0	1	0	1	0	0	1	0	0	0	d__Bacteria	p__Spirochaetota	c__Spirochaetia	o__Sphaerochaetales	f__Sphaerochaetaceae	g__Spiro-01	s__
	CMAG2579	0	0	0	1	0	0	1	0	0	0	0	0	0	d__Bacteria	p__Desulfobacterota	c__Desulfovibrionia	o__Desulfovibrionales	f__Desulfovibrionaceae	g__Mailhella	s__
	CMAG2581	0	0	1	0	0	0	1	0	0	0	0	0	0	d__Bacteria	p__Firmicutes_A	c__Clostridia_A	o__Christensenellales	f__Borkfalkiaceae	g__QALS01	s__
	CMAG2584	0	0	1	0	0	0	1	0	0	0	0	0	0	d__Bacteria	p__Bacteroidota	c__Bacteroidia	o__Bacteroidales	f__Bacteroidaceae	g__UBA4334	s__
	CMAG2585	0	0	1	0	0	0	2	0	0	0	0	0	0	d__Bacteria	p__Bacteroidota	c__Bacteroidia	o__Bacteroidales	f__Bacteroidaceae	g__UBA4372	s__
	CMAG2586	0	0	1	0	0	0	1	0	0	0	0	0	0	d__Bacteria	p__Bacteroidota	c__Bacteroidia	o__Bacteroidales	f__F082	g__F082	s__
	CMAG2593	0	0	0	0	1	0	2	0	0	1	0	0	0	d__Bacteria	p__Firmicutes_A	c__Clostridia	o__Oscillospirales	f__CAG-272	g__UBA7573	s__
	CMAG2607	0	1	0	1	0	1	2	1	0	1	0	0	1	d__Bacteria	p__Proteobacteria	c__Gammaproteobacteria	o__Enterobacterales	f__Enterobacteriaceae	g__Escherichia	s__Escherichia_flexneri
	CMAG2616	0	0	1	0	0	0	1	0	0	0	0	0	0	d__Bacteria	p__Firmicutes_A	c__Clostridia	o__Lachnospirales	f__Lachnospiraceae	g__	s__
	CMAG2617	0	0	1	0	0	0	1	0	0	0	0	0	0	d__Bacteria	p__Spirochaetota	c__Spirochaetia	o__Treponematales	f__Treponemataceae	g__Treponema_D	s__Treponema_D_sp002395155
	CMAG2630	0	0	1	0	0	0	1	0	0	0	0	0	0	d__Bacteria	p__Firmicutes_A	c__Clostridia	o__Oscillospirales	f__Oscillospiraceae	g__	s__
	CMAG2637	0	0	1	0	0	0	1	0	0	0	0	0	0	d__Bacteria	p__Bacteroidota	c__Bacteroidia	o__Bacteroidales	f__Paludibacteraceae	g__UBA1723	s__
	CMAG2640	0	0	1	0	0	0	1	0	0	0	0	0	0	d__Bacteria	p__Firmicutes_A	c__Clostridia_A	o__Christensenellales	f__CAG-1252	g__	s__
	CMAG2641	0	0	1	0	0	0	1	1	0	1	0	0	0	d__Bacteria	p__Proteobacteria	c__Alphaproteobacteria	o__RF32	f__CAG-239	g__CAG-495	s__
	CMAG2643	0	0	1	0	0	0	1	0	0	0	0	0	0	d__Bacteria	p__Bacteroidota	c__Bacteroidia	o__Bacteroidales	f__UBA932	g__RC9	s__
	CMAG2647	0	0	0	0	1	0	1	0	0	1	0	0	0	d__Bacteria	p__Firmicutes_A	c__Clostridia	o__Oscillospirales	f__Acutalibacteraceae	g__CAG-180	s__
	CMAG2655	0	0	1	0	0	0	1	0	0	0	0	0	0	d__Bacteria	p__Bacteroidota	c__Bacteroidia	o__Bacteroidales	f__Bacteroidaceae	g__Prevotella	s__
	CMAG2659	0	0	0	0	2	0	1	0	0	0	0	0	0	d__Bacteria	p__Firmicutes_A	c__Clostridia	o__Oscillospirales	f__CAG-272	g__UBA1740	s__
	CMAG2662	0	0	0	0	1	0	1	0	0	1	0	0	0	d__Bacteria	p__Firmicutes_A	c__Clostridia	o__Oscillospirales	f__CAG-272	g__CAG-448	s__
	CMAG2663	0	0	0	0	1	0	1	0	0	1	0	0	0	d__Bacteria	p__Spirochaetota	c__Spirochaetia	o__Sphaerochaetales	f__Sphaerochaetaceae	g__UBA5920	s__
	CMAG2664	0	0	0	1	0	0	1	0	0	0	0	0	0	d__Bacteria	p__Fibrobacterota	c__Fibrobacteria	o__Fibrobacterales	f__Fibrobacteraceae	g__Fibrobacter	s__Fibrobacter_sp001603905
	CMAG2676	0	0	1	0	0	0	1	0	0	0	0	0	0	d__Bacteria	p__Bacteroidota	c__Bacteroidia	o__Bacteroidales	f__UBA932	g__RC9	s__
	CMAG2677	0	0	0	0	1	0	1	0	0	0	0	0	0	d__Bacteria	p__Firmicutes_A	c__Clostridia	o__Oscillospirales	f__Acutalibacteraceae	g__CAG-180	s__
	CMAG2681	0	0	1	0	0	0	1	0	0	0	0	0	0	d__Bacteria	p__Bacteroidota	c__Bacteroidia	o__Bacteroidales	f__Bacteroidaceae	g__Prevotella	s__Prevotella_sp004557285
	CMAG2682	0	0	1	0	0	0	1	0	0	0	0	0	0	d__Bacteria	p__Firmicutes_A	c__Clostridia	o__Lachnospirales	f__Lachnospiraceae	g__Agathobacter	s__
	CMAG2685	0	0	0	0	1	0	1	0	0	0	0	0	0	d__Bacteria	p__Spirochaetota	c__Spirochaetia	o__Sphaerochaetales	f__Sphaerochaetaceae	g__UBA5920	s__
	CMAG2686	0	0	1	0	0	0	1	0	0	0	0	0	0	d__Bacteria	p__Bacteroidota	c__Bacteroidia	o__Bacteroidales	f__Bacteroidaceae	g__UBA4372	s__UBA4372_sp004559785
	CMAG2688	0	0	0	0	1	0	1	0	0	0	0	0	0	d__Bacteria	p__Firmicutes_A	c__Clostridia	o__Oscillospirales	f__Ruminococcaceae	g__	s__
	CMAG2697	0	0	1	0	0	0	1	0	0	0	0	0	0	d__Bacteria	p__Bacteroidota	c__Bacteroidia	o__Bacteroidales	f__Bacteroidaceae	g__UBA1179	s__
	CMAG2703	0	0	0	0	1	0	1	0	0	1	0	0	0	d__Bacteria	p__Spirochaetota	c__Spirochaetia	o__Sphaerochaetales	f__Sphaerochaetaceae	g__UBA5920	s__
	CMAG2704	0	0	1	0	0	0	1	0	0	0	0	0	0	d__Bacteria	p__Firmicutes_A	c__Clostridia	o__Lachnospirales	f__Lachnospiraceae	g__	s__
	CMAG2710	0	0	1	0	0	0	1	0	0	0	0	0	0	d__Bacteria	p__Firmicutes_A	c__Clostridia	o__Lachnospirales	f__Lachnospiraceae	g__Acetatifactor	s__
	CMAG2711	0	0	0	0	1	0	1	0	0	0	0	0	0	d__Bacteria	p__Firmicutes_A	c__Clostridia	o__Lachnospirales	f__Lachnospiraceae	g__	s__
	CMAG2712	0	0	1	0	0	0	1	0	0	0	0	0	0	d__Bacteria	p__Firmicutes_A	c__Clostridia	o__Lachnospirales	f__Lachnospiraceae	g__UBA2868	s__UBA2868_sp004552595
	CMAG2715	0	0	1	0	0	0	1	0	0	0	0	0	0	d__Bacteria	p__Bacteroidota	c__Bacteroidia	o__Bacteroidales	f__Bacteroidaceae	g__UBA4372	s__
	CMAG2716	0	0	1	0	0	0	1	0	0	0	0	0	0	d__Bacteria	p__Bacteroidota	c__Bacteroidia	o__Bacteroidales	f__Bacteroidaceae	g__UBA4334	s__
	CMAG2727	0	0	1	0	0	0	1	0	0	0	0	0	0	d__Bacteria	p__Firmicutes_A	c__Clostridia	o__Lachnospirales	f__Lachnospiraceae	g__CAG-194	s__
	CMAG2736	0	0	1	0	0	0	1	1	0	0	0	0	0	d__Bacteria	p__Firmicutes_A	c__Clostridia	o__Lachnospirales	f__Lachnospiraceae	g__COE1	s__
	CMAG2739	0	0	0	0	1	0	1	0	0	0	0	0	0	d__Bacteria	p__Firmicutes_A	c__Clostridia	o__Oscillospirales	f__Acutalibacteraceae	g__Eubacterium_R	s__
	CMAG2741	0	0	1	0	0	0	1	0	0	0	0	0	0	d__Bacteria	p__Firmicutes_A	c__Clostridia	o__Lachnospirales	f__Lachnospiraceae	g__V9D3004	s__
	CMAG2742	0	0	0	0	1	0	1	0	0	0	0	0	0	d__Bacteria	p__Planctomycetota	c__Planctomycetes	o__Pirellulales	f__Thermoguttaceae	g__RUG369	s__
	CMAG2747	0	0	0	0	2	0	1	0	0	0	0	0	0	d__Bacteria	p__Firmicutes_A	c__Clostridia	o__Oscillospirales	f__CAG-272	g__UBA1740	s__
	CMAG2749	0	0	0	1	0	0	1	0	1	0	0	0	0	d__Bacteria	p__Desulfobacterota	c__Desulfovibrionia	o__Desulfovibrionales	f__Desulfovibrionaceae	g__Mailhella	s__
	CMAG2755	0	0	1	0	0	0	1	0	0	0	0	0	0	d__Bacteria	p__Firmicutes_A	c__Clostridia	o__Lachnospirales	f__Lachnospiraceae	g__Agathobacter	s__
	CMAG2756	0	0	0	1	0	0	1	0	0	0	0	0	0	d__Bacteria	p__Campylobacterota	c__Campylobacteria	o__Campylobacterales	f__Campylobacteraceae	g__Campylobacter	s__Campylobacter_sp002139915
	CMAG2757	0	0	1	0	0	0	1	1	0	0	0	0	0	d__Bacteria	p__Proteobacteria	c__Alphaproteobacteria	o__RF32	f__CAG-239	g__CAG-267	s__
	CMAG2758	0	0	0	0	1	0	1	0	0	0	0	0	0	d__Bacteria	p__Firmicutes_A	c__Clostridia	o__Oscillospirales	f__CAG-272	g__UMGS1002	s__
	CMAG2760	0	0	1	0	0	0	1	0	0	0	0	0	0	d__Bacteria	p__Spirochaetota	c__Spirochaetia	o__Treponematales	f__Treponemataceae	g__Treponema_D	s__
	CMAG2767	0	0	0	0	1	0	1	0	0	3	0	0	0	d__Bacteria	p__Firmicutes_A	c__Clostridia	o__Oscillospirales	f__Ruminococcaceae	g__UBA946	s__
	CMAG2768	0	0	1	0	0	0	1	0	0	0	0	0	0	d__Bacteria	p__Firmicutes_A	c__Clostridia	o__Lachnospirales	f__Lachnospiraceae	g__UBA7050	s__
	CMAG2770	0	0	0	0	1	0	2	0	0	0	0	0	0	d__Bacteria	p__Firmicutes_A	c__Clostridia	o__Oscillospirales	f__CAG-272	g__	s__
	CMAG2771	0	0	0	0	1	0	1	0	0	1	0	0	0	d__Bacteria	p__Spirochaetota	c__Spirochaetia	o__Sphaerochaetales	f__Sphaerochaetaceae	g__UBA5920	s__
	CMAG2775	0	0	0	0	2	0	1	0	1	0	0	0	0	d__Bacteria	p__Firmicutes_A	c__Clostridia	o__Oscillospirales	f__Ruminococcaceae	g__UMGS1668	s__
	CMAG2781	0	0	0	0	1	0	1	0	1	0	0	0	0	d__Bacteria	p__Firmicutes_A	c__Clostridia	o__Oscillospirales	f__Oscillospiraceae	g__CAG-110	s__
	CMAG2785	0	0	1	0	0	0	1	0	0	0	0	0	0	d__Bacteria	p__Firmicutes_A	c__Clostridia	o__Lachnospirales	f__Lachnospiraceae	g__Acetatifactor	s__
	CMAG2797	0	0	1	0	0	0	1	0	0	0	0	0	0	d__Bacteria	p__Firmicutes_A	c__Clostridia	o__Lachnospirales	f__Lachnospiraceae	g__UBA1712	s__
	CMAG2798	0	0	0	0	1	0	1	0	0	1	0	0	0	d__Bacteria	p__Firmicutes_A	c__Clostridia	o__Oscillospirales	f__Acutalibacteraceae	g__DTU089_A	s__
	CMAG2799	0	0	0	0	1	0	1	0	0	1	0	0	0	d__Bacteria	p__Firmicutes_A	c__Clostridia	o__Oscillospirales	f__Acutalibacteraceae	g__UBA737	s__
	CMAG2807	0	0	0	0	1	0	1	0	0	1	0	0	0	d__Bacteria	p__Firmicutes_A	c__Clostridia_A	o__Christensenellales	f__CAG-74	g__UBA11524	s__
	CMAG2810	0	0	1	0	0	0	1	0	0	0	0	0	0	d__Bacteria	p__Bacteroidota	c__Bacteroidia	o__Bacteroidales	f__Bacteroidaceae	g__UBA4372	s__
	CMAG2812	0	0	1	0	0	0	1	1	0	1	0	0	0	d__Bacteria	p__Proteobacteria	c__Alphaproteobacteria	o__RF32	f__CAG-239	g__CAG-495	s__CAG-495_sp000432275
	CMAG2819	0	0	0	1	0	0	1	0	0	0	0	0	0	d__Bacteria	p__Proteobacteria	c__Gammaproteobacteria	o__Enterobacterales	f__Succinivibrionaceae	g__Succinivibrio	s__Succinivibrio_hippei_B
	CMAG2820	0	0	1	0	0	0	1	0	0	0	0	0	0	d__Bacteria	p__Bacteroidota	c__Bacteroidia	o__Bacteroidales	f__Bacteroidaceae	g__UBA1179	s__
	CMAG2823	0	0	0	0	2	0	2	0	0	0	0	0	0	d__Bacteria	p__Firmicutes_A	c__Clostridia	o__Oscillospirales	f__CAG-272	g__UBA1740	s__
	CMAG2832	0	0	0	0	1	0	1	0	0	0	0	0	0	d__Bacteria	p__Firmicutes_A	c__Clostridia	o__Oscillospirales	f__Acutalibacteraceae	g__CAG-177	s__
	CMAG2836	0	0	0	0	1	0	1	0	0	0	0	0	0	d__Bacteria	p__Firmicutes_A	c__Clostridia	o__Oscillospirales	f__Ruminococcaceae	g__HUN007	s__
	CMAG2838	0	0	1	0	0	0	1	0	0	0	0	0	0	d__Bacteria	p__Firmicutes_A	c__Clostridia	o__Lachnospirales	f__Lachnospiraceae	g__Butyrivibrio_A	s__
	CMAG2839	0	0	0	0	1	0	1	0	0	0	0	0	0	d__Bacteria	p__Firmicutes_A	c__Clostridia	o__Oscillospirales	f__CAG-272	g__UMGS1815	s__
	CMAG2843	0	0	1	0	0	0	1	1	0	0	0	0	0	d__Bacteria	p__Firmicutes_A	c__Clostridia	o__Lachnospirales	f__Lachnospiraceae	g__CAG-303	s__
	CMAG2846	0	0	1	0	0	0	2	0	0	0	0	0	0	d__Bacteria	p__Actinobacteriota	c__Coriobacteriia	o__Coriobacteriales	f__QAMH01	g__W2P13-069	s__W2P13-069_sp004553405
	CMAG2847	0	0	1	0	0	0	1	0	0	0	0	0	0	d__Bacteria	p__Bacteroidota	c__Bacteroidia	o__Bacteroidales	f__Bacteroidaceae	g__UBA4334	s__
	CMAG2848	0	0	0	0	1	0	1	0	0	0	0	0	0	d__Bacteria	p__Firmicutes_A	c__Clostridia	o__Oscillospirales	f__Ruminococcaceae	g__CAG-353	s__
	CMAG2855	0	0	1	0	0	0	2	0	0	0	0	0	0	d__Bacteria	p__Firmicutes_A	c__Clostridia	o__Lachnospirales	f__Lachnospiraceae	g__UBA2868	s__UBA2868_sp004552595
	CMAG2856	0	0	0	0	1	0	1	0	0	1	0	0	0	d__Bacteria	p__Firmicutes_A	c__Clostridia	o__Oscillospirales	f__Acutalibacteraceae	g__CAG-177	s__
	CMAG2873	0	0	1	0	0	0	1	0	0	0	0	0	0	d__Bacteria	p__Bacteroidota	c__Bacteroidia	o__Bacteroidales	f__UBA932	g__RC9	s__
	CMAG2879	0	0	1	0	0	0	1	0	0	0	0	0	0	d__Bacteria	p__Firmicutes_A	c__Clostridia	o__Lachnospirales	f__Lachnospiraceae	g__CAG-95	s__
	CMAG2891	0	0	1	0	0	0	1	0	0	0	0	0	0	d__Bacteria	p__Bacteroidota	c__Bacteroidia	o__Bacteroidales	f__Bacteroidaceae	g__Prevotella	s__Prevotella_sp004555245
	CMAG2897	0	0	1	0	0	0	1	0	0	0	0	0	0	d__Bacteria	p__Bacteroidota	c__Bacteroidia	o__Bacteroidales	f__Paludibacteraceae	g__RF16	s__
	CMAG2902	0	0	1	0	0	0	1	0	0	0	0	0	0	d__Bacteria	p__Firmicutes_A	c__Clostridia	o__Lachnospirales	f__Lachnospiraceae	g__CAG-95	s__
	CMAG2908	0	0	1	0	0	0	2	0	0	0	0	0	0	d__Bacteria	p__Firmicutes	c__Bacilli	o__RF39	f__CAG-1000	g__UBA11963	s__
	CMAG2910	0	0	1	0	1	0	1	1	0	0	0	0	0	d__Bacteria	p__Firmicutes_A	c__Clostridia	o__Lachnospirales	f__Lachnospiraceae	g__Schaedlerella	s__
	CMAG2914	0	0	0	0	1	0	1	0	0	0	0	0	0	d__Bacteria	p__Firmicutes_A	c__Clostridia	o__Oscillospirales	f__CAG-272	g__	s__
	CMAG2915	0	0	1	0	0	0	1	0	1	0	0	0	0	d__Bacteria	p__Firmicutes_A	c__Clostridia	o__Oscillospirales	f__Ruminococcaceae	g__Gemmiger	s__
	CMAG2919	0	0	1	0	0	0	1	1	0	0	0	0	0	d__Bacteria	p__Firmicutes_A	c__Clostridia	o__Lachnospirales	f__Lachnospiraceae	g__Agathobacter	s__
	CMAG2929	0	0	1	0	0	0	1	0	0	0	0	0	0	d__Bacteria	p__Bacteroidota	c__Bacteroidia	o__Bacteroidales	f__Bacteroidaceae	g__UBA4372	s__
	CMAG2930	0	0	1	0	0	0	1	1	0	0	0	0	0	d__Bacteria	p__Spirochaetota	c__Spirochaetia	o__Treponematales	f__Treponemataceae	g__Treponema_D	s__
	CMAG2932	0	0	1	0	0	0	1	0	0	0	0	0	0	d__Bacteria	p__Firmicutes_A	c__Clostridia	o__Lachnospirales	f__Lachnospiraceae	g__UBA2882	s__
	CMAG2936	0	0	1	0	0	0	1	0	0	0	0	0	0	d__Bacteria	p__Bacteroidota	c__Bacteroidia	o__Bacteroidales	f__UBA932	g__RC9	s__
	CMAG2940	0	0	0	0	1	0	1	0	0	1	0	0	0	d__Bacteria	p__Spirochaetota	c__Spirochaetia	o__Sphaerochaetales	f__Sphaerochaetaceae	g__UBA5920	s__
	CMAG2942	0	0	0	0	1	0	1	0	0	1	0	0	0	d__Bacteria	p__Firmicutes_A	c__Clostridia	o__Oscillospirales	f__CAG-272	g__	s__
	CMAG2944	0	0	1	0	0	0	1	0	0	0	0	0	0	d__Bacteria	p__Bacteroidota	c__Bacteroidia	o__Bacteroidales	f__UBA932	g__RC9	s__RC9_sp004552965
	CMAG2947	0	0	1	0	0	0	1	0	0	0	0	0	0	d__Bacteria	p__Firmicutes_A	c__Clostridia	o__Lachnospirales	f__Lachnospiraceae	g__	s__
	CMAG2948	0	0	0	0	1	0	1	0	0	0	0	0	0	d__Bacteria	p__Firmicutes_A	c__Clostridia	o__Peptostreptococcales	f__Anaerovoracaceae	g__	s__
	CMAG2950	0	0	0	0	1	0	1	0	0	0	0	0	0	d__Bacteria	p__Firmicutes_A	c__Clostridia	o__Oscillospirales	f__Ruminococcaceae	g__	s__
	CMAG2955	0	0	0	0	2	0	1	0	0	2	0	0	0	d__Bacteria	p__Firmicutes_A	c__Clostridia	o__Oscillospirales	f__CAG-272	g__	s__
	CMAG2957	0	0	1	0	0	0	1	0	0	0	0	0	0	d__Bacteria	p__Bacteroidota	c__Bacteroidia	o__Bacteroidales	f__Paludibacteraceae	g__RF16	s__
	CMAG2960	0	0	0	0	1	0	1	0	0	1	0	0	0	d__Bacteria	p__Firmicutes_A	c__Clostridia	o__Oscillospirales	f__Ruminococcaceae	g__UBA1409	s__
	CMAG2966	0	0	1	0	0	0	1	0	0	0	0	0	0	d__Bacteria	p__Firmicutes_A	c__Clostridia	o__Lachnospirales	f__Lachnospiraceae	g__CAG-510	s__
	CMAG2978	0	0	0	0	1	0	1	0	0	0	0	0	0	d__Bacteria	p__Firmicutes_A	c__Clostridia	o__Oscillospirales	f__Butyricicoccaceae	g__	s__
	CMAG2992	0	0	0	0	1	0	1	2	0	0	0	0	0	d__Bacteria	p__Firmicutes_A	c__Clostridia	o__Oscillospirales	f__Ruminococcaceae	g__CAG-353	s__
	CMAG2999	0	0	1	0	0	0	1	0	0	0	0	0	0	d__Bacteria	p__Bacteroidota	c__Bacteroidia	o__Bacteroidales	f__Bacteroidaceae	g__Prevotella	s__Prevotella_sp004556065
	CMAG3008	0	0	1	0	0	0	1	0	0	0	0	0	0	d__Bacteria	p__Bacteroidota	c__Bacteroidia	o__Bacteroidales	f__Muribaculaceae	g__SFTJ01	s__
	CMAG3014	0	0	1	0	0	0	1	0	0	0	0	0	0	d__Bacteria	p__Bacteroidota	c__Bacteroidia	o__Bacteroidales	f__Bacteroidaceae	g__UBA4372	s__
	CMAG3017	0	0	1	0	0	0	1	1	0	0	0	0	0	d__Bacteria	p__Firmicutes_A	c__Clostridia	o__Lachnospirales	f__Lachnospiraceae	g__Agathobacter	s__
	CMAG3021	0	0	0	0	1	0	1	0	0	0	0	0	0	d__Bacteria	p__Firmicutes_A	c__Clostridia	o__Oscillospirales	f__Ruminococcaceae	g__	s__
	CMAG3024	0	0	1	0	0	0	1	0	0	0	0	0	0	d__Bacteria	p__Firmicutes_A	c__Clostridia	o__Lachnospirales	f__Lachnospiraceae	g__Butyrivibrio_A	s__
	CMAG3025	0	0	1	0	0	0	1	0	1	0	0	0	0	d__Bacteria	p__Firmicutes_A	c__Clostridia	o__Oscillospirales	f__Ruminococcaceae	g__Gemmiger	s__
	CMAG3029	0	0	1	0	0	0	1	0	0	0	0	0	0	d__Bacteria	p__Firmicutes_A	c__Clostridia	o__Lachnospirales	f__Lachnospiraceae	g__NK4A136	s__
	CMAG3030	0	0	1	0	0	0	1	0	0	0	0	0	0	d__Bacteria	p__Bacteroidota	c__Bacteroidia	o__Bacteroidales	f__UBA932	g__RC9	s__
	CMAG3032	0	0	1	0	0	0	1	0	0	0	0	0	0	d__Bacteria	p__Bacteroidota	c__Bacteroidia	o__Bacteroidales	f__UBA932	g__RC9	s__
	CMAG3035	0	0	0	0	1	0	1	0	0	0	0	0	0	d__Bacteria	p__Firmicutes_A	c__Clostridia	o__Oscillospirales	f__CAG-272	g__	s__
	CMAG3060	0	0	0	0	1	0	1	0	0	0	0	0	0	d__Bacteria	p__Firmicutes_A	c__Clostridia	o__Oscillospirales	f__CAG-272	g__UMGS1696	s__
	CMAG3065	0	0	1	0	0	0	1	0	0	0	0	0	0	d__Bacteria	p__Bacteroidota	c__Bacteroidia	o__Bacteroidales	f__Paludibacteraceae	g__RF16	s__
	CMAG3066	0	0	1	0	0	0	2	0	0	0	0	0	0	d__Bacteria	p__Actinobacteriota	c__Coriobacteriia	o__Coriobacteriales	f__QAMH01	g__W2P13-069	s__W2P13-069_sp004553405
	CMAG3068	0	0	1	0	0	0	1	0	0	0	0	0	0	d__Bacteria	p__Firmicutes_A	c__Clostridia	o__Oscillospirales	f__Oscillospiraceae	g__UBA9475	s__
	CMAG3069	0	0	1	0	0	0	1	0	0	0	0	0	0	d__Bacteria	p__Bacteroidota	c__Bacteroidia	o__Bacteroidales	f__Paludibacteraceae	g__RF16	s__
	CMAG3076	0	0	1	0	0	0	1	0	0	0	0	0	0	d__Bacteria	p__Firmicutes_A	c__Clostridia	o__Lachnospirales	f__Lachnospiraceae	g__CAG-81	s__
	CMAG3078	0	0	1	0	1	0	1	0	0	0	0	0	0	d__Bacteria	p__Firmicutes_A	c__Clostridia	o__Lachnospirales	f__Lachnospiraceae	g__	s__
	CMAG3087	0	0	1	0	0	0	1	0	0	0	0	0	0	d__Bacteria	p__Firmicutes_A	c__Clostridia	o__Lachnospirales	f__Anaerotignaceae	g__Anaerotignum	s__
	CMAG3094	0	0	1	0	0	0	1	0	0	0	0	0	0	d__Bacteria	p__Bacteroidota	c__Bacteroidia	o__Bacteroidales	f__Muribaculaceae	g__UBA7173	s__
	CMAG3101	0	0	1	0	0	0	1	0	0	0	0	0	0	d__Bacteria	p__Bacteroidota	c__Bacteroidia	o__Bacteroidales	f__Muribaculaceae	g__CAG-279	s__CAG-279_sp004561555
	CMAG3105	0	0	1	0	1	0	1	0	0	0	0	1	0	d__Bacteria	p__Firmicutes_A	c__Clostridia	o__Lachnospirales	f__Lachnospiraceae	g__Eubacterium_J	s__
	CMAG3106	0	0	1	0	0	0	1	0	0	0	0	0	0	d__Bacteria	p__Firmicutes_A	c__Clostridia	o__Lachnospirales	f__Lachnospiraceae	g__UMGS2037	s__
	CMAG3108	0	0	1	0	0	0	1	0	0	0	0	0	0	d__Bacteria	p__Bacteroidota	c__Bacteroidia	o__Bacteroidales	f__UBA932	g__RC9	s__
	CMAG3109	0	0	1	0	0	0	1	0	0	0	0	0	0	d__Bacteria	p__Bacteroidota	c__Bacteroidia	o__Bacteroidales	f__Bacteroidaceae	g__Prevotellamassilia	s__Prevotellamassilia_sp004552865
	CMAG3112	0	0	0	0	1	0	1	0	0	1	0	0	0	d__Bacteria	p__Firmicutes_A	c__Clostridia	o__Oscillospirales	f__CAG-272	g__UMGS1815	s__
	CMAG3117	0	0	1	0	0	0	1	0	0	0	0	0	0	d__Bacteria	p__Firmicutes_A	c__Clostridia	o__Lachnospirales	f__Lachnospiraceae	g__Roseburia	s__
	CMAG3118	0	0	1	0	0	0	1	2	0	0	0	0	0	d__Bacteria	p__Firmicutes_A	c__Clostridia	o__Lachnospirales	f__Lachnospiraceae	g__Acetivibrio_A	s__
	CMAG3119	0	0	1	0	0	0	1	0	0	0	0	0	0	d__Bacteria	p__Bacteroidota	c__Bacteroidia	o__Bacteroidales	f__Bacteroidaceae	g__Bacteroides	s__
	CMAG3123	0	0	1	0	0	0	1	0	0	1	0	0	0	d__Bacteria	p__Firmicutes_A	c__Clostridia	o__Lachnospirales	f__Lachnospiraceae	g__SZUA-448	s__
	CMAG3124	0	0	1	0	0	0	1	0	0	0	0	0	0	d__Bacteria	p__Campylobacterota	c__Campylobacteria	o__Campylobacterales	f__Helicobacteraceae	g__Helicobacter_D	s__
	CMAG3126	0	0	1	0	0	0	1	0	0	0	0	0	0	d__Bacteria	p__Firmicutes_A	c__Clostridia	o__Lachnospirales	f__Lachnospiraceae	g__CAG-194	s__
	CMAG3128	0	0	0	0	2	0	1	0	0	0	0	0	0	d__Bacteria	p__Firmicutes_A	c__Clostridia	o__Oscillospirales	f__Ruminococcaceae	g__UMGS363	s__
	CMAG3129	0	0	1	0	0	0	1	0	0	0	0	0	0	d__Bacteria	p__Firmicutes_A	c__Clostridia	o__Lachnospirales	f__Lachnospiraceae	g__CAG-127	s__
	CMAG3130	0	0	1	0	0	0	1	0	0	0	0	0	0	d__Bacteria	p__Spirochaetota	c__Spirochaetia	o__Treponematales	f__Treponemataceae	g__Treponema_D	s__Treponema_D_porcinum
	CMAG3134	0	0	1	0	0	0	1	0	0	0	0	0	0	d__Bacteria	p__Firmicutes_A	c__Clostridia	o__Lachnospirales	f__Lachnospiraceae	g__	s__
	CMAG3139	0	0	1	0	0	0	2	0	0	0	0	0	0	d__Bacteria	p__Actinobacteriota	c__Coriobacteriia	o__Coriobacteriales	f__QAMH01	g__W2P13-069	s__W2P13-069_sp004553405
	CMAG3142	0	0	1	0	0	0	1	0	0	0	0	0	0	d__Bacteria	p__Firmicutes_A	c__Clostridia	o__Lachnospirales	f__Lachnospiraceae	g__1XD42-69	s__
	CMAG3146	0	0	1	0	0	0	1	0	0	0	0	0	0	d__Bacteria	p__Firmicutes_A	c__Clostridia	o__Lachnospirales	f__Lachnospiraceae	g__CAG-127	s__
	CMAG3152	0	0	1	0	0	0	1	0	0	0	0	0	0	d__Bacteria	p__Firmicutes_A	c__Clostridia	o__Lachnospirales	f__Lachnospiraceae	g__	s__
	CMAG3157	0	0	1	0	1	0	1	0	0	0	0	0	0	d__Bacteria	p__Firmicutes_A	c__Clostridia	o__Oscillospirales	f__Butyricicoccaceae	g__Butyricicoccus	s__
	CMAG3158	0	0	1	0	0	0	1	0	0	0	0	0	0	d__Bacteria	p__Firmicutes_A	c__Clostridia	o__Lachnospirales	f__Lachnospiraceae	g__Butyrivibrio_A	s__
	CMAG3160	0	0	0	0	1	0	1	0	0	0	0	0	0	d__Bacteria	p__Firmicutes_A	c__Clostridia_A	o__Christensenellales	f__CAG-74	g__SFFH01	s__
	CMAG3162	0	0	1	0	0	0	1	0	1	0	0	0	0	d__Bacteria	p__Firmicutes_A	c__Clostridia	o__Oscillospirales	f__Oscillospiraceae	g__CAG-110	s__
	CMAG3163	0	0	1	0	0	0	1	0	0	0	0	0	0	d__Bacteria	p__Firmicutes_A	c__Clostridia	o__Lachnospirales	f__Lachnospiraceae	g__CAG-127	s__
	CMAG3165	0	0	1	0	0	0	1	0	0	0	0	0	0	d__Bacteria	p__Firmicutes_A	c__Clostridia	o__Lachnospirales	f__Lachnospiraceae	g__CAG-81	s__
	CMAG3168	0	0	0	1	0	0	1	0	0	0	0	0	0	d__Bacteria	p__Fibrobacterota	c__Fibrobacteria	o__Fibrobacterales	f__Fibrobacteraceae	g__Fibrobacter	s__
	CMAG3172	0	0	1	0	0	0	1	0	0	0	0	0	0	d__Bacteria	p__Proteobacteria	c__Alphaproteobacteria	o__RF32	f__CAG-239	g__RUG410	s__
	CMAG3175	0	0	1	0	0	0	1	0	0	0	0	0	0	d__Bacteria	p__Bacteroidota	c__Bacteroidia	o__Bacteroidales	f__Bacteroidaceae	g__UBA4372	s__
	CMAG3182	0	0	1	0	0	0	1	0	0	0	0	0	0	d__Bacteria	p__Firmicutes_A	c__Clostridia	o__Lachnospirales	f__Lachnospiraceae	g__Eubacterium_J	s__
	CMAG3185	0	0	1	0	0	0	1	0	0	0	0	0	0	d__Bacteria	p__Firmicutes_C	c__	o__	f__	g__	s__
	CMAG3187	0	0	1	0	0	0	1	0	0	0	0	0	0	d__Bacteria	p__Bacteroidota	c__Bacteroidia	o__Bacteroidales	f__Muribaculaceae	g__CAG-873	s__
	CMAG3210	0	0	1	0	0	0	1	0	0	0	0	0	0	d__Bacteria	p__Bacteroidota	c__Bacteroidia	o__Bacteroidales	f__Bacteroidaceae	g__Prevotella	s__
	CMAG3211	0	0	1	0	0	0	1	1	0	0	0	0	0	d__Bacteria	p__Firmicutes_A	c__Clostridia	o__Lachnospirales	f__Lachnospiraceae	g__Agathobacter	s__
	CMAG3217	0	0	1	0	0	0	1	0	0	0	0	0	0	d__Bacteria	p__Bacteroidota	c__Bacteroidia	o__Bacteroidales	f__Bacteroidaceae	g__UBA4334	s__
	CMAG3221	0	0	1	0	0	0	1	0	0	0	0	0	0	d__Bacteria	p__Bacteroidota	c__Bacteroidia	o__Bacteroidales	f__Bacteroidaceae	g__UBA4372	s__UBA4372_sp004559785
	CMAG3224	0	0	1	0	1	0	1	0	1	0	0	0	0	d__Bacteria	p__Firmicutes_B	c__Peptococcia	o__Peptococcales	f__Peptococcaceae	g__UBA7185	s__
	CMAG3228	0	0	1	0	0	0	1	0	0	0	0	0	0	d__Bacteria	p__Firmicutes_A	c__Clostridia	o__Lachnospirales	f__Lachnospiraceae	g__CAG-127	s__
	CMAG3232	0	0	1	0	0	0	1	0	0	0	0	0	0	d__Bacteria	p__Firmicutes_A	c__Clostridia	o__Oscillospirales	f__Oscillospiraceae	g__Evtepia	s__
	CMAG3239	0	0	0	0	1	0	1	0	0	0	0	0	0	d__Bacteria	p__Firmicutes_A	c__Clostridia	o__Oscillospirales	f__Butyricicoccaceae	g__	s__
	CMAG3243	0	0	0	0	1	0	1	0	0	0	0	0	0	d__Bacteria	p__Firmicutes_A	c__Clostridia	o__Oscillospirales	f__Acutalibacteraceae	g__CAG-177	s__
	CMAG3244	0	0	1	0	0	0	1	0	0	0	0	0	0	d__Bacteria	p__Bacteroidota	c__Bacteroidia	o__Bacteroidales	f__Paludibacteraceae	g__RUG163	s__
	CMAG3247	0	0	1	0	0	0	1	0	0	0	0	0	0	d__Bacteria	p__Bacteroidota	c__Bacteroidia	o__Bacteroidales	f__Bacteroidaceae	g__Prevotella	s__Prevotella_sp004556065
	CMAG3267	0	0	1	0	0	0	1	0	0	0	0	0	0	d__Bacteria	p__Bacteroidota	c__Bacteroidia	o__Bacteroidales	f__UBA932	g__RC9	s__
	CMAG3268	0	0	1	0	0	0	1	0	0	0	0	0	0	d__Bacteria	p__Bacteroidota	c__Bacteroidia	o__Bacteroidales	f__UBA932	g__RC9	s__
	CMAG3275	0	0	1	0	0	0	1	0	0	0	0	0	0	d__Bacteria	p__Bacteroidota	c__Bacteroidia	o__Bacteroidales	f__Muribaculaceae	g__	s__
	CMAG3283	0	0	1	0	0	0	1	0	0	0	0	0	0	d__Bacteria	p__Bacteroidota	c__Bacteroidia	o__Bacteroidales	f__Bacteroidaceae	g__Prevotella	s__Prevotella_sp004557285
	CMAG3284	0	1	0	1	0	1	2	1	0	1	0	0	1	d__Bacteria	p__Proteobacteria	c__Gammaproteobacteria	o__Enterobacterales	f__Enterobacteriaceae	g__Escherichia	s__Escherichia_albertii
	CMAG3290	0	0	0	0	1	0	1	0	0	0	0	0	0	d__Bacteria	p__Firmicutes_A	c__Clostridia	o__Peptostreptococcales	f__Anaerovoracaceae	g__Bacilliculturomica	s__
	CMAG3291	0	0	1	0	0	0	1	0	0	0	0	0	0	d__Bacteria	p__Bacteroidota	c__Bacteroidia	o__Bacteroidales	f__Muribaculaceae	g__Amulumruptor	s__Amulumruptor_sp900539915
	CMAG3302	0	0	1	0	0	0	1	0	0	0	0	0	0	d__Bacteria	p__Firmicutes_A	c__Clostridia	o__Lachnospirales	f__Lachnospiraceae	g__NK4A136	s__
	CMAG3318	0	0	1	0	0	0	1	1	0	0	0	0	0	d__Bacteria	p__Campylobacterota	c__Campylobacteria	o__Campylobacterales	f__Helicobacteraceae	g__Helicobacter_F	s__Helicobacter_F_sp002287135
	CMAG3323	0	0	1	0	0	0	1	0	0	0	0	0	0	d__Bacteria	p__Bacteroidota	c__Bacteroidia	o__Bacteroidales	f__Bacteroidaceae	g__Prevotella	s__Prevotella_sp900548195
	CMAG3326	0	0	1	0	0	0	1	0	0	0	0	0	0	d__Bacteria	p__Firmicutes_A	c__Clostridia	o__Lachnospirales	f__Lachnospiraceae	g__CAG-127	s__
	CMAG3328	0	0	1	0	0	0	1	0	0	0	0	0	0	d__Bacteria	p__Firmicutes_A	c__Clostridia	o__Lachnospirales	f__Lachnospiraceae	g__Bariatricus	s__
	CMAG3331	0	0	1	0	0	0	1	0	0	0	0	0	0	d__Bacteria	p__Bacteroidota	c__Bacteroidia	o__Bacteroidales	f__UBA932	g__RC9	s__
	CMAG3337	0	0	1	0	0	0	1	0	0	0	0	0	0	d__Bacteria	p__Bacteroidota	c__Bacteroidia	o__Bacteroidales	f__Bacteroidaceae	g__Prevotellamassilia	s__
	CMAG3347	0	0	0	0	1	0	1	0	0	0	0	0	0	d__Bacteria	p__Firmicutes_A	c__Clostridia	o__Oscillospirales	f__Ruminococcaceae	g__UMGS363	s__
	CMAG3348	0	0	1	0	0	0	1	0	0	0	0	0	0	d__Bacteria	p__Bacteroidota	c__Bacteroidia	o__Bacteroidales	f__Bacteroidaceae	g__Prevotella	s__
	CMAG3351	0	0	1	0	0	0	1	0	0	0	0	0	0	d__Bacteria	p__Bacteroidota	c__Bacteroidia	o__Bacteroidales	f__W3P20-009	g__W3P20-009	s__
	CMAG3354	0	0	0	0	1	0	1	0	0	0	0	0	0	d__Bacteria	p__Firmicutes_A	c__Clostridia	o__Oscillospirales	f__Butyricicoccaceae	g__	s__
	CMAG3360	0	0	1	0	0	0	1	0	0	0	0	0	0	d__Bacteria	p__Firmicutes_A	c__Clostridia	o__Oscillospirales	f__Ruminococcaceae	g__Gemmiger	s__Gemmiger_sp004555405
	CMAG3366	0	0	1	0	0	0	1	0	0	0	0	0	0	d__Bacteria	p__Bacteroidota	c__Bacteroidia	o__Bacteroidales	f__Bacteroidaceae	g__Prevotella	s__Prevotella_sp000834015
	CMAG3367	0	0	1	0	0	0	1	1	0	0	0	0	0	d__Bacteria	p__Firmicutes_A	c__Clostridia	o__Lachnospirales	f__Lachnospiraceae	g__Agathobacter	s__
	CMAG3384	0	0	0	0	1	0	1	0	1	0	0	0	0	d__Bacteria	p__Firmicutes_A	c__Clostridia	o__Oscillospirales	f__Butyricicoccaceae	g__Butyricicoccus	s__Butyricicoccus_sp004552245
	CMAG3385	0	0	1	0	0	0	1	0	0	0	0	0	0	d__Bacteria	p__Bacteroidota	c__Bacteroidia	o__Bacteroidales	f__Bacteroidaceae	g__Prevotella	s__Prevotella_sp004555245
	CMAG3386	0	0	0	0	1	0	1	0	0	1	0	0	0	d__Bacteria	p__Firmicutes_A	c__Clostridia	o__Oscillospirales	f__Ruminococcaceae	g__UBA1375	s__
	CMAG3387	0	0	1	0	0	0	1	0	0	0	0	0	0	d__Bacteria	p__Spirochaetota	c__Spirochaetia	o__Treponematales	f__Treponemataceae	g__Treponema_D	s__Treponema_D_porcinum
	CMAG3388	0	0	1	0	0	0	1	0	0	0	0	0	0	d__Bacteria	p__Bacteroidota	c__Bacteroidia	o__Bacteroidales	f__Bacteroidaceae	g__UBA4372	s__
	CMAG3395	0	0	1	0	0	0	1	1	0	0	0	0	0	d__Bacteria	p__Firmicutes_A	c__Clostridia	o__Lachnospirales	f__Lachnospiraceae	g__Agathobacter	s__
	CMAG3423	0	0	1	0	0	0	1	0	0	0	0	0	0	d__Bacteria	p__Bacteroidota	c__Bacteroidia	o__Bacteroidales	f__Tannerellaceae	g__Parabacteroides	s__
	CMAG3432	0	0	1	0	0	0	1	0	0	0	0	0	0	d__Bacteria	p__Bacteroidota	c__Bacteroidia	o__Bacteroidales	f__UBA932	g__RC9	s__
	CMAG3436	0	0	0	0	1	0	1	0	0	1	0	0	0	d__Bacteria	p__Firmicutes_A	c__Clostridia	o__Oscillospirales	f__Acutalibacteraceae	g__CAG-180	s__
	CMAG3437	0	0	1	0	0	0	1	0	0	0	0	0	0	d__Bacteria	p__Firmicutes_A	c__Clostridia	o__Lachnospirales	f__Lachnospiraceae	g__UBA2868	s__UBA2868_sp004552595
	CMAG3439	0	0	1	0	0	0	1	0	0	0	0	0	0	d__Bacteria	p__Bacteroidota	c__Bacteroidia	o__Bacteroidales	f__Paludibacteraceae	g__RF16	s__
	CMAG3442	0	0	1	0	0	0	1	0	0	0	0	0	0	d__Bacteria	p__Bacteroidota	c__Bacteroidia	o__Bacteroidales	f__Paludibacteraceae	g__RF16	s__
	CMAG3448	0	0	1	0	0	0	1	0	0	0	0	0	0	d__Bacteria	p__Spirochaetota	c__Spirochaetia	o__Treponematales	f__Treponemataceae	g__Treponema_D	s__
	CMAG3450	0	0	1	0	0	0	1	0	0	0	0	0	0	d__Bacteria	p__Bacteroidota	c__Bacteroidia	o__Bacteroidales	f__Bacteroidaceae	g__UBA4334	s__
	CMAG3454	0	0	1	0	0	0	1	0	0	1	0	0	0	d__Bacteria	p__Firmicutes_A	c__Clostridia	o__TANB77	f__CAG-508	g__	s__
	CMAG3456	0	0	1	0	1	0	1	0	1	0	0	0	0	d__Bacteria	p__Firmicutes_A	c__Clostridia	o__Oscillospirales	f__Butyricicoccaceae	g__Butyricicoccus	s__Butyricicoccus_sp004552245
	CMAG3458	0	0	1	0	0	0	1	0	0	0	0	0	0	d__Bacteria	p__Firmicutes_A	c__Clostridia	o__Lachnospirales	f__Lachnospiraceae	g__Acetatifactor	s__
	CMAG3459	0	0	1	0	1	0	1	0	0	0	0	1	0	d__Bacteria	p__Firmicutes_A	c__Clostridia	o__Lachnospirales	f__Lachnospiraceae	g__Eubacterium_J	s__
	CMAG3465	0	0	1	0	1	0	1	0	0	0	0	0	0	d__Bacteria	p__Firmicutes_A	c__Clostridia	o__Lachnospirales	f__Lachnospiraceae	g__	s__
	CMAG3467	0	0	1	0	0	0	1	0	0	0	0	0	0	d__Bacteria	p__Firmicutes_A	c__Clostridia	o__Lachnospirales	f__Lachnospiraceae	g__CAG-603	s__
	CMAG3468	0	0	1	0	0	0	1	0	0	0	0	0	0	d__Bacteria	p__Bacteroidota	c__Bacteroidia	o__Bacteroidales	f__Bacteroidaceae	g__Prevotella	s__
	CMAG3474	0	0	0	0	1	0	1	0	0	0	0	0	0	d__Bacteria	p__Firmicutes_A	c__Clostridia	o__Oscillospirales	f__Ruminococcaceae	g__CAG-353	s__
	CMAG3476	0	0	1	0	0	0	1	0	0	0	0	0	0	d__Bacteria	p__Bacteroidota	c__Bacteroidia	o__Bacteroidales	f__Muribaculaceae	g__UBA7173	s__
	CMAG3477	0	0	1	0	0	0	1	1	0	0	0	0	0	d__Bacteria	p__Firmicutes_A	c__Clostridia	o__Lachnospirales	f__Lachnospiraceae	g__Acetatifactor	s__
	CMAG3480	0	0	1	0	0	0	1	0	0	0	0	0	0	d__Bacteria	p__Bacteroidota	c__Bacteroidia	o__Bacteroidales	f__Paludibacteraceae	g__RF16	s__
	CMAG3481	0	0	1	0	0	0	1	0	0	0	0	0	0	d__Bacteria	p__Firmicutes_A	c__Clostridia	o__Lachnospirales	f__Lachnospiraceae	g__Butyrivibrio_A	s__
	CMAG3483	0	0	1	0	0	0	1	0	0	0	0	0	0	d__Bacteria	p__Bacteroidota	c__Bacteroidia	o__Bacteroidales	f__UBA932	g__RC9	s__
	CMAG3484	0	0	1	0	0	0	1	0	0	0	0	0	0	d__Bacteria	p__Bacteroidota	c__Bacteroidia	o__Bacteroidales	f__Bacteroidaceae	g__UBA4372	s__
	CMAG3489	0	0	1	0	0	0	1	0	1	0	0	0	0	d__Bacteria	p__Firmicutes_A	c__Clostridia	o__Oscillospirales	f__Ruminococcaceae	g__Gemmiger	s__
	CMAG3490	0	0	1	0	0	0	1	0	0	0	0	0	0	d__Bacteria	p__Firmicutes_A	c__Clostridia	o__Lachnospirales	f__Lachnospiraceae	g__SFDP01	s__
	CMAG3495	0	0	1	0	0	0	1	0	0	0	0	0	0	d__Bacteria	p__Spirochaetota	c__Spirochaetia	o__Treponematales	f__Treponemataceae	g__Treponema_D	s__Treponema_D_porcinum
	CMAG3498	0	0	1	0	0	0	1	1	0	0	0	0	0	d__Bacteria	p__Firmicutes_A	c__Clostridia	o__Lachnospirales	f__Lachnospiraceae	g__Agathobacter	s__
	CMAG3499	0	0	0	0	1	0	1	0	0	1	0	0	0	d__Bacteria	p__Firmicutes_A	c__Clostridia	o__Oscillospirales	f__Acutalibacteraceae	g__Eubacterium_R	s__
	CMAG3503	0	0	1	0	0	0	1	0	0	0	0	0	0	d__Bacteria	p__Firmicutes_A	c__Clostridia	o__Oscillospirales	f__Oscillospiraceae	g__F23-B02	s__
	CMAG3504	0	0	1	0	0	0	1	0	0	0	0	0	0	d__Bacteria	p__Bacteroidota	c__Bacteroidia	o__Bacteroidales	f__Tannerellaceae	g__Parabacteroides	s__
	MAG0010	0	0	0	0	1	0	1	2	0	0	0	0	0	d__Bacteria	p__Firmicutes_A	c__Clostridia_A	o__Christensenellales	f__CAG-74	g__RUG563	s__
	MAG0011	0	0	1	0	0	0	1	0	0	0	0	0	0	d__Bacteria	p__Bacteroidota	c__Bacteroidia	o__Bacteroidales	f__Paludibacteraceae	g__RF16	s__
	MAG0014	0	0	1	0	0	0	1	0	0	0	0	0	0	d__Bacteria	p__Bacteroidota	c__Bacteroidia	o__Bacteroidales	f__Paludibacteraceae	g__RF16	s__
	MAG0018	0	0	1	0	0	0	1	0	0	0	0	0	0	d__Bacteria	p__Bacteroidota	c__Bacteroidia	o__Bacteroidales	f__Paludibacteraceae	g__RUG163	s__RUG163_sp900316995
	MAG0023	0	0	0	0	1	0	0	1	0	0	0	0	0	d__Bacteria	p__Firmicutes_A	c__Clostridia_A	o__Christensenellales	f__CAG-74	g__GCA-900199385	s__
	MAG0026	0	0	1	0	0	0	1	0	0	0	0	0	0	d__Bacteria	p__Bacteroidota	c__Bacteroidia	o__Bacteroidales	f__Bacteroidaceae	g__UBA1179	s__
	MAG0027	0	0	0	0	1	0	1	2	0	0	0	0	0	d__Bacteria	p__Firmicutes_A	c__Clostridia_A	o__Christensenellales	f__CAG-74	g__RUG563	s__
	MAG0028	0	0	1	0	0	0	1	0	0	0	0	0	0	d__Bacteria	p__Bacteroidota	c__Bacteroidia	o__Bacteroidales	f__Bacteroidaceae	g__UBA4372	s__
	MAG0033	0	0	1	0	0	0	1	0	0	0	0	0	0	d__Bacteria	p__Bacteroidota	c__Bacteroidia	o__Bacteroidales	f__F082	g__F082	s__
	MAG0040	0	0	1	0	0	0	1	0	0	1	0	0	0	d__Bacteria	p__Firmicutes_A	c__Clostridia	o__Lachnospirales	f__Lachnospiraceae	g__UBA3766	s__
	MAG0045	0	0	0	0	1	0	0	1	0	0	0	0	0	d__Bacteria	p__Firmicutes_A	c__Clostridia_A	o__Christensenellales	f__CAG-74	g__SFMI01	s__
	MAG0054	0	0	1	0	1	0	1	0	0	0	0	0	0	d__Bacteria	p__Firmicutes_A	c__Clostridia	o__Lachnospirales	f__Lachnospiraceae	g__NK4A144	s__
	MAG0067	0	0	1	0	0	0	1	0	0	0	0	0	0	d__Bacteria	p__Bacteroidota	c__Bacteroidia	o__Bacteroidales	f__Paludibacteraceae	g__RF16	s__
	MAG0068	0	0	1	0	0	0	1	0	0	0	0	0	0	d__Bacteria	p__Bacteroidota	c__Bacteroidia	o__Bacteroidales	f__Salinivirgaceae	g__	s__
	MAG0079	0	0	0	0	1	0	1	0	0	0	0	0	0	d__Bacteria	p__Firmicutes_A	c__Clostridia	o__Oscillospirales	f__Acutalibacteraceae	g__UBA1425	s__
	MAG0086	0	0	0	0	1	0	1	0	0	0	0	0	0	d__Bacteria	p__Planctomycetota	c__Planctomycetes	o__Pirellulales	f__Thermoguttaceae	g__	s__
	MAG0087	0	0	1	0	0	0	1	0	0	0	0	0	0	d__Bacteria	p__Bacteroidota	c__Bacteroidia	o__Bacteroidales	f__Bacteroidaceae	g__UBA1786	s__
	MAG0089	0	0	1	0	0	0	1	0	1	0	0	0	0	d__Bacteria	p__Spirochaetota	c__Spirochaetia	o__	f__	g__	s__
	MAG0091	0	0	1	0	0	0	1	0	0	0	0	0	0	d__Bacteria	p__Bacteroidota	c__Bacteroidia	o__Bacteroidales	f__Paludibacteraceae	g__RF16	s__
	MAG0094	0	0	0	0	1	0	1	1	0	0	0	0	0	d__Bacteria	p__Firmicutes_A	c__Clostridia	o__Oscillospirales	f__CAG-272	g__UMGS1696	s__
	MAG0096	0	0	1	0	0	0	1	0	0	0	0	0	0	d__Bacteria	p__Bacteroidota	c__Bacteroidia	o__Bacteroidales	f__Muribaculaceae	g__C941	s__
	MAG0099	0	0	1	0	0	0	1	0	0	0	0	0	0	d__Bacteria	p__Bacteroidota	c__Bacteroidia	o__Bacteroidales	f__Bacteroidaceae	g__UBA1179	s__
	MAG0107	0	0	1	0	0	0	1	0	0	0	0	0	0	d__Bacteria	p__Firmicutes_A	c__Clostridia	o__Lachnospirales	f__Lachnospiraceae	g__UBA2868	s__
	MAG0124	0	0	1	0	0	0	1	0	0	0	0	0	0	d__Bacteria	p__Bacteroidota	c__Bacteroidia	o__Bacteroidales	f__Paludibacteraceae	g__RF16	s__
	MAG0129	0	0	1	0	0	0	1	0	0	0	0	0	0	d__Bacteria	p__Bacteroidota	c__Bacteroidia	o__Bacteroidales	f__Bacteroidaceae	g__UBA4372	s__
	MAG0131	0	0	0	0	1	0	1	0	0	0	0	0	0	d__Bacteria	p__Firmicutes_A	c__Clostridia	o__Oscillospirales	f__Acutalibacteraceae	g__CAG-177	s__
	MAG0135	0	0	2	0	0	0	1	0	0	0	0	0	0	d__Bacteria	p__Firmicutes_A	c__Clostridia	o__Oscillospirales	f__Oscillospiraceae	g__UBA1774	s__
	MAG0141	0	0	1	0	0	0	1	0	0	0	0	0	0	d__Bacteria	p__Firmicutes_A	c__Clostridia	o__Oscillospirales	f__Oscillospiraceae	g__	s__
	MAG0145	0	0	0	0	1	0	1	0	0	0	0	0	0	d__Bacteria	p__Firmicutes_A	c__Clostridia	o__Oscillospirales	f__CAG-272	g__UBA1248	s__
	MAG0149	0	0	1	0	0	0	1	0	0	0	0	0	0	d__Bacteria	p__Bacteroidota	c__Bacteroidia	o__Bacteroidales	f__Muribaculaceae	g__C941	s__C941_sp900318345
	MAG0152	0	0	1	0	0	0	1	0	0	0	0	0	0	d__Bacteria	p__Spirochaetota	c__Spirochaetia	o__Treponematales	f__Treponemataceae	g__Treponema_D	s__
	MAG0153	0	0	1	0	0	0	1	0	0	0	0	0	0	d__Bacteria	p__Bacteroidota	c__Bacteroidia	o__Bacteroidales	f__Bacteroidaceae	g__Prevotella	s__
	MAG0158	0	0	1	0	0	0	1	0	0	1	0	0	0	d__Bacteria	p__Verrucomicrobiota	c__Kiritimatiellae	o__RFP12	f__	g__	s__
	MAG0160	0	0	1	0	0	0	1	0	0	0	0	0	0	d__Bacteria	p__Bacteroidota	c__Bacteroidia	o__Bacteroidales	f__Bacteroidaceae	g__UBA1179	s__
	MAG0171	0	0	1	0	0	0	1	0	0	0	0	0	0	d__Bacteria	p__Bacteroidota	c__Bacteroidia	o__Bacteroidales	f__F082	g__F082	s__
	MAG0182	0	0	1	0	0	0	2	1	0	0	0	0	0	d__Bacteria	p__Firmicutes_A	c__Clostridia_A	o__Christensenellales	f__CAG-138	g__RUG472	s__
	MAG0190	0	0	0	0	1	0	1	0	0	0	0	0	0	d__Bacteria	p__Firmicutes_A	c__Clostridia	o__Oscillospirales	f__Acutalibacteraceae	g__CAG-177	s__
	MAG0192	0	0	1	0	0	0	1	0	0	0	0	0	0	d__Bacteria	p__Bacteroidota	c__Bacteroidia	o__Bacteroidales	f__Bacteroidaceae	g__UBA4372	s__
	MAG0194	0	0	0	0	1	0	1	0	0	0	0	0	0	d__Bacteria	p__Firmicutes_A	c__Clostridia	o__Oscillospirales	f__Acutalibacteraceae	g__UBA1227	s__
	MAG0195	0	0	1	0	0	0	1	0	0	1	0	0	0	d__Bacteria	p__Firmicutes_A	c__Clostridia_A	o__Christensenellales	f__CAG-138	g__	s__
	MAG0196	0	0	1	0	0	0	1	0	0	0	0	0	0	d__Bacteria	p__Bacteroidota	c__Bacteroidia	o__Bacteroidales	f__Paludibacteraceae	g__RF16	s__
	MAG0198	0	0	1	0	0	0	1	0	0	0	0	0	0	d__Bacteria	p__Bacteroidota	c__Bacteroidia	o__Bacteroidales	f__WCHB1-69	g__	s__
	MAG0209	0	0	1	0	0	0	1	0	0	0	0	0	0	d__Bacteria	p__Firmicutes_A	c__Clostridia_A	o__Christensenellales	f__CAG-138	g__UBA3857	s__
	MAG0213	0	0	1	0	0	0	1	0	0	0	0	0	0	d__Bacteria	p__Bacteroidota	c__Bacteroidia	o__Bacteroidales	f__Bacteroidaceae	g__UBA1179	s__
	MAG0215	0	0	1	0	0	0	1	0	0	0	0	0	0	d__Bacteria	p__Bacteroidota	c__Bacteroidia	o__Bacteroidales	f__F082	g__F082	s__
	MAG0218	0	0	1	1	0	0	1	0	0	0	0	0	0	d__Bacteria	p__Proteobacteria	c__Gammaproteobacteria	o__Enterobacterales	f__Succinivibrionaceae	g__UBA2804	s__UBA2804_sp900319705
	MAG0227	0	0	1	0	0	0	1	0	0	0	0	0	0	d__Bacteria	p__Bacteroidota	c__Bacteroidia	o__Bacteroidales	f__Paludibacteraceae	g__RF16	s__
	MAG0244	0	0	0	0	1	0	1	0	0	0	0	0	0	d__Bacteria	p__Firmicutes_A	c__Clostridia	o__Oscillospirales	f__CAG-272	g__UBA1248	s__
	MAG0271	0	0	1	0	0	0	1	0	0	0	0	0	0	d__Bacteria	p__Bacteroidota	c__Bacteroidia	o__Bacteroidales	f__Paludibacteraceae	g__RUG163	s__RUG163_sp900316125
	MAG0280	0	0	0	0	1	0	1	0	0	0	0	0	0	d__Bacteria	p__Firmicutes_A	c__Clostridia	o__Oscillospirales	f__Acutalibacteraceae	g__UBA737	s__UBA737_sp002371985
	MAG0284	0	0	1	0	0	0	1	0	0	0	0	0	0	d__Bacteria	p__Bacteroidota	c__Bacteroidia	o__Bacteroidales	f__Muribaculaceae	g__C941	s__
	MAG0292	0	0	1	0	0	0	1	1	0	0	0	0	0	d__Bacteria	p__Firmicutes_A	c__Clostridia	o__Lachnospirales	f__Lachnospiraceae	g__FD2005	s__
	MAG0306	0	0	1	0	0	0	1	0	0	0	0	0	0	d__Bacteria	p__Bacteroidota	c__Bacteroidia	o__Bacteroidales	f__Bacteroidaceae	g__UBA4372	s__
	MAG0311	0	0	1	0	0	0	1	0	0	0	0	0	0	d__Bacteria	p__Firmicutes_A	c__Clostridia	o__Lachnospirales	f__Lachnospiraceae	g__Pseudobutyrivibrio	s__
	MAG0312	0	0	0	0	1	0	1	0	0	0	0	0	0	d__Bacteria	p__Firmicutes_A	c__Clostridia	o__Oscillospirales	f__Acutalibacteraceae	g__UBA1227	s__
	MAG0320	0	0	1	0	0	0	1	0	0	0	0	0	0	d__Bacteria	p__Bacteroidota	c__Bacteroidia	o__Bacteroidales	f__Paludibacteraceae	g__RF16	s__
	MAG0332	0	0	1	0	0	0	1	0	0	0	0	0	0	d__Bacteria	p__Bacteroidota	c__Bacteroidia	o__Bacteroidales	f__Bacteroidaceae	g__Prevotella	s__Prevotella_sp900318625
	MAG0333	0	0	1	0	0	0	2	0	0	0	0	0	0	d__Bacteria	p__Firmicutes	c__Bacilli	o__RF39	f__CAG-611	g__UBA3789	s__
	MAG0356	0	0	1	0	0	0	1	0	0	0	0	0	0	d__Bacteria	p__Bacteroidota	c__Bacteroidia	o__Bacteroidales	f__Bacteroidaceae	g__UBA4372	s__
	MAG0370	0	0	1	0	0	0	1	0	0	1	0	0	0	d__Bacteria	p__Firmicutes_A	c__Clostridia	o__Lachnospirales	f__Lachnospiraceae	g__UBA3766	s__
	MAG0380	0	0	1	0	0	0	1	1	0	1	0	0	0	d__Bacteria	p__Proteobacteria	c__Alphaproteobacteria	o__RF32	f__CAG-239	g__RUG410	s__RUG410_sp900313185
	MAG0391	0	0	1	0	0	0	1	0	0	0	0	0	0	d__Bacteria	p__Bacteroidota	c__Bacteroidia	o__Bacteroidales	f__F082	g__F082	s__
	MAG0404	0	0	1	0	0	0	1	0	0	0	0	0	0	d__Bacteria	p__Bacteroidota	c__Bacteroidia	o__Bacteroidales	f__Bacteroidaceae	g__UBA4372	s__
	MAG0418	0	0	1	0	0	0	1	0	0	0	0	0	0	d__Bacteria	p__Firmicutes_A	c__Clostridia_A	o__Christensenellales	f__CAG-1252	g__CAG-1252	s__
	MAG0424	0	0	1	0	0	0	1	0	0	1	0	0	0	d__Bacteria	p__Firmicutes_A	c__Clostridia	o__Lachnospirales	f__Lachnospiraceae	g__UBA3766	s__
	MAG0433	0	0	1	0	0	0	1	0	0	0	0	0	0	d__Bacteria	p__Bacteroidota	c__Bacteroidia	o__Bacteroidales	f__F082	g__F082	s__
	MAG0439	0	0	1	0	0	0	1	0	0	0	0	0	0	d__Bacteria	p__Bacteroidota	c__Bacteroidia	o__Bacteroidales	f__Bacteroidaceae	g__Prevotella	s__
	MAG0441	0	0	2	0	0	0	1	0	0	0	0	0	0	d__Bacteria	p__Firmicutes_A	c__Clostridia_A	o__Christensenellales	f__CAG-74	g__SFHK01	s__
	MAG0446	0	0	0	0	1	0	1	0	0	0	0	0	0	d__Bacteria	p__Firmicutes_A	c__Clostridia	o__Oscillospirales	f__Acutalibacteraceae	g__Eubacterium_R	s__
	MAG0453	0	0	1	0	0	0	1	1	0	0	0	0	0	d__Bacteria	p__Firmicutes_A	c__Clostridia_A	o__Christensenellales	f__CAG-138	g__UBA3792	s__
	MAG0456	0	0	2	0	0	0	1	0	0	0	0	0	0	d__Bacteria	p__Firmicutes_A	c__Clostridia	o__Oscillospirales	f__Oscillospiraceae	g__UBA1774	s__
	MAG0465	0	0	0	0	1	0	1	0	1	0	0	0	0	d__Bacteria	p__Firmicutes_A	c__Clostridia	o__Oscillospirales	f__Acutalibacteraceae	g__RUG714	s__
	MAG0475	0	0	1	0	0	0	1	0	0	0	0	0	0	d__Bacteria	p__Bacteroidota	c__Bacteroidia	o__Bacteroidales	f__UBA932	g__RC9	s__
	MAG0483	0	0	1	0	0	0	1	0	0	0	0	0	0	d__Bacteria	p__Spirochaetota	c__Spirochaetia	o__Treponematales	f__Treponemataceae	g__Treponema_D	s__
	MAG0489	0	0	1	0	0	0	1	1	0	0	0	0	0	d__Bacteria	p__Firmicutes_A	c__Clostridia	o__Lachnospirales	f__Lachnospiraceae	g__Butyrivibrio	s__
	MAG0512	0	0	1	0	0	0	1	0	0	0	0	0	0	d__Bacteria	p__Bacteroidota	c__Bacteroidia	o__Bacteroidales	f__UBA932	g__RC9	s__
	MAG0529	0	0	1	0	0	0	1	0	0	0	0	0	0	d__Bacteria	p__Bacteroidota	c__Bacteroidia	o__Bacteroidales	f__F082	g__F082	s__
	MAG0540	0	0	1	0	0	0	1	0	0	0	0	0	0	d__Bacteria	p__Bacteroidota	c__Bacteroidia	o__Bacteroidales	f__Bacteroidaceae	g__UBA1179	s__
	MAG0542	0	0	0	0	1	0	1	0	0	0	0	0	0	d__Bacteria	p__Spirochaetota	c__Spirochaetia	o__Sphaerochaetales	f__Sphaerochaetaceae	g__UBA1265	s__
	MAG0549	0	0	0	0	1	0	1	0	0	0	0	0	0	d__Bacteria	p__Planctomycetota	c__Planctomycetes	o__Pirellulales	f__Thermoguttaceae	g__RUG695	s__
	MAG0553	0	0	1	0	0	0	1	0	0	0	0	0	0	d__Bacteria	p__Bacteroidota	c__Bacteroidia	o__Bacteroidales	f__Bacteroidaceae	g__Prevotella	s__
	MAG0554	0	0	1	0	0	0	1	0	0	0	0	0	0	d__Bacteria	p__Bacteroidota	c__Bacteroidia	o__Bacteroidales	f__Paludibacteraceae	g__RF16	s__
	MAG0560	0	0	1	0	0	0	1	0	0	0	0	0	0	d__Bacteria	p__UBP6	c__UBA1177	o__UBA1177	f__UBA1177	g__UBA1177	s__
	MAG0565	0	0	0	0	1	0	1	0	0	0	0	0	0	d__Bacteria	p__Firmicutes_A	c__Clostridia	o__Oscillospirales	f__Acutalibacteraceae	g__UBA6857	s__
	MAG0571	0	0	1	0	0	0	1	0	0	0	0	0	0	d__Bacteria	p__Bacteroidota	c__Bacteroidia	o__Bacteroidales	f__UBA932	g__RC9	s__
	MAG0572	0	0	1	0	0	0	1	0	0	0	0	0	0	d__Bacteria	p__Bacteroidota	c__Bacteroidia	o__Bacteroidales	f__Bacteroidaceae	g__Prevotella	s__Prevotella_sp900315455
	MAG0576	0	0	1	0	0	0	1	0	0	0	0	0	0	d__Bacteria	p__Bacteroidota	c__Bacteroidia	o__Bacteroidales	f__F082	g__F082	s__
	MAG0586	0	0	1	0	0	0	1	0	0	0	0	0	0	d__Bacteria	p__Firmicutes_A	c__Clostridia	o__Saccharofermentanales	f__Saccharofermentanaceae	g__Saccharofermentans	s__
	MAG0591	0	0	1	0	0	0	1	0	0	0	0	0	0	d__Bacteria	p__Bacteroidota	c__Bacteroidia	o__Bacteroidales	f__UBA932	g__RC9	s__
	MAG0594	0	0	1	0	0	0	1	0	0	0	0	0	0	d__Bacteria	p__Bacteroidota	c__Bacteroidia	o__Bacteroidales	f__Bacteroidaceae	g__UBA4334	s__
	MAG0596	0	0	1	0	0	0	1	0	0	0	0	0	0	d__Bacteria	p__Bacteroidota	c__Bacteroidia	o__Bacteroidales	f__Paludibacteraceae	g__RF16	s__
	MAG0598	0	0	1	0	0	0	1	0	0	0	0	0	0	d__Bacteria	p__Bacteroidota	c__Bacteroidia	o__Bacteroidales	f__UBA932	g__RC9	s__
	MAG0600	0	0	1	0	0	0	1	0	0	0	0	0	0	d__Bacteria	p__Firmicutes_A	c__Clostridia	o__Lachnospirales	f__Lachnospiraceae	g__RUG306	s__RUG306_sp900313435
	MAG0603	0	0	1	0	0	0	1	0	0	0	0	0	0	d__Bacteria	p__Bacteroidota	c__Bacteroidia	o__Bacteroidales	f__F082	g__F082	s__
	MAG0605	0	0	1	0	0	0	1	0	0	0	0	0	0	d__Bacteria	p__Bacteroidota	c__Bacteroidia	o__Bacteroidales	f__F082	g__F082	s__
	MAG0608	0	0	1	0	0	0	1	0	0	0	0	0	0	d__Bacteria	p__UBP6	c__UBA1177	o__UBA1177	f__UBA1177	g__UBA1177	s__
	MAG0609	0	0	1	0	1	0	1	0	0	0	0	0	0	d__Bacteria	p__Firmicutes_A	c__Clostridia	o__Monoglobales_A	f__UBA1381	g__UBA1738	s__
	MAG0613	0	0	1	0	0	0	1	0	0	0	0	0	0	d__Bacteria	p__Bacteroidota	c__Bacteroidia	o__Bacteroidales	f__Paludibacteraceae	g__RF16	s__
	MAG0614	0	0	1	0	0	0	1	0	0	0	0	0	0	d__Bacteria	p__Bacteroidota	c__Bacteroidia	o__Bacteroidales	f__Paludibacteraceae	g__RF16	s__
	MAG0619	0	0	0	0	1	0	1	0	0	0	0	0	0	d__Bacteria	p__Planctomycetota	c__Planctomycetes	o__Pirellulales	f__Thermoguttaceae	g__	s__
	MAG0620	0	0	0	0	1	0	1	0	0	1	0	0	0	d__Bacteria	p__Elusimicrobiota	c__Endomicrobia	o__Endomicrobiales	f__Endomicrobiaceae	g__	s__
	MAG0624	0	0	1	0	0	0	1	0	0	0	0	0	0	d__Bacteria	p__Bacteroidota	c__Bacteroidia	o__Bacteroidales	f__Paludibacteraceae	g__RF16	s__
	MAG0630	0	0	1	0	0	0	1	0	0	0	0	0	0	d__Bacteria	p__Proteobacteria	c__Alphaproteobacteria	o__RF32	f__CAG-239	g__RUG410	s__
	MAG0635	0	0	1	0	0	0	1	0	0	0	0	0	0	d__Bacteria	p__Bacteroidota	c__Bacteroidia	o__Bacteroidales	f__Paludibacteraceae	g__RF16	s__
	MAG0641	0	0	1	0	0	0	1	0	0	0	0	0	0	d__Bacteria	p__Firmicutes_A	c__Clostridia_A	o__Christensenellales	f__Borkfalkiaceae	g__UBA1259	s__
	MAG0653	0	0	1	0	0	0	1	0	0	0	0	0	0	d__Bacteria	p__Bacteroidota	c__Bacteroidia	o__Bacteroidales	f__F082	g__F082	s__
	MAG0673	0	0	1	0	0	0	1	0	0	0	0	0	0	d__Bacteria	p__Bacteroidota	c__Bacteroidia	o__Bacteroidales	f__F082	g__F082	s__
	MAG0678	0	0	1	0	0	0	1	0	0	1	0	0	0	d__Bacteria	p__Bacteroidota	c__Bacteroidia	o__Bacteroidales	f__F082	g__F082	s__
	MAG0682	0	0	1	0	0	0	2	0	0	1	0	0	0	d__Bacteria	p__Verrucomicrobiota	c__Kiritimatiellae	o__RFP12	f__	g__	s__
	MAG0683	0	0	1	0	1	0	1	0	0	0	0	0	0	d__Bacteria	p__Firmicutes_A	c__Clostridia	o__Monoglobales_A	f__UBA1381	g__UBA1738	s__
	MAG0697	0	0	0	0	1	0	1	0	0	0	0	0	0	d__Bacteria	p__Firmicutes_A	c__Clostridia	o__Oscillospirales	f__CAG-272	g__UMGS1002	s__
	MAG0698	0	0	0	0	1	0	1	0	0	0	0	0	0	d__Bacteria	p__Planctomycetota	c__Planctomycetes	o__Pirellulales	f__Thermoguttaceae	g__RUG369	s__
	MAG0703	0	0	1	0	0	0	1	0	0	0	0	0	0	d__Bacteria	p__Bacteroidota	c__Bacteroidia	o__Bacteroidales	f__Paludibacteraceae	g__RF16	s__
	MAG0706	0	0	1	0	0	0	1	0	0	0	0	0	0	d__Bacteria	p__Bacteroidota	c__Bacteroidia	o__Bacteroidales	f__Bacteroidaceae	g__UBA4372	s__
	MAG0720	0	0	1	0	0	0	1	0	0	0	0	0	0	d__Bacteria	p__Bacteroidota	c__Bacteroidia	o__Bacteroidales	f__Bacteroidaceae	g__UBA1179	s__
	MAG0732	0	0	1	0	0	0	1	0	0	0	0	0	0	d__Bacteria	p__Bacteroidota	c__Bacteroidia	o__Bacteroidales	f__F082	g__F082	s__F082_sp002311655
	MAG0736	0	0	1	0	0	0	1	0	0	0	0	0	0	d__Bacteria	p__Bacteroidota	c__Bacteroidia	o__Bacteroidales	f__Paludibacteraceae	g__RF16	s__
	MAG0749	0	0	1	0	0	0	1	0	0	0	0	0	0	d__Bacteria	p__Firmicutes_A	c__Clostridia	o__Oscillospirales	f__Oscillospiraceae	g__CAG-83	s__
	MAG0755	0	0	1	0	0	0	1	0	0	0	0	0	0	d__Bacteria	p__Firmicutes_A	c__Clostridia_A	o__Christensenellales	f__Borkfalkiaceae	g__UBA1259	s__
	MAG0767	0	0	1	0	0	0	1	0	0	0	0	0	0	d__Bacteria	p__Bacteroidota	c__Bacteroidia	o__Bacteroidales	f__Bacteroidaceae	g__UBA4372	s__UBA4372_sp900313335
	MAG0773	0	0	1	0	0	0	1	0	0	0	0	0	0	d__Bacteria	p__Bacteroidota	c__Bacteroidia	o__Bacteroidales	f__Paludibacteraceae	g__RUG163	s__RUG163_sp900316125
	MAG0779	0	0	1	0	0	0	1	0	0	0	0	0	0	d__Bacteria	p__Bacteroidota	c__Bacteroidia	o__Bacteroidales	f__Bacteroidaceae	g__Prevotella	s__
	MAG0785	0	0	1	0	0	0	1	0	0	0	0	0	0	d__Bacteria	p__Bacteroidota	c__Bacteroidia	o__Bacteroidales	f__UBA932	g__RC9	s__
	MAG0787	0	0	1	0	0	0	1	0	0	0	0	0	0	d__Bacteria	p__Firmicutes_A	c__Clostridia	o__Saccharofermentanales	f__Saccharofermentanaceae	g__Saccharofermentans	s__
	MAG0788	0	0	1	0	0	0	1	0	0	0	0	0	0	d__Bacteria	p__Bacteroidota	c__Bacteroidia	o__Bacteroidales	f__Bacteroidaceae	g__Prevotella	s__
	MAG0790	0	0	1	0	0	0	1	0	0	0	0	0	0	d__Bacteria	p__Bacteroidota	c__Bacteroidia	o__Bacteroidales	f__Bacteroidaceae	g__UBA4334	s__
	MAG0793	0	0	1	0	0	0	1	0	0	0	0	0	0	d__Bacteria	p__Bacteroidota	c__Bacteroidia	o__Bacteroidales	f__Bacteroidaceae	g__UBA1179	s__
	MAG0798	0	0	1	0	0	0	1	0	0	0	0	0	0	d__Bacteria	p__Bacteroidota	c__Bacteroidia	o__Bacteroidales	f__Paludibacteraceae	g__RF16	s__RF16_sp900321005
	MAG0799	0	0	1	0	0	0	1	0	0	0	0	0	0	d__Bacteria	p__Bacteroidota	c__Bacteroidia	o__Bacteroidales	f__F082	g__F082	s__
	MAG0801	0	0	1	0	0	0	2	0	0	1	0	0	0	d__Bacteria	p__Firmicutes	c__Bacilli	o__RF39	f__CAG-611	g__UBA3789	s__
	MAG0803	0	0	1	0	0	0	1	0	0	0	0	0	0	d__Bacteria	p__Bacteroidota	c__Bacteroidia	o__Bacteroidales	f__Paludibacteraceae	g__RF16	s__
	MAG0811	0	0	1	0	0	0	1	0	0	0	0	0	0	d__Bacteria	p__Bacteroidota	c__Bacteroidia	o__Bacteroidales	f__Bacteroidaceae	g__Prevotella	s__Prevotella_sp900318625
	MAG0817	0	0	0	0	1	0	1	0	0	0	0	0	0	d__Bacteria	p__Firmicutes_A	c__Clostridia_A	o__Christensenellales	f__CAG-74	g__RUG563	s__
	MAG0824	0	0	1	0	0	0	1	0	0	0	0	0	0	d__Bacteria	p__Firmicutes_A	c__Clostridia	o__Saccharofermentanales	f__Saccharofermentanaceae	g__Saccharofermentans	s__
	MAG0830	0	0	1	0	0	0	1	1	0	0	0	0	0	d__Bacteria	p__Firmicutes_A	c__Clostridia	o__Oscillospirales	f__Oscillospiraceae	g__CAG-110	s__
	MAG0838	0	0	1	0	0	0	1	0	0	0	0	0	0	d__Bacteria	p__Bacteroidota	c__Bacteroidia	o__Bacteroidales	f__Bacteroidaceae	g__UBA4372	s__
	MAG0849	0	0	1	0	0	0	1	0	0	0	0	0	0	d__Bacteria	p__Bacteroidota	c__Bacteroidia	o__Bacteroidales	f__F082	g__F082	s__
	MAG0854	0	0	1	0	0	0	1	0	0	0	0	0	0	d__Bacteria	p__Bacteroidota	c__Bacteroidia	o__Bacteroidales	f__Salinivirgaceae	g__	s__
	MAG0861	0	0	1	0	0	0	1	0	0	0	0	0	0	d__Bacteria	p__Bacteroidota	c__Bacteroidia	o__Bacteroidales	f__F082	g__F082	s__
	MAG0862	0	0	1	0	0	0	1	0	0	0	0	0	0	d__Bacteria	p__Bacteroidota	c__Bacteroidia	o__Bacteroidales	f__Paludibacteraceae	g__UBA1181	s__
	MAG0866	0	0	0	1	0	0	1	0	0	0	0	0	0	d__Bacteria	p__Proteobacteria	c__Gammaproteobacteria	o__Enterobacterales	f__Succinivibrionaceae	g__Succinivibrio	s__Succinivibrio_sp900316175
	MAG0868	0	0	0	0	1	0	1	1	0	1	0	0	0	d__Bacteria	p__Firmicutes_A	c__Clostridia	o__Oscillospirales	f__Ruminococcaceae	g__Firm-04	s__
	MAG0869	0	0	2	0	0	0	1	0	0	0	0	0	0	d__Bacteria	p__Firmicutes_A	c__Clostridia	o__Saccharofermentanales	f__Saccharofermentanaceae	g__Firm-16	s__
	MAG0879	0	0	0	0	1	0	1	0	0	0	0	0	0	d__Bacteria	p__Elusimicrobiota	c__Endomicrobia	o__Endomicrobiales	f__Endomicrobiaceae	g__RUG658	s__
	MAG0889	0	0	0	1	0	0	1	0	0	0	0	0	0	d__Bacteria	p__Fibrobacterota	c__Fibrobacteria	o__Fibrobacterales	f__Fibrobacteraceae	g__Fibrobacter	s__
	MAG0898	0	0	1	0	0	0	1	1	0	0	0	0	0	d__Bacteria	p__Bacteroidota	c__Bacteroidia	o__Bacteroidales	f__UBA3824	g__UBA3824	s__
	MAG0899	0	0	1	0	0	0	1	0	0	0	0	0	0	d__Bacteria	p__Bacteroidota	c__Bacteroidia	o__Bacteroidales	f__Paludibacteraceae	g__RF16	s__
	MAG0901	0	0	1	0	0	0	1	0	0	0	0	0	0	d__Bacteria	p__Bacteroidota	c__Bacteroidia	o__Bacteroidales	f__Muribaculaceae	g__C941	s__
	MAG0917	0	0	1	0	0	0	1	0	0	0	0	0	0	d__Bacteria	p__Bacteroidota	c__Bacteroidia	o__Bacteroidales	f__F082	g__F082	s__
	MAG0921	0	0	2	0	0	0	1	0	0	1	0	0	0	d__Bacteria	p__Firmicutes_A	c__Clostridia	o__Saccharofermentanales	f__Saccharofermentanaceae	g__Saccharofermentans	s__
	MAG0932	0	0	1	0	0	0	1	0	0	0	0	0	0	d__Bacteria	p__Firmicutes_A	c__Clostridia	o__Lachnospirales	f__Lachnospiraceae	g__UBA2868	s__
	MAG0944	0	0	1	0	0	0	1	0	0	0	0	0	0	d__Bacteria	p__Bacteroidota	c__Bacteroidia	o__Bacteroidales	f__F082	g__F082	s__
	MAG0953	0	0	1	0	0	0	1	0	0	0	0	0	0	d__Bacteria	p__Bacteroidota	c__Bacteroidia	o__Bacteroidales	f__Bacteroidaceae	g__UBA4372	s__
	MAG0957	0	0	1	0	0	0	1	0	0	0	0	0	0	d__Bacteria	p__Firmicutes_A	c__Clostridia	o__Saccharofermentanales	f__Saccharofermentanaceae	g__Saccharofermentans	s__
	MAG0965	0	0	2	0	0	0	1	0	0	0	0	0	0	d__Bacteria	p__Firmicutes_A	c__Clostridia_A	o__Christensenellales	f__CAG-74	g__SFHK01	s__
	MAG0968	0	0	1	0	0	0	1	0	0	0	0	0	0	d__Bacteria	p__Bacteroidota	c__Bacteroidia	o__Bacteroidales	f__Bacteroidaceae	g__UBA1189	s__UBA1189_sp002309805
	MAG0969	0	0	1	0	0	0	1	0	0	0	0	0	0	d__Bacteria	p__Bacteroidota	c__Bacteroidia	o__Bacteroidales	f__UBA932	g__RC9	s__
	MAG0971	0	0	0	0	1	0	1	0	0	0	0	0	0	d__Bacteria	p__Firmicutes_A	c__Clostridia	o__Oscillospirales	f__Acutalibacteraceae	g__	s__
	MAG0973	0	0	1	0	0	0	1	0	0	0	0	0	0	d__Bacteria	p__Firmicutes_A	c__Clostridia_A	o__Christensenellales	f__CAG-138	g__UBA3857	s__UBA3857_sp900313585
	MAG0976	0	0	1	0	0	0	1	0	0	0	0	0	0	d__Bacteria	p__Firmicutes_A	c__Clostridia	o__Lachnospirales	f__Lachnospiraceae	g__UBA2868	s__
	MAG0978	0	0	0	0	1	0	1	0	0	0	0	0	0	d__Bacteria	p__Firmicutes_A	c__Clostridia	o__Oscillospirales	f__Acutalibacteraceae	g__CAG-177	s__
	MAG0979	0	0	1	0	0	0	1	0	0	0	0	0	0	d__Bacteria	p__UBP6	c__UBA1177	o__UBA1177	f__UBA1177	g__UBA1177	s__
	MAG0990	0	0	1	0	0	0	1	0	0	0	0	0	0	d__Bacteria	p__Bacteroidota	c__Bacteroidia	o__Bacteroidales	f__Bacteroidaceae	g__UBA4372	s__
	MAG0991	0	0	1	0	0	0	1	0	0	0	0	0	0	d__Bacteria	p__Bacteroidota	c__Bacteroidia	o__Bacteroidales	f__Paludibacteraceae	g__UBA1723	s__
	MAG0992	0	0	1	0	0	0	1	1	0	0	0	0	0	d__Bacteria	p__Firmicutes_A	c__Clostridia_A	o__Christensenellales	f__CAG-138	g__RUG472	s__
	MAG0998	0	0	1	0	0	0	1	0	0	0	0	0	0	d__Bacteria	p__Verrucomicrobiota	c__Kiritimatiellae	o__LD1-PB3	f__Lenti-01	g__	s__
	MAG1002	0	0	1	0	0	0	1	0	0	0	0	0	0	d__Bacteria	p__Bacteroidota	c__Bacteroidia	o__Bacteroidales	f__Bacteroidaceae	g__Prevotella	s__
	MAG1004	0	0	0	1	0	0	1	0	0	0	0	0	0	d__Bacteria	p__Fibrobacterota	c__Fibrobacteria	o__Fibrobacterales	f__Fibrobacteraceae	g__Fibrobacter	s__Fibrobacter_sp900177805
	MAG1005	0	0	0	1	0	0	1	1	0	1	0	0	0	d__Bacteria	p__Proteobacteria	c__Alphaproteobacteria	o__RF32	f__UBA3637	g__UBA3637	s__
	MAG1006	0	0	1	0	0	0	1	0	0	0	0	0	0	d__Bacteria	p__Bacteroidota	c__Bacteroidia	o__Bacteroidales	f__Salinivirgaceae	g__	s__
	MAG1007	0	0	1	0	0	0	1	0	0	0	0	0	0	d__Bacteria	p__Bacteroidota	c__Bacteroidia	o__Bacteroidales	f__F082	g__F082	s__
	MAG1008	0	0	1	0	0	0	1	0	0	0	0	0	0	d__Bacteria	p__Firmicutes_A	c__Clostridia	o__Oscillospirales	f__Oscillospiraceae	g__UBA738	s__
	MAG1010	0	0	1	0	0	0	1	1	0	0	0	0	0	d__Bacteria	p__Bacteroidota	c__Bacteroidia	o__Bacteroidales	f__UBA3824	g__UBA3824	s__
	MAG1012	0	0	0	1	0	0	1	0	0	0	0	0	0	d__Bacteria	p__Fibrobacterota	c__Fibrobacteria	o__Fibrobacterales	f__Fibrobacteraceae	g__Fibrobacter	s__
	MAG1013	0	0	1	0	0	0	1	0	0	0	0	0	0	d__Bacteria	p__Bacteroidota	c__Bacteroidia	o__Bacteroidales	f__Bacteroidaceae	g__UBA4334	s__
	MAG1015	0	0	1	0	0	0	1	0	0	0	0	0	0	d__Bacteria	p__Bacteroidota	c__Bacteroidia	o__Bacteroidales	f__Muribaculaceae	g__C941	s__
	MAG1016	0	0	0	0	1	0	1	0	0	0	0	0	0	d__Bacteria	p__Firmicutes_A	c__Clostridia_A	o__Christensenellales	f__CAG-74	g__GCA-900199385	s__
	MAG1032	0	0	1	0	0	0	1	0	0	1	0	0	0	d__Bacteria	p__Firmicutes_A	c__Clostridia	o__Lachnospirales	f__Lachnospiraceae	g__UBA3766	s__
	MAG1044	0	0	1	0	0	0	2	0	0	0	0	0	0	d__Bacteria	p__Firmicutes_A	c__Clostridia	o__TANB77	f__CAG-508	g__CAG-793	s__
	MAG1060	0	0	1	0	0	0	1	0	0	0	0	0	0	d__Bacteria	p__Bacteroidota	c__Bacteroidia	o__Bacteroidales	f__Bacteroidaceae	g__Prevotella	s__
	MAG1065	0	0	1	0	0	0	1	0	0	0	0	0	0	d__Bacteria	p__Bacteroidota	c__Bacteroidia	o__Bacteroidales	f__Bacteroidaceae	g__Prevotella	s__
	MAG1072	0	0	1	0	0	0	1	0	0	0	0	0	0	d__Bacteria	p__Bacteroidota	c__Bacteroidia	o__Bacteroidales	f__Paludibacteraceae	g__RF16	s__
	MAG1075	0	0	0	1	0	0	1	0	0	0	0	0	0	d__Bacteria	p__Fibrobacterota	c__Fibrobacteria	o__Fibrobacterales	f__Fibrobacteraceae	g__Fibrobacter	s__
	MAG1076	0	0	1	0	0	0	1	0	0	0	0	0	0	d__Bacteria	p__Bacteroidota	c__Bacteroidia	o__Bacteroidales	f__Paludibacteraceae	g__RF16	s__
	MAG1090	0	0	1	0	0	0	1	0	0	0	0	0	0	d__Bacteria	p__Bacteroidota	c__Bacteroidia	o__Bacteroidales	f__Paludibacteraceae	g__RF16	s__
	MAG1097	0	0	1	0	1	0	1	0	0	0	0	0	0	d__Bacteria	p__Firmicutes_A	c__Clostridia	o__Lachnospirales	f__Lachnospiraceae	g__NK4A144	s__NK4A144_sp000621405
	MAG1099	0	0	0	0	1	0	1	0	0	0	0	0	0	d__Bacteria	p__Firmicutes_A	c__Clostridia	o__Oscillospirales	f__Acutalibacteraceae	g__	s__
	MAG1110	0	0	2	0	0	0	1	0	0	0	0	0	0	d__Bacteria	p__Firmicutes_A	c__Clostridia	o__Saccharofermentanales	f__Saccharofermentanaceae	g__Firm-16	s__Firm-16_sp900317035
	MAG1115	0	0	1	0	0	0	1	0	0	0	0	0	0	d__Bacteria	p__Bacteroidota	c__Bacteroidia	o__Bacteroidales	f__Bacteroidaceae	g__UBA4372	s__
	MAG1117	0	0	1	0	0	0	1	0	0	0	0	0	0	d__Bacteria	p__Bacteroidota	c__Bacteroidia	o__Bacteroidales	f__F082	g__F082	s__
	MAG1121	0	0	1	0	0	0	1	0	0	0	0	0	0	d__Bacteria	p__Bacteroidota	c__Bacteroidia	o__Bacteroidales	f__Paludibacteraceae	g__RF16	s__RF16_sp900319105
	MAG1126	0	0	1	0	0	0	1	0	0	0	0	0	0	d__Bacteria	p__Bacteroidota	c__Bacteroidia	o__Bacteroidales	f__Bacteroidaceae	g__Prevotella	s__
	MAG1127	0	0	1	0	0	0	1	0	1	0	0	0	0	d__Bacteria	p__Spirochaetota	c__Spirochaetia	o__	f__	g__	s__
	MAG1131	0	0	0	1	0	0	1	0	0	0	0	0	0	d__Bacteria	p__Fibrobacterota	c__Fibrobacteria	o__Fibrobacterales	f__Fibrobacteraceae	g__Fibrobacter	s__
	MAG1133	0	0	1	0	0	0	1	0	0	0	0	0	0	d__Bacteria	p__Firmicutes_A	c__Clostridia	o__Lachnospirales	f__Lachnospiraceae	g__Weimerbacter	s__Weimerbacter_sp900315505
	MAG1136	0	0	1	0	0	0	1	0	0	0	0	0	0	d__Bacteria	p__Bacteroidota	c__Bacteroidia	o__Bacteroidales	f__Bacteroidaceae	g__Prevotella	s__
	MAG1141	0	0	1	0	0	0	1	0	0	0	0	0	0	d__Bacteria	p__Firmicutes_A	c__Clostridia	o__Oscillospirales	f__Oscillospiraceae	g__ER4	s__ER4_sp900317525
	MAG1142	0	0	1	1	0	0	1	0	0	0	0	0	0	d__Bacteria	p__Proteobacteria	c__Gammaproteobacteria	o__Enterobacterales	f__Succinivibrionaceae	g__UBA2810	s__UBA2810_sp900317945
	MAG1146	0	0	1	0	0	0	1	1	0	0	0	0	0	d__Bacteria	p__Firmicutes_A	c__Clostridia	o__Lachnospirales	f__Lachnospiraceae	g__Oribacterium	s__Oribacterium_sp900315665
	MAG1149	0	0	0	0	1	0	1	0	0	0	0	0	0	d__Bacteria	p__Firmicutes_A	c__Clostridia	o__Lachnospirales	f__Lachnospiraceae	g__NK4A144	s__NK4A144_sp003488445
	MAG1151	0	0	1	0	0	0	1	0	0	0	0	0	0	d__Bacteria	p__Firmicutes_A	c__Clostridia_A	o__Christensenellales	f__CAG-1252	g__CAG-1252	s__CAG-1252_sp003445835
	MAG1152	0	0	1	0	0	0	1	0	0	0	0	0	0	d__Bacteria	p__Firmicutes_A	c__Clostridia	o__Lachnospirales	f__Lachnospiraceae	g__NK4A136	s__NK4A136_sp900102065
	MAG1156	0	0	1	0	0	0	1	0	0	0	0	0	0	d__Bacteria	p__Spirochaetota	c__Spirochaetia	o__Treponematales	f__Treponemataceae	g__Treponema_D	s__
	MAG1157	0	0	1	0	0	0	1	0	0	1	0	0	0	d__Bacteria	p__Firmicutes_A	c__Clostridia_A	o__Christensenellales	f__DTU072	g__CAG-1782	s__CAG-1782_sp002349735
	MAG1169	0	0	0	0	1	0	1	0	0	1	0	0	0	d__Bacteria	p__Elusimicrobiota	c__Elusimicrobia	o__Elusimicrobiales	f__UBA9959	g__	s__
	MAG1178	0	0	1	0	0	0	1	0	0	0	0	0	0	d__Bacteria	p__Bacteroidota	c__Bacteroidia	o__Bacteroidales	f__Paludibacteraceae	g__RF16	s__RF16_sp900321605
	MAG1179	0	0	0	0	1	0	1	0	0	0	0	0	0	d__Bacteria	p__Firmicutes_A	c__Clostridia	o__Peptostreptococcales	f__Anaerovoracaceae	g__UBA3871	s__UBA3871_sp002392265
	MAG1197	0	0	1	0	0	0	1	0	0	0	0	0	0	d__Bacteria	p__Bacteroidota	c__Bacteroidia	o__Bacteroidales	f__Bacteroidaceae	g__Prevotella	s__Prevotella_sp900314915
	MAG1203	0	0	1	0	1	0	1	0	0	0	0	0	0	d__Bacteria	p__Firmicutes_A	c__Clostridia	o__Lachnospirales	f__Lachnospiraceae	g__NK4A144	s__NK4A144_sp003488445
	MAG1206	0	0	1	0	0	0	1	0	0	0	0	0	0	d__Bacteria	p__Bacteroidota	c__Bacteroidia	o__Bacteroidales	f__Bacteroidaceae	g__Ga6A1	s__Ga6A1_sp900102385
	MAG1208	0	0	1	1	0	0	1	0	0	0	0	0	0	d__Bacteria	p__Proteobacteria	c__Gammaproteobacteria	o__Enterobacterales	f__Succinivibrionaceae	g__Ruminobacter	s__Ruminobacter_amylophilus
	MAG1212	0	0	0	1	0	0	1	0	0	0	0	0	0	d__Bacteria	p__Fibrobacterota	c__Fibrobacteria	o__Fibrobacterales	f__Fibrobacteraceae	g__Fibrobacter	s__Fibrobacter_elongatus
	MAG1215	0	0	0	1	0	0	1	0	0	0	0	0	0	d__Bacteria	p__Proteobacteria	c__Gammaproteobacteria	o__Enterobacterales	f__Succinivibrionaceae	g__Succinivibrio	s__Succinivibrio_sp900316375
	MAG1231	0	0	0	0	1	0	1	0	0	1	0	0	0	d__Bacteria	p__Elusimicrobiota	c__Endomicrobia	o__Endomicrobiales	f__Endomicrobiaceae	g__	s__
	MAG1232	0	0	1	0	0	0	1	0	0	0	0	0	0	d__Bacteria	p__Bacteroidota	c__Bacteroidia	o__Bacteroidales	f__Bacteroidaceae	g__Prevotella	s__Prevotella_sp900314915
	MAG1233	0	0	0	1	0	0	1	0	0	0	0	0	0	d__Bacteria	p__Proteobacteria	c__Gammaproteobacteria	o__Enterobacterales	f__Succinivibrionaceae	g__Succinivibrio	s__Succinivibrio_dextrinosolvens_A
	MAG1235	0	0	1	0	0	0	1	1	0	0	0	0	0	d__Bacteria	p__Bacteroidota	c__Bacteroidia	o__Bacteroidales	f__UBA3824	g__UBA3824	s__
	MAG1238	0	0	0	1	0	0	1	0	0	0	0	0	0	d__Bacteria	p__Fibrobacterota	c__Fibrobacteria	o__Fibrobacterales	f__Fibrobacteraceae	g__Fibrobacter	s__Fibrobacter_sp002210285
	MAG1241	0	0	1	1	0	0	1	0	0	0	0	0	0	d__Bacteria	p__Proteobacteria	c__Gammaproteobacteria	o__Enterobacterales	f__Succinivibrionaceae	g__UBA2804	s__UBA2804_sp900319705
	MAG1253	0	0	1	0	0	0	1	0	0	0	0	0	0	d__Bacteria	p__Bacteroidota	c__Bacteroidia	o__Bacteroidales	f__Bacteroidaceae	g__Prevotella	s__
	MAG1264	0	0	1	0	0	0	1	0	0	1	0	0	0	d__Bacteria	p__Firmicutes_A	c__Clostridia	o__Oscillospirales	f__Oscillospiraceae	g__UBA1777	s__
	MAG1265	0	0	1	0	0	0	1	0	0	0	0	0	0	d__Bacteria	p__Bacteroidota	c__Bacteroidia	o__Bacteroidales	f__F082	g__F082	s__
	MAG1268	0	0	1	0	0	0	1	0	1	0	0	0	0	d__Bacteria	p__Spirochaetota	c__Spirochaetia	o__	f__	g__	s__
	MAG1274	0	0	1	1	0	0	1	0	0	0	0	0	0	d__Bacteria	p__Proteobacteria	c__Gammaproteobacteria	o__Enterobacterales	f__Succinivibrionaceae	g__UBA2804	s__UBA2804_sp900319705
	MAG1280	0	0	0	0	1	0	1	0	0	0	0	0	0	d__Bacteria	p__Planctomycetota	c__Planctomycetes	o__Pirellulales	f__Thermoguttaceae	g__	s__
	MAG1282	0	0	1	0	0	0	1	0	0	0	0	0	0	d__Bacteria	p__Bacteroidota	c__Bacteroidia	o__Bacteroidales	f__Muribaculaceae	g__C941	s__
	MAG1285	0	0	1	0	0	0	1	0	0	1	0	0	0	d__Bacteria	p__Bacteroidota	c__Bacteroidia	o__Bacteroidales	f__F082	g__F082	s__
	MAG1295	0	0	1	1	0	0	1	0	0	0	0	0	0	d__Bacteria	p__Proteobacteria	c__Gammaproteobacteria	o__Enterobacterales	f__Succinivibrionaceae	g__Ruminobacter	s__Ruminobacter_sp002309455
	MAG1325	0	0	0	0	1	0	1	0	0	0	0	0	0	d__Bacteria	p__Firmicutes_A	c__Clostridia	o__Oscillospirales	f__CAG-272	g__UBA1740	s__
	MAG1327	0	0	1	0	0	0	1	0	0	0	0	0	0	d__Bacteria	p__Spirochaetota	c__Spirochaetia	o__Treponematales	f__Treponemataceae	g__Treponema_D	s__
	MAG1329	0	0	1	0	0	0	1	0	0	0	0	0	0	d__Bacteria	p__Bacteroidota	c__Bacteroidia	o__Bacteroidales	f__Bacteroidaceae	g__UBA1179	s__UBA1179_sp900319225
	MAG1335	0	0	1	0	0	0	1	0	0	0	0	0	0	d__Bacteria	p__Bacteroidota	c__Bacteroidia	o__Bacteroidales	f__Bacteroidaceae	g__Prevotella	s__
	MAG1346	0	0	1	0	0	0	1	0	0	0	0	0	0	d__Bacteria	p__Bacteroidota	c__Bacteroidia	o__Bacteroidales	f__Bacteroidaceae	g__Prevotella	s__Prevotella_sp900314915
	MAG1355	0	0	1	0	0	0	1	0	0	0	0	0	0	d__Bacteria	p__Firmicutes_A	c__Clostridia	o__Lachnospirales	f__Lachnospiraceae	g__UBA6987	s__
	MAG1369	0	0	1	0	0	0	1	0	0	0	0	0	0	d__Bacteria	p__Bacteroidota	c__Bacteroidia	o__Bacteroidales	f__F082	g__F082	s__
	MAG1372	0	0	1	0	0	0	1	0	0	0	0	0	0	d__Bacteria	p__Bacteroidota	c__Bacteroidia	o__Bacteroidales	f__WCHB1-69	g__F23-D06	s__
	MAG1373	0	0	1	0	0	0	1	0	0	1	0	0	0	d__Bacteria	p__Proteobacteria	c__Alphaproteobacteria	o__RF32	f__CAG-239	g__RUG410	s__
	MAG1374	0	0	1	0	0	0	1	0	0	0	0	0	0	d__Bacteria	p__Bacteroidota	c__Bacteroidia	o__Bacteroidales	f__Muribaculaceae	g__C941	s__
	MAG1386	0	0	1	0	0	0	1	0	1	0	0	0	0	d__Bacteria	p__Spirochaetota	c__Spirochaetia	o__	f__	g__	s__
	MAG1396	0	0	0	1	0	0	1	0	0	0	0	0	0	d__Bacteria	p__Proteobacteria	c__Gammaproteobacteria	o__Burkholderiales	f__Neisseriaceae	g__QFNR01	s__
	MAG1397	0	0	1	0	0	0	1	0	0	0	0	0	0	d__Bacteria	p__Bacteroidota	c__Bacteroidia	o__Bacteroidales	f__Paludibacteraceae	g__RF16	s__RF16_sp900321605
	MAG1405	0	0	1	0	0	0	1	0	0	0	0	0	0	d__Bacteria	p__Bacteroidota	c__Bacteroidia	o__Bacteroidales	f__Bacteroidaceae	g__Prevotella	s__Prevotella_sp900314915
	MAG1433	0	0	0	1	0	0	1	0	0	0	0	0	0	d__Bacteria	p__Fibrobacterota	c__Fibrobacteria	o__Fibrobacterales	f__Fibrobacteraceae	g__Fibrobacter	s__
	MAG1463	0	0	1	0	0	0	1	0	0	0	0	0	0	d__Bacteria	p__Bacteroidota	c__Bacteroidia	o__Bacteroidales	f__Salinivirgaceae	g__	s__
	MAG1482	0	0	1	0	0	0	1	0	0	0	0	0	0	d__Bacteria	p__Firmicutes_A	c__Clostridia	o__Oscillospirales	f__Oscillospiraceae	g__CAG-103	s__
	MAG1500	0	0	1	0	0	0	1	1	0	0	0	0	0	d__Bacteria	p__Firmicutes_A	c__Clostridia	o__Lachnospirales	f__Lachnospiraceae	g__Butyrivibrio	s__
	MAG1514	0	0	1	0	0	0	1	0	0	0	0	0	0	d__Bacteria	p__Bacteroidota	c__Bacteroidia	o__Bacteroidales	f__UBA3663	g__UBA3663	s__UBA3663_sp900319235
	MAG1516	0	0	1	0	0	0	1	0	0	0	0	0	0	d__Bacteria	p__Bacteroidota	c__Bacteroidia	o__Bacteroidales	f__Bacteroidaceae	g__Prevotella	s__Prevotella_sp900314935
	MAG1526	0	0	1	0	0	0	1	1	0	0	0	0	0	d__Bacteria	p__Firmicutes_A	c__Clostridia	o__Lachnospirales	f__Lachnospiraceae	g__Eubacterium_Q	s__
	MAG1532	0	0	0	0	1	0	2	0	0	1	0	0	0	d__Bacteria	p__Firmicutes	c__Bacilli	o__Acholeplasmatales	f__Anaeroplasmataceae	g__	s__
	MAG1534	0	0	1	0	0	0	1	0	0	0	0	0	0	d__Bacteria	p__Bacteroidota	c__Bacteroidia	o__Bacteroidales	f__Bacteroidaceae	g__Prevotella	s__Prevotella_sp900315095
	MAG1535	0	0	1	0	0	0	1	1	0	0	0	0	0	d__Bacteria	p__Bacteroidota	c__Bacteroidia	o__Bacteroidales	f__UBA3824	g__UBA3824	s__
	MAG1543	0	0	1	0	0	0	1	0	0	0	0	0	0	d__Bacteria	p__Firmicutes_A	c__Clostridia	o__Lachnospirales	f__Lachnospiraceae	g__	s__
	MAG1549	0	0	0	1	0	0	1	0	0	0	0	0	0	d__Bacteria	p__Fibrobacterota	c__Fibrobacteria	o__Fibrobacterales	f__Fibrobacteraceae	g__Fibrobacter	s__Fibrobacter_sp900177805
	MAG1550	0	0	1	0	0	0	1	1	0	0	0	0	0	d__Bacteria	p__Firmicutes_A	c__Clostridia	o__Lachnospirales	f__Lachnospiraceae	g__	s__
	MAG1554	0	0	1	0	0	0	2	0	0	0	0	0	0	d__Bacteria	p__Firmicutes_A	c__Clostridia	o__Oscillospirales	f__Oscillospiraceae	g__UBA1777	s__
	MAG1558	0	0	1	0	0	0	1	0	0	0	0	0	0	d__Bacteria	p__Bacteroidota	c__Bacteroidia	o__Bacteroidales	f__Bacteroidaceae	g__UBA1179	s__
	MAG1563	0	0	0	1	0	0	1	0	0	0	0	0	0	d__Bacteria	p__Proteobacteria	c__Gammaproteobacteria	o__Enterobacterales	f__Succinivibrionaceae	g__Succinivibrio	s__Succinivibrio_dextrinosolvens_A
	MAG1566	0	0	0	1	0	0	1	0	0	0	0	0	0	d__Bacteria	p__Fibrobacterota	c__Fibrobacteria	o__Fibrobacterales	f__Fibrobacteraceae	g__Fibrobacter	s__
	MAG1568	0	0	1	0	0	0	2	0	0	0	0	0	0	d__Bacteria	p__Firmicutes_A	c__Clostridia	o__Lachnospirales	f__Lachnospiraceae	g__NK4A144	s__
	MAG1569	0	0	1	0	0	0	1	0	0	0	0	0	0	d__Bacteria	p__Bacteroidota	c__Bacteroidia	o__Bacteroidales	f__Paludibacteraceae	g__RF16	s__RF16_sp900319025
	MAG1570	0	0	1	0	0	0	1	0	0	0	0	0	0	d__Bacteria	p__Bacteroidota	c__Bacteroidia	o__Bacteroidales	f__UBA932	g__RC9	s__RC9_sp900317065
	MAG1577	0	0	1	0	0	0	3	0	0	0	0	0	0	d__Bacteria	p__Firmicutes_A	c__Clostridia	o__Lachnospirales	f__Lachnospiraceae	g__RUG842	s__
	MAG1582	0	0	1	0	1	0	1	0	0	0	0	0	0	d__Bacteria	p__Firmicutes_A	c__Clostridia	o__Monoglobales_A	f__UBA1381	g__UBA1738	s__
	MAG1622	0	0	0	0	1	0	1	1	0	0	0	0	0	d__Bacteria	p__Firmicutes_A	c__Clostridia_A	o__Christensenellales	f__CAG-74	g__GCA-900199385	s__
	MAG1662	0	0	1	1	0	0	1	0	0	0	0	0	0	d__Bacteria	p__Proteobacteria	c__Gammaproteobacteria	o__Enterobacterales	f__Succinivibrionaceae	g__UBA2804	s__UBA2804_sp900319705
	MAG1663	0	0	1	1	0	0	1	0	0	0	0	0	0	d__Bacteria	p__Proteobacteria	c__Gammaproteobacteria	o__Enterobacterales	f__Succinivibrionaceae	g__Ruminobacter	s__Ruminobacter_sp002309455
	MAG1693	0	0	1	0	0	0	1	0	0	0	0	0	0	d__Bacteria	p__Firmicutes_A	c__Clostridia	o__Lachnospirales	f__Lachnospiraceae	g__	s__
	MAG1704	0	0	1	0	0	0	1	0	0	0	0	0	0	d__Bacteria	p__Firmicutes_A	c__Clostridia	o__Lachnospirales	f__Lachnospiraceae	g__	s__
	MAG1708	0	0	0	1	0	0	1	0	0	0	0	0	0	d__Bacteria	p__Campylobacterota	c__Campylobacteria	o__Campylobacterales	f__Campylobacteraceae	g__Campylobacter	s__
	MAG1709	0	0	0	1	0	0	2	0	0	0	0	0	0	d__Bacteria	p__Campylobacterota	c__Campylobacteria	o__Campylobacterales	f__Campylobacteraceae	g__Campylobacter_B	s__
	MAG1712	0	0	1	0	0	0	1	0	0	1	0	0	0	d__Bacteria	p__Bacteroidota	c__Bacteroidia	o__Bacteroidales	f__F082	g__F082	s__
	MAG1714	0	0	1	0	1	0	1	0	0	0	0	0	0	d__Bacteria	p__Firmicutes	c__Bacilli	o__RF39	f__CAG-611	g__UBA3789	s__
	MAG1715	0	0	1	0	0	0	1	0	0	0	0	0	0	d__Bacteria	p__Firmicutes_A	c__Clostridia	o__Lachnospirales	f__UBA1390	g__	s__
	MAG1721	0	0	1	0	0	0	1	0	0	0	0	0	0	d__Bacteria	p__Firmicutes_A	c__Clostridia	o__Lachnospirales	f__Lachnospiraceae	g__	s__
	MAG1724	0	0	1	0	0	0	1	0	0	0	0	0	0	d__Bacteria	p__Actinobacteriota	c__Coriobacteriia	o__Coriobacteriales	f__Eggerthellaceae	g__	s__
	MAG1739	0	0	1	0	0	0	1	1	0	0	0	0	0	d__Bacteria	p__Firmicutes_A	c__Clostridia	o__Lachnospirales	f__Lachnospiraceae	g__Eubacterium_Q	s__Eubacterium_Q_sp002349225
	MAG1744	0	0	2	0	0	0	1	1	1	1	0	0	0	d__Bacteria	p__Firmicutes_A	c__Clostridia_A	o__Christensenellales	f__CAG-74	g__UBA4263	s__UBA4263_sp002395225
	MAG1751	0	0	0	0	1	0	1	0	0	1	0	0	0	d__Bacteria	p__Firmicutes_A	c__Clostridia_A	o__Christensenellales	f__CAG-74	g__GCA-900199385	s__GCA-900199385_sp900315675
	MAG1757	0	0	0	0	1	0	1	0	0	0	0	0	0	d__Bacteria	p__Firmicutes_A	c__Clostridia	o__Oscillospirales	f__Acutalibacteraceae	g__UBA737	s__
	MAG1758	0	0	0	0	1	0	1	0	0	1	0	0	0	d__Bacteria	p__Firmicutes_A	c__Clostridia	o__Oscillospirales	f__Acutalibacteraceae	g__UBA737	s__
	MAG1769	0	0	0	0	1	0	1	0	0	0	0	0	0	d__Bacteria	p__Firmicutes_A	c__Clostridia	o__Oscillospirales	f__CAG-272	g__UMGS1815	s__
	MAG1772	0	0	1	0	0	0	2	0	0	0	0	0	0	d__Bacteria	p__Firmicutes_A	c__Clostridia_A	o__Christensenellales	f__CAG-74	g__UBA2862	s__UBA2862_sp900317565
	MAG1785	0	0	1	0	0	0	1	0	0	0	0	0	0	d__Bacteria	p__Bacteroidota	c__Bacteroidia	o__Bacteroidales	f__Paludibacteraceae	g__RF16	s__RF16_sp900320865
	MAG1794	0	0	0	0	1	0	1	1	0	0	0	0	0	d__Bacteria	p__Firmicutes_A	c__Clostridia	o__Oscillospirales	f__Acutalibacteraceae	g__RUG806	s__
	MAG1801	0	0	0	0	1	0	1	1	0	1	0	0	0	d__Bacteria	p__Firmicutes_A	c__Clostridia	o__Oscillospirales	f__Acutalibacteraceae	g__Ruminococcus_E	s__
	MAG1804	0	0	1	0	0	0	1	0	0	1	0	0	0	d__Bacteria	p__Firmicutes_A	c__Clostridia	o__Lachnospirales	f__Lachnospiraceae	g__UBA3766	s__
	MAG1807	0	0	1	0	0	0	1	0	0	0	0	0	0	d__Bacteria	p__Firmicutes_A	c__Clostridia	o__Lachnospirales	f__Lachnospiraceae	g__	s__
	MAG1814	0	0	0	1	0	0	1	0	0	0	0	0	0	d__Bacteria	p__Proteobacteria	c__Gammaproteobacteria	o__Enterobacterales	f__Succinivibrionaceae	g__Succinivibrio	s__Succinivibrio_dextrinosolvens_A
	MAG1824	0	1	1	1	0	0	1	0	0	1	0	0	0	d__Bacteria	p__Desulfobacterota	c__Desulfovibrionia	o__Desulfovibrionales	f__Desulfovibrionaceae	g__Desulfovibrio	s__
	MAG1827	0	0	1	0	0	0	1	0	0	0	0	0	0	d__Bacteria	p__Bacteroidota	c__Bacteroidia	o__Bacteroidales	f__Bacteroidaceae	g__UBA4372	s__
	MAG1839	0	0	1	0	0	0	1	0	0	0	0	0	0	d__Bacteria	p__Bacteroidota	c__Bacteroidia	o__Bacteroidales	f__Bacteroidaceae	g__Prevotella	s__Prevotella_sp900314915
	MAG1840	0	0	0	0	2	0	1	0	0	0	0	0	0	d__Bacteria	p__Firmicutes_A	c__Clostridia	o__Oscillospirales	f__CAG-272	g__CAG-724	s__
	MAG1843	0	0	1	0	0	0	1	0	0	0	0	0	0	d__Bacteria	p__Bacteroidota	c__Bacteroidia	o__Bacteroidales	f__UBA932	g__RC9	s__
	MAG1876	0	0	1	0	0	0	1	1	0	0	0	0	0	d__Bacteria	p__Bacteroidota	c__Bacteroidia	o__Bacteroidales	f__UBA3824	g__UBA3824	s__
	MAG1892	0	0	1	0	0	0	2	0	0	0	0	0	0	d__Bacteria	p__Firmicutes_A	c__Clostridia	o__Lachnospirales	f__Lachnospiraceae	g__	s__
	MAG1893	0	0	1	0	0	0	1	0	0	0	0	0	0	d__Bacteria	p__Bacteroidota	c__Bacteroidia	o__Bacteroidales	f__Bacteroidaceae	g__Prevotella	s__Prevotella_sp900315775
	MAG1894	0	0	1	0	0	0	1	0	0	0	0	0	0	d__Bacteria	p__Bacteroidota	c__Bacteroidia	o__Bacteroidales	f__Bacteroidaceae	g__Ga6A1	s__Ga6A1_sp900102385
	MAG1902	0	0	1	0	0	0	1	0	0	0	0	0	0	d__Bacteria	p__Bacteroidota	c__Bacteroidia	o__Bacteroidales	f__Bacteroidaceae	g__UBA1179	s__
	MAG1906	0	0	1	0	0	0	1	0	0	0	0	0	0	d__Bacteria	p__Bacteroidota	c__Bacteroidia	o__Bacteroidales	f__Paludibacteraceae	g__UBA1181	s__
	MAG1926	0	0	1	0	0	0	1	0	0	0	0	0	0	d__Bacteria	p__Firmicutes_A	c__Clostridia	o__Lachnospirales	f__Lachnospiraceae	g__UBA2868	s__
	MAG1933	0	0	1	1	0	0	1	0	0	0	0	0	0	d__Bacteria	p__Proteobacteria	c__Gammaproteobacteria	o__Enterobacterales	f__Succinivibrionaceae	g__Ruminobacter	s__Ruminobacter_sp002309455
	MAG1935	0	0	0	1	0	0	1	0	0	0	0	0	0	d__Bacteria	p__Proteobacteria	c__Gammaproteobacteria	o__Enterobacterales	f__Succinivibrionaceae	g__Succinivibrio	s__Succinivibrio_dextrinosolvens_A
	MAG1941	0	0	1	0	0	0	1	0	0	0	0	0	0	d__Bacteria	p__Bacteroidota	c__Bacteroidia	o__Bacteroidales	f__WCHB1-69	g__F23-D06	s__
	MAG1943	0	0	2	0	0	0	1	0	0	0	0	0	0	d__Bacteria	p__Firmicutes_A	c__Clostridia	o__Saccharofermentanales	f__Saccharofermentanaceae	g__Saccharofermentans	s__Saccharofermentans_sp900314745
	MAG1957	0	0	1	0	0	0	1	0	0	0	0	0	0	d__Bacteria	p__Bacteroidota	c__Bacteroidia	o__Bacteroidales	f__Bacteroidaceae	g__UBA4334	s__
	MAG1963	0	0	1	0	0	0	1	1	0	1	0	0	0	d__Bacteria	p__Firmicutes	c__Bacilli	o__Lactobacillales	f__Streptococcaceae	g__Streptococcus	s__Streptococcus_equinus
	MAG1964	0	0	1	0	0	0	1	0	0	0	0	0	0	d__Bacteria	p__Bacteroidota	c__Bacteroidia	o__Bacteroidales	f__Bacteroidaceae	g__Prevotella	s__Prevotella_sp900318625
	MAG1965	0	0	1	0	0	0	1	0	0	0	0	0	0	d__Bacteria	p__Firmicutes_A	c__Clostridia	o__Lachnospirales	f__Lachnospiraceae	g__1XD8-76	s__
	MAG1971	0	0	0	1	0	0	1	0	0	0	0	0	0	d__Bacteria	p__Fibrobacterota	c__Fibrobacteria	o__Fibrobacterales	f__Fibrobacteraceae	g__Fibrobacter	s__Fibrobacter_sp001603905
	MAG1986	0	0	1	0	0	0	1	0	0	0	0	0	0	d__Bacteria	p__Firmicutes_A	c__Clostridia	o__Lachnospirales	f__Lachnospiraceae	g__UBA2868	s__UBA2868_sp002350465
	MAG1991	0	0	0	1	0	0	1	0	0	0	0	0	0	d__Bacteria	p__Fibrobacterota	c__Fibrobacteria	o__Fibrobacterales	f__Fibrobacteraceae	g__Fibrobacter	s__Fibrobacter_elongatus
	MAG1995	0	0	1	0	0	0	1	0	0	0	0	0	0	d__Bacteria	p__Firmicutes_A	c__Clostridia	o__Lachnospirales	f__Lachnospiraceae	g__Pseudobutyrivibrio	s__Pseudobutyrivibrio_ruminis
	MAG2008	0	0	0	0	1	0	1	0	0	1	0	0	0	d__Bacteria	p__Firmicutes_A	c__Clostridia	o__Oscillospirales	f__Acutalibacteraceae	g__CAG-964	s__
	MAG2009	0	0	0	0	1	0	1	0	0	0	0	0	0	d__Bacteria	p__Planctomycetota	c__Planctomycetes	o__Pirellulales	f__Thermoguttaceae	g__RUG369	s__
	MAG2031	0	0	1	0	0	0	1	0	0	0	0	0	0	d__Bacteria	p__Bacteroidota	c__Bacteroidia	o__Bacteroidales	f__UBA932	g__RC9	s__
	MAG2032	0	0	2	0	0	0	1	0	0	0	0	0	0	d__Bacteria	p__Firmicutes_A	c__Clostridia	o__Saccharofermentanales	f__Saccharofermentanaceae	g__Firm-16	s__
	MAG2033	0	0	0	0	1	0	1	0	0	0	0	0	0	d__Bacteria	p__Planctomycetota	c__Planctomycetes	o__Pirellulales	f__Thermoguttaceae	g__RUG695	s__
	MAG2050	0	0	0	0	1	0	1	0	0	0	0	0	0	d__Bacteria	p__Firmicutes_A	c__Clostridia_A	o__Christensenellales	f__CAG-74	g__GCA-900199385	s__
	MAG2058	0	0	1	0	0	0	2	0	0	0	0	0	1	d__Bacteria	p__Campylobacterota	c__Campylobacteria	o__Campylobacterales	f__Arcobacteraceae	g__Aliarcobacter	s__
	MAG2060	0	0	1	0	0	0	1	0	0	0	0	0	0	d__Bacteria	p__Bacteroidota	c__Bacteroidia	o__Bacteroidales	f__Bacteroidaceae	g__Prevotella	s__
	MAG2063	0	0	0	1	0	0	1	0	0	0	0	0	0	d__Bacteria	p__Proteobacteria	c__Gammaproteobacteria	o__Burkholderiales	f__Neisseriaceae	g__	s__
	MAG2065	0	0	0	1	0	0	1	0	0	0	0	0	1	d__Bacteria	p__Proteobacteria	c__Gammaproteobacteria	o__Pseudomonadales	f__Moraxellaceae	g__Moraxella	s__
	MAG2066	0	0	1	0	0	0	1	0	0	0	0	0	0	d__Bacteria	p__Firmicutes_A	c__Clostridia	o__Oscillospirales	f__Oscillospiraceae	g__	s__
	MAG2067	0	0	1	0	0	0	1	0	0	1	0	0	0	d__Bacteria	p__Firmicutes_A	c__Clostridia_A	o__Christensenellales	f__UBA3700	g__	s__
	MAG2068	0	0	0	1	0	0	1	0	0	0	0	0	0	d__Bacteria	p__Proteobacteria	c__Gammaproteobacteria	o__Burkholderiales	f__Neisseriaceae	g__QFNR01	s__
	MAG2071	0	0	1	0	0	0	1	0	0	0	0	0	0	d__Bacteria	p__Firmicutes_A	c__Clostridia	o__Lachnospirales	f__Lachnospiraceae	g__Weimerbacter	s__
	MAG2073	0	0	1	0	0	0	1	0	0	0	0	0	0	d__Bacteria	p__Bacteroidota	c__Bacteroidia	o__Bacteroidales	f__Muribaculaceae	g__C941	s__
	MAG2079	0	0	0	1	0	0	1	0	0	0	0	0	0	d__Bacteria	p__Bacteroidota	c__Bacteroidia	o__Flavobacteriales	f__Flavobacteriaceae	g__Capnocytophaga	s__
	MAG2081	0	0	1	0	0	0	1	0	0	0	0	0	0	d__Bacteria	p__Bacteroidota	c__Bacteroidia	o__Bacteroidales	f__Bacteroidaceae	g__Prevotella	s__
	MAG2083	0	0	1	0	0	0	1	0	0	0	0	0	0	d__Bacteria	p__Firmicutes_A	c__Clostridia	o__Oscillospirales	f__Oscillospiraceae	g__CAG-103	s__
	MAG2099	0	0	1	0	0	0	1	0	0	1	0	0	0	d__Bacteria	p__Firmicutes	c__Bacilli	o__Erysipelotrichales	f__Erysipelotrichaceae	g__UBA9076	s__
	MAG2108	0	0	1	0	1	0	1	0	0	0	0	0	0	d__Bacteria	p__Firmicutes_A	c__Clostridia	o__Lachnospirales	f__Lachnospiraceae	g__NK4A144	s__NK4A144_sp003488445
	MAG2109	0	0	1	0	0	0	1	0	0	0	0	0	0	d__Bacteria	p__Spirochaetota	c__Spirochaetia	o__Treponematales	f__Treponemataceae	g__Treponema_D	s__
	MAG2126	0	0	1	0	0	0	1	0	0	0	0	0	0	d__Bacteria	p__Bacteroidota	c__Bacteroidia	o__Bacteroidales	f__Bacteroidaceae	g__UBA2918	s__
	MAG2131	0	0	1	0	0	0	1	0	0	0	0	0	0	d__Bacteria	p__Bacteroidota	c__Bacteroidia	o__Bacteroidales	f__Bacteroidaceae	g__Prevotella	s__
	MAG2132	0	0	0	0	1	0	1	0	0	0	0	0	0	d__Bacteria	p__Firmicutes_A	c__Clostridia	o__Oscillospirales	f__Acutalibacteraceae	g__UBA737	s__
	MAG2140	0	0	0	1	0	0	1	0	0	0	0	0	0	d__Bacteria	p__Fibrobacterota	c__Fibrobacteria	o__Fibrobacterales	f__Fibrobacteraceae	g__Fibrobacter	s__Fibrobacter_sp900313675
	MAG2141	0	0	1	0	0	0	1	0	0	0	0	0	0	d__Bacteria	p__Bacteroidota	c__Bacteroidia	o__Bacteroidales	f__Bacteroidaceae	g__UBA4372	s__
	MAG2142	0	0	0	1	0	0	1	0	0	0	0	0	0	d__Bacteria	p__Fibrobacterota	c__Fibrobacteria	o__Fibrobacterales	f__Fibrobacteraceae	g__Fibrobacter	s__
	MAG2146	0	0	1	0	0	0	1	0	0	0	0	0	0	d__Bacteria	p__Bacteroidota	c__Bacteroidia	o__Bacteroidales	f__Paludibacteraceae	g__RF16	s__
	MAG2148	0	0	1	0	0	0	1	0	0	0	0	0	0	d__Bacteria	p__Bacteroidota	c__Bacteroidia	o__Bacteroidales	f__Bacteroidaceae	g__UBA4372	s__
	MAG2150	0	0	1	0	0	0	1	0	0	0	0	0	0	d__Bacteria	p__Bacteroidota	c__Bacteroidia	o__Bacteroidales	f__Muribaculaceae	g__C941	s__C941_sp002396085
	MAG2151	0	0	1	0	0	0	1	0	0	0	0	0	0	d__Bacteria	p__Firmicutes_A	c__Clostridia_A	o__Christensenellales	f__CAG-138	g__SFEL01	s__SFEL01_sp004557245
	MAG2155	0	0	1	0	0	0	1	0	0	0	0	0	0	d__Bacteria	p__Firmicutes_A	c__Clostridia	o__Lachnospirales	f__Lachnospiraceae	g__Weimerbacter	s__
	MAG2156	0	0	1	0	0	0	1	0	0	0	0	0	0	d__Bacteria	p__Bacteroidota	c__Bacteroidia	o__Bacteroidales	f__Muribaculaceae	g__C941	s__
	MAG2157	0	0	1	0	0	0	1	0	0	0	0	0	0	d__Bacteria	p__Firmicutes_A	c__Clostridia	o__Lachnospirales	f__Lachnospiraceae	g__1XD8-76	s__
	MAG2160	0	0	0	0	1	0	1	1	0	0	0	0	0	d__Bacteria	p__Firmicutes	c__Bacilli	o__Erysipelotrichales	f__Erysipelatoclostridiaceae	g__Kandleria	s__Kandleria_vitulina
	MAG2161	0	0	1	0	0	0	1	0	0	0	0	0	0	d__Bacteria	p__Bacteroidota	c__Bacteroidia	o__Bacteroidales	f__Bacteroidaceae	g__Prevotella	s__
	MAG2162	0	0	1	0	0	0	1	1	0	1	0	0	0	d__Bacteria	p__Firmicutes_A	c__Clostridia	o__Lachnospirales	f__Lachnospiraceae	g__Oribacterium	s__Oribacterium_sp900318695
	MAG2163	0	0	1	0	0	0	1	0	0	0	0	0	0	d__Bacteria	p__Bacteroidota	c__Bacteroidia	o__Bacteroidales	f__Bacteroidaceae	g__Prevotella	s__Prevotella_sp900314915
	MAG2168	0	0	0	0	1	0	2	1	0	1	0	0	0	d__Bacteria	p__Firmicutes	c__Bacilli	o__Erysipelotrichales	f__Erysipelatoclostridiaceae	g__Sharpea	s__Sharpea_azabuensis
	MAG2175	0	0	1	0	0	0	1	0	0	0	0	0	0	d__Bacteria	p__Firmicutes_A	c__Clostridia	o__Lachnospirales	f__Lachnospiraceae	g__	s__
	MAG2181	0	0	1	0	0	0	1	0	0	0	0	0	0	d__Bacteria	p__Bacteroidota	c__Bacteroidia	o__Bacteroidales	f__Bacteroidaceae	g__UBA4372	s__
	MAG2184	0	0	1	0	0	0	1	0	0	0	0	0	0	d__Bacteria	p__Bacteroidota	c__Bacteroidia	o__Bacteroidales	f__Dysgonomonadaceae	g__Petrimonas	s__
	MAG2188	0	0	1	0	0	0	1	1	0	0	0	0	0	d__Bacteria	p__Firmicutes_A	c__Clostridia	o__Lachnospirales	f__Lachnospiraceae	g__	s__
	MAG2191	0	0	0	1	0	0	1	0	0	1	0	0	0	d__Bacteria	p__Actinobacteriota	c__Actinomycetia	o__Actinomycetales	f__Bifidobacteriaceae	g__RUG039	s__RUG039_sp900314875
	MAG2192	0	0	1	0	0	0	1	0	0	0	0	0	0	d__Bacteria	p__Bacteroidota	c__Bacteroidia	o__Bacteroidales	f__Bacteroidaceae	g__Prevotella	s__
	MAG2200	0	0	1	0	0	0	1	0	0	0	0	0	0	d__Bacteria	p__Firmicutes_A	c__Clostridia_A	o__Christensenellales	f__CAG-74	g__	s__
	MAG2204	0	0	1	0	0	0	1	0	0	0	0	0	0	d__Bacteria	p__Bacteroidota	c__Bacteroidia	o__Bacteroidales	f__Bacteroidaceae	g__UBA4372	s__
	MAG2207	0	0	1	0	0	0	1	0	0	0	0	0	0	d__Bacteria	p__Bacteroidota	c__Bacteroidia	o__Bacteroidales	f__Porphyromonadaceae	g__Porphyromonas_A	s__
	MAG2209	0	0	0	0	1	0	1	1	0	1	0	0	0	d__Bacteria	p__Firmicutes_A	c__Clostridia_A	o__Christensenellales	f__CAG-74	g__GCA-900199385	s__
	MAG2214	0	0	1	0	0	0	1	0	0	0	0	0	0	d__Bacteria	p__Spirochaetota	c__Spirochaetia	o__Treponematales	f__Treponemataceae	g__Treponema_D	s__
	MAG2216	0	0	1	0	0	0	1	0	0	0	0	0	0	d__Bacteria	p__Firmicutes_A	c__Clostridia_A	o__Christensenellales	f__CAG-138	g__UBA3792	s__
	MAG2217	0	0	1	0	0	0	1	0	0	0	0	0	0	d__Bacteria	p__Bacteroidota	c__Bacteroidia	o__Bacteroidales	f__Bacteroidaceae	g__UBA4334	s__
	MAG2220	0	0	0	0	1	0	1	0	0	0	0	0	0	d__Bacteria	p__Firmicutes_A	c__Clostridia	o__Oscillospirales	f__Acutalibacteraceae	g__UBA6857	s__
	MAG2223	0	0	2	0	0	0	1	0	0	0	0	0	0	d__Bacteria	p__Firmicutes_A	c__Clostridia	o__Saccharofermentanales	f__Saccharofermentanaceae	g__Firm-16	s__
	MAG2226	0	0	1	0	0	0	2	0	0	1	0	0	0	d__Bacteria	p__Firmicutes_A	c__Clostridia	o__Oscillospirales	f__Oscillospiraceae	g__UBA1777	s__
	MAG2228	0	0	1	0	0	0	1	0	0	0	0	0	0	d__Bacteria	p__Bacteroidota	c__Bacteroidia	o__Bacteroidales	f__Bacteroidaceae	g__Prevotella	s__Prevotella_sp900315455
	MAG2233	0	0	1	0	0	0	1	0	0	0	0	0	0	d__Bacteria	p__Bacteroidota	c__Bacteroidia	o__Bacteroidales	f__WCHB1-69	g__F23-D06	s__
	MAG2238	0	0	1	0	0	0	1	0	0	0	0	0	0	d__Bacteria	p__Bacteroidota	c__Bacteroidia	o__Bacteroidales	f__Bacteroidaceae	g__UBA1179	s__
	MAG2241	0	0	1	0	0	0	1	0	0	0	0	0	0	d__Bacteria	p__Bacteroidota	c__Bacteroidia	o__Bacteroidales	f__F082	g__F082	s__
	MAG2244	0	0	1	0	0	0	1	0	0	0	0	0	0	d__Bacteria	p__Firmicutes_A	c__Clostridia	o__Lachnospirales	f__Lachnospiraceae	g__CAG-45	s__
	MAG2253	0	0	1	0	0	0	1	0	0	0	0	0	0	d__Bacteria	p__Bacteroidota	c__Bacteroidia	o__Bacteroidales	f__Paludibacteraceae	g__RF16	s__RF16_sp900321605
	MAG2257	0	0	1	0	0	0	1	0	0	0	0	0	0	d__Bacteria	p__Bacteroidota	c__Bacteroidia	o__Bacteroidales	f__Bacteroidaceae	g__UBA4372	s__
	MAG2259	0	0	0	1	0	0	1	0	0	0	0	0	0	d__Bacteria	p__Fibrobacterota	c__Fibrobacteria	o__Fibrobacterales	f__Fibrobacteraceae	g__Fibrobacter	s__
	MAG2262	0	0	1	0	0	0	1	0	0	0	0	0	0	d__Bacteria	p__Firmicutes_A	c__Clostridia	o__Lachnospirales	f__Lachnospiraceae	g__CAG-590	s__
	MAG2266	0	0	1	0	0	0	1	1	0	0	0	0	0	d__Bacteria	p__Firmicutes_A	c__Clostridia	o__Oscillospirales	f__Oscillospiraceae	g__	s__
	MAG2273	0	0	0	0	1	0	1	0	0	1	0	0	0	d__Bacteria	p__Firmicutes_A	c__Clostridia	o__Oscillospirales	f__Acutalibacteraceae	g__UBA1213	s__
	MAG2279	0	0	0	0	1	0	1	1	0	0	0	0	0	d__Bacteria	p__Firmicutes_A	c__Clostridia	o__Oscillospirales	f__Acutalibacteraceae	g__Acutalibacter	s__
	MAG2285	0	0	1	0	0	0	1	0	0	0	0	0	0	d__Bacteria	p__Bacteroidota	c__Bacteroidia	o__Bacteroidales	f__Bacteroidaceae	g__Prevotella	s__
	MAG2287	0	0	1	0	0	0	1	1	0	0	0	0	0	d__Bacteria	p__Firmicutes_A	c__Clostridia	o__Lachnospirales	f__Lachnospiraceae	g__TF01-11	s__
	MAG2291	0	0	1	0	0	0	1	0	0	0	0	0	0	d__Bacteria	p__Bacteroidota	c__Bacteroidia	o__Bacteroidales	f__Paludibacteraceae	g__RF16	s__RF16_sp900320865
	MAG2295	0	0	1	0	0	0	1	0	0	0	0	0	0	d__Bacteria	p__Bacteroidota	c__Bacteroidia	o__Bacteroidales	f__Bacteroidaceae	g__Bacteroides	s__Bacteroides_heparinolyticus
	MAG2297	0	0	1	0	0	0	1	0	0	0	0	0	0	d__Bacteria	p__Firmicutes_A	c__Clostridia	o__Oscillospirales	f__Ruminococcaceae	g__D5	s__
	MAG2300	0	0	1	0	0	0	1	0	0	0	0	0	0	d__Bacteria	p__Bacteroidota	c__Bacteroidia	o__Bacteroidales	f__Porphyromonadaceae	g__Porphyromonas_A	s__Porphyromonas_A_canoris
	MAG2302	0	0	1	0	0	0	1	1	0	0	0	0	0	d__Bacteria	p__Firmicutes_A	c__Clostridia	o__Oscillospirales	f__Oscillospiraceae	g__	s__
	MAG2304	0	0	0	0	1	0	1	0	1	0	0	0	0	d__Bacteria	p__Firmicutes_A	c__Clostridia	o__Peptostreptococcales	f__Anaerovoracaceae	g__S5-A14a	s__S5-A14a_sp900112915
	MAG2305	0	0	1	0	0	0	1	0	0	0	0	0	0	d__Bacteria	p__Firmicutes_A	c__Clostridia_A	o__Christensenellales	f__CAG-138	g__UBA1685	s__UBA1685_sp002320595
	MAG2307	0	0	1	0	0	0	1	0	0	0	0	0	0	d__Bacteria	p__Bacteroidota	c__Bacteroidia	o__Bacteroidales	f__Porphyromonadaceae	g__Porphyromonas	s__
	MAG2313	0	0	1	0	1	0	1	0	2	0	0	0	0	d__Bacteria	p__Firmicutes_A	c__Clostridia	o__Oscillospirales	f__Oscillospiraceae	g__Flavonifractor	s__Flavonifractor_sp900549795
	MAG2316	0	0	1	0	1	0	1	0	1	0	0	0	0	d__Bacteria	p__Firmicutes_A	c__Clostridia	o__Tissierellales	f__Helcococcaceae	g__	s__
	MAG2317	0	0	1	0	0	0	1	0	0	1	0	0	0	d__Bacteria	p__Firmicutes_A	c__Clostridia	o__Lachnospirales	f__Lachnospiraceae	g__Oribacterium	s__
	MAG2319	0	0	1	0	0	0	1	0	0	0	0	0	0	d__Bacteria	p__Firmicutes_A	c__Clostridia	o__Tissierellales	f__	g__	s__
	MAG2320	0	0	0	1	0	0	1	1	0	1	0	0	0	d__Bacteria	p__Proteobacteria	c__Gammaproteobacteria	o__Enterobacterales	f__Pasteurellaceae	g__Bibersteinia	s__Bibersteinia_trehalosi
	MAG2322	0	0	1	0	1	0	1	0	0	0	0	0	0	d__Bacteria	p__Firmicutes_A	c__Clostridia	o__Peptostreptococcales	f__Filifactoraceae	g__Filifactor	s__
	MAG2324	0	0	0	0	1	0	1	0	0	0	0	0	0	d__Bacteria	p__Firmicutes_A	c__Clostridia	o__Peptostreptococcales	f__Anaerovoracaceae	g__	s__
	MAG2326	0	0	1	0	0	0	1	1	0	1	0	0	0	d__Bacteria	p__Firmicutes_A	c__Clostridia	o__Lachnospirales	f__Lachnospiraceae	g__Oribacterium	s__
	MAG2327	0	0	1	0	0	0	1	0	0	0	0	0	0	d__Bacteria	p__Proteobacteria	c__Gammaproteobacteria	o__Burkholderiales	f__Burkholderiaceae	g__Brachymonas	s__
	MAG2331	0	0	1	0	0	0	1	0	0	0	0	0	0	d__Bacteria	p__Bacteroidota	c__Bacteroidia	o__Bacteroidales	f__Bacteroidaceae	g__Bacteroides	s__Bacteroides_xylanisolvens
	MAG2332	0	0	1	0	0	0	1	0	0	0	0	0	0	d__Bacteria	p__Firmicutes_A	c__Clostridia	o__Peptostreptococcales	f__Filifactoraceae	g__Filifactor	s__
	MAG2335	0	0	1	0	1	0	1	0	0	1	0	0	0	d__Bacteria	p__Firmicutes_A	c__Clostridia	o__Lachnospirales	f__Lachnospiraceae	g__Dorea	s__
	MAG2337	0	0	0	1	0	0	1	0	0	0	0	0	1	d__Bacteria	p__Proteobacteria	c__Gammaproteobacteria	o__Pseudomonadales	f__Moraxellaceae	g__Moraxella	s__
	MAG2340	0	0	1	1	0	0	1	0	0	0	0	0	0	d__Bacteria	p__Actinobacteriota	c__Actinomycetia	o__Actinomycetales	f__Actinomycetaceae	g__Pauljensenia	s__
	MAG2344	0	0	0	1	0	0	1	0	0	0	0	0	1	d__Bacteria	p__Proteobacteria	c__Gammaproteobacteria	o__Pseudomonadales	f__Moraxellaceae	g__Moraxella	s__
	MAG2347	0	0	0	1	0	0	1	0	0	0	0	0	0	d__Bacteria	p__Campylobacterota	c__Campylobacteria	o__Campylobacterales	f__Campylobacteraceae	g__Campylobacter_B	s__
	MAG2352	0	0	1	0	0	0	1	0	0	0	0	1	0	d__Bacteria	p__Proteobacteria	c__Gammaproteobacteria	o__Burkholderiales	f__Burkholderiaceae	g__Ottowia	s__
	MAG2366	0	0	0	1	0	0	1	0	0	0	0	0	0	d__Bacteria	p__Proteobacteria	c__Gammaproteobacteria	o__Burkholderiales	f__Neisseriaceae	g__	s__
	MAG2367	0	0	0	0	1	0	2	0	0	0	0	0	0	d__Bacteria	p__Firmicutes_A	c__Clostridia_A	o__Christensenellales	f__CAG-74	g__RUG563	s__
	MAG2369	0	0	0	0	1	0	2	0	0	0	0	0	0	d__Bacteria	p__Firmicutes_A	c__Clostridia	o__Oscillospirales	f__CAG-272	g__CAG-724	s__
	MAG2370	0	0	1	0	0	0	1	0	0	0	0	0	0	d__Bacteria	p__Bacteroidota	c__Bacteroidia	o__Bacteroidales	f__Bacteroidaceae	g__Prevotella	s__
	MAG2374	0	0	1	0	0	0	1	0	0	0	0	0	0	d__Bacteria	p__Bacteroidota	c__Bacteroidia	o__Bacteroidales	f__ML635J-15	g__Bact-19	s__
	MAG2381	0	0	1	0	0	0	1	0	0	0	0	0	0	d__Bacteria	p__Bacteroidota	c__Bacteroidia	o__Bacteroidales	f__Bacteroidaceae	g__Prevotella	s__Prevotella_sp900314915
	MAG2385	0	0	0	0	1	0	2	0	0	0	0	0	0	d__Bacteria	p__Firmicutes_A	c__Clostridia_A	o__Christensenellales	f__CAG-74	g__RUG563	s__
	MAG2390	0	0	1	0	0	0	1	0	0	1	0	0	0	d__Bacteria	p__Bacteroidota	c__Bacteroidia	o__Bacteroidales	f__F082	g__F082	s__F082_sp001543395
	MAG2393	0	0	0	0	1	0	1	0	0	0	0	0	0	d__Bacteria	p__Firmicutes_A	c__Clostridia	o__Oscillospirales	f__Acutalibacteraceae	g__CAG-177	s__CAG-177_sp900319455
	MAG2395	0	0	1	0	0	0	1	0	0	1	0	0	0	d__Bacteria	p__Firmicutes_A	c__Clostridia	o__Oscillospirales	f__Oscillospiraceae	g__UBA1777	s__
	MAG2399	0	0	1	0	0	0	1	1	0	0	0	0	0	d__Bacteria	p__Firmicutes_A	c__Clostridia	o__Oscillospirales	f__Oscillospiraceae	g__	s__
	MAG2400	0	0	1	0	0	0	1	0	0	1	0	0	0	d__Bacteria	p__Firmicutes_A	c__Clostridia	o__TANB77	f__CAG-508	g__	s__
	MAG2409	0	0	1	0	0	0	1	0	0	1	0	0	0	d__Bacteria	p__Firmicutes_A	c__Clostridia	o__Lachnospirales	f__Lachnospiraceae	g__	s__
	MAG2410	0	0	1	0	0	0	1	0	0	1	0	0	0	d__Bacteria	p__Bacteroidota	c__Bacteroidia	o__Bacteroidales	f__WCHB1-69	g__	s__
	MAG2417	0	0	1	0	0	0	1	1	0	0	0	0	0	d__Bacteria	p__Firmicutes_A	c__Clostridia	o__Oscillospirales	f__Oscillospiraceae	g__CAG-103	s__
	MAG2419	0	1	0	1	0	1	2	1	0	1	1	0	1	d__Bacteria	p__Proteobacteria	c__Gammaproteobacteria	o__Enterobacterales	f__Enterobacteriaceae	g__Escherichia	s__Escherichia_flexneri
	MAG2423	0	0	1	0	0	0	1	0	0	0	0	0	0	d__Bacteria	p__Bacteroidota	c__Bacteroidia	o__Bacteroidales	f__Porphyromonadaceae	g__Porphyromonas_A	s__
	MAG2427	0	0	0	0	1	0	1	1	0	1	0	0	0	d__Bacteria	p__Firmicutes_A	c__Clostridia	o__Oscillospirales	f__Acutalibacteraceae	g__UMGS1397	s__UMGS1397_sp900551425
	MAG2428	0	0	1	0	0	0	1	0	0	0	0	0	0	d__Bacteria	p__Firmicutes_A	c__Clostridia	o__Oscillospirales	f__Oscillospiraceae	g__	s__
	MAG2430	0	0	1	0	0	0	1	0	0	0	0	0	0	d__Bacteria	p__Bacteroidota	c__Bacteroidia	o__Bacteroidales	f__Tannerellaceae	g__Parabacteroides	s__
	MAG2437	0	0	1	0	0	0	1	0	0	0	0	0	0	d__Bacteria	p__Firmicutes_A	c__Clostridia	o__Peptostreptococcales	f__Anaerovoracaceae	g__Eubacterium_B	s__
	MAG2445	0	0	1	0	0	0	1	0	0	0	0	0	0	d__Bacteria	p__Bacteroidota	c__Bacteroidia	o__Bacteroidales	f__F082	g__F082	s__
	MAG2449	0	0	0	0	1	0	1	1	0	1	0	0	0	d__Bacteria	p__Firmicutes_A	c__Clostridia	o__Oscillospirales	f__Acutalibacteraceae	g__RUG762	s__
	MAG2459	0	0	1	0	0	0	1	0	0	0	0	0	0	d__Bacteria	p__Firmicutes_B	c__Dehalobacteriia	o__UBA4068	f__UBA4068	g__	s__
	MAG2482	0	0	1	0	0	0	1	0	0	1	0	0	0	d__Bacteria	p__Firmicutes_A	c__Clostridia	o__TANB77	f__CAG-508	g__	s__
	MAG2485	0	0	1	0	0	0	1	0	0	0	0	0	0	d__Bacteria	p__Bacteroidota	c__Bacteroidia	o__Bacteroidales	f__Bacteroidaceae	g__UBA4372	s__
	MAG2488	0	0	1	0	0	0	1	0	0	0	0	0	0	d__Bacteria	p__Bacteroidota	c__Bacteroidia	o__Bacteroidales	f__F082	g__F082	s__F082_sp900318085
	MAG2492	0	0	1	0	0	0	1	0	0	0	0	0	0	d__Bacteria	p__Firmicutes_A	c__Clostridia	o__Oscillospirales	f__Oscillospiraceae	g__Oscillibacter	s__
	MAG2493	0	0	1	0	0	0	1	0	0	0	0	0	0	d__Bacteria	p__Firmicutes_B	c__Dehalobacteriia	o__UBA4068	f__UBA4068	g__	s__
	MAG2496	0	0	0	0	2	0	2	0	0	0	0	0	0	d__Bacteria	p__Firmicutes_A	c__Clostridia	o__Oscillospirales	f__CAG-272	g__CAG-724	s__
	MAG2503	0	0	1	0	0	0	1	0	0	0	0	0	0	d__Bacteria	p__Proteobacteria	c__Gammaproteobacteria	o__Burkholderiales	f__Rhodocyclaceae	g__UBA2357	s__
	MAG2517	0	0	0	1	0	0	1	0	0	0	0	0	0	d__Bacteria	p__Proteobacteria	c__Gammaproteobacteria	o__Burkholderiales	f__Neisseriaceae	g__QFNR01	s__
	MAG2521	0	0	0	0	1	0	1	0	0	0	0	0	0	d__Bacteria	p__Firmicutes_A	c__Clostridia	o__Peptostreptococcales	f__Anaerovoracaceae	g__UBA3871	s__UBA3871_sp002392265
	MAG2531	0	0	1	0	0	0	1	0	0	1	0	0	0	d__Bacteria	p__Verrucomicrobiota	c__Kiritimatiellae	o__LD1-PB3	f__Lenti-01	g__	s__
	MAG2535	0	0	1	0	0	0	1	0	0	0	0	0	0	d__Bacteria	p__Proteobacteria	c__Gammaproteobacteria	o__Burkholderiales	f__Rhodocyclaceae	g__UBA2357	s__
	MAG2541	0	0	1	0	0	0	1	0	0	0	0	0	0	d__Bacteria	p__Firmicutes_A	c__Clostridia_A	o__Christensenellales	f__CAG-138	g__RUG472	s__
	MAG2542	0	0	1	0	0	0	2	0	0	0	0	0	0	d__Bacteria	p__Bacteroidota	c__Bacteroidia	o__Bacteroidales	f__UBA932	g__RC9	s__
	MAG2544	0	0	1	0	0	0	1	1	0	0	0	0	0	d__Bacteria	p__Firmicutes_A	c__Clostridia	o__Oscillospirales	f__Oscillospiraceae	g__	s__
	MAG2545	0	0	1	0	0	0	1	0	0	0	0	0	0	d__Bacteria	p__Bacteroidota	c__Bacteroidia	o__Bacteroidales	f__Bacteroidaceae	g__UBA1189	s__
	MAG2547	0	0	1	0	0	0	1	0	0	0	0	0	0	d__Bacteria	p__Bacteroidota	c__Bacteroidia	o__Bacteroidales	f__Bacteroidaceae	g__UBA4372	s__
	MAG2551	0	0	1	0	0	0	1	0	0	0	0	0	0	d__Bacteria	p__Bacteroidota	c__Bacteroidia	o__Bacteroidales	f__Bacteroidaceae	g__Prevotella	s__Prevotella_sp900316285
	MAG2554	0	0	0	0	1	0	1	0	0	0	0	0	0	d__Bacteria	p__Synergistota	c__Synergistia	o__Synergistales	f__Synergistaceae	g__Synergistes	s__Synergistes_jonesii
	MAG2555	0	0	1	0	0	0	1	0	0	0	0	0	0	d__Bacteria	p__Bacteroidota	c__Bacteroidia	o__Bacteroidales	f__F082	g__F082	s__F082_sp001543395
	MAG2569	0	0	1	0	0	0	1	0	0	0	0	0	0	d__Bacteria	p__Bacteroidota	c__Bacteroidia	o__Bacteroidales	f__F082	g__F082	s__
	MAG2570	0	0	1	0	0	0	1	0	0	0	0	0	0	d__Bacteria	p__Bacteroidota	c__Bacteroidia	o__Bacteroidales	f__WCHB1-69	g__	s__
	MAG2579	0	0	1	0	0	0	1	0	0	0	0	0	0	d__Bacteria	p__Bacteroidota	c__Bacteroidia	o__Bacteroidales	f__Bacteroidaceae	g__Prevotella	s__
	MAG2581	0	0	0	0	1	0	2	0	0	0	0	0	0	d__Bacteria	p__Firmicutes_A	c__Clostridia_A	o__Christensenellales	f__CAG-74	g__RUG563	s__
	MAG2586	0	0	0	0	1	0	1	0	0	1	0	0	0	d__Bacteria	p__Firmicutes_A	c__Clostridia	o__Oscillospirales	f__Acutalibacteraceae	g__UBA1213	s__
	MAG2588	0	0	1	0	0	0	1	0	0	0	0	0	0	d__Bacteria	p__Firmicutes_A	c__Clostridia	o__Oscillospirales	f__Butyricicoccaceae	g__	s__
	MAG2592	0	0	0	0	1	0	1	0	1	0	0	0	0	d__Bacteria	p__Firmicutes_A	c__Clostridia_A	o__Christensenellales	f__CAG-74	g__SFMI01	s__
	MAG2596	0	0	1	0	0	0	2	0	0	0	0	0	0	d__Bacteria	p__Firmicutes_A	c__Clostridia_A	o__Christensenellales	f__CAG-138	g__RUG472	s__
	MAG2597	0	0	1	0	0	0	1	0	0	0	0	0	0	d__Bacteria	p__Bacteroidota	c__Bacteroidia	o__Bacteroidales	f__F082	g__F082	s__
	MAG2599	0	0	1	0	0	0	1	0	0	0	0	0	0	d__Bacteria	p__Firmicutes_A	c__Clostridia_A	o__Christensenellales	f__CAG-138	g__UBA3857	s__UBA3857_sp900313585
	MAG2600	0	0	1	0	0	0	1	0	0	0	0	0	0	d__Bacteria	p__Firmicutes_A	c__Clostridia	o__Oscillospirales	f__Oscillospiraceae	g__CAG-110	s__
	MAG2601	0	0	1	0	0	0	1	0	0	0	0	0	0	d__Bacteria	p__Proteobacteria	c__Gammaproteobacteria	o__Burkholderiales	f__Rhodocyclaceae	g__UBA2357	s__
	MAG2605	0	0	1	0	0	0	1	0	0	0	0	0	0	d__Bacteria	p__Bacteroidota	c__Bacteroidia	o__Bacteroidales	f__UBA932	g__RC9	s__RC9_sp900321245
	MAG2606	0	0	1	0	0	0	2	0	0	1	0	0	0	d__Bacteria	p__Firmicutes_A	c__Clostridia_A	o__Christensenellales	f__CAG-138	g__UBA3792	s__
	MAG2607	0	0	0	0	1	0	1	0	0	1	0	0	0	d__Bacteria	p__Firmicutes_A	c__Clostridia	o__Oscillospirales	f__Acutalibacteraceae	g__RUG762	s__
	MAG2609	0	0	0	0	1	0	1	0	0	0	0	0	0	d__Bacteria	p__Firmicutes_A	c__Clostridia_A	o__Christensenellales	f__CAG-74	g__UBA1224	s__
	MAG2611	0	0	1	0	0	0	1	0	0	0	0	0	0	d__Bacteria	p__Firmicutes_A	c__Clostridia	o__Lachnospirales	f__Lachnospiraceae	g__UBA1712	s__
	MAG2612	0	0	1	0	0	0	1	1	0	0	0	0	0	d__Bacteria	p__Firmicutes_A	c__Clostridia	o__Lachnospirales	f__Lachnospiraceae	g__AC2028	s__
	MAG2619	0	0	1	0	0	0	1	0	0	0	0	0	0	d__Bacteria	p__Bacteroidota	c__Bacteroidia	o__Bacteroidales	f__Bacteroidaceae	g__UBA2918	s__
	MAG2620	0	0	0	1	0	0	1	0	0	0	0	0	0	d__Bacteria	p__Proteobacteria	c__Gammaproteobacteria	o__Burkholderiales	f__Neisseriaceae	g__QFNR01	s__
Propionate:	name	L-Lactate_Propanoyl-CoA	L-Lactate_Propanoyl-CoA	L-Lactate_Propanoyl-CoA	L-Lactate_Propanoyl-CoA	L-Lactate_Propanoyl-CoA	Succinate_Propanoyl-CoA	Succinate_Propanoyl-CoA	Succinate_Propanoyl-CoA	Succinate_Propanoyl-CoA	Succinate_Propanoyl-CoA	Succinate_Propanoyl-CoA	Acetyl-CoA_Propanoyl-CoA	Acetyl-CoA_Propanoyl-CoA	Acetyl-CoA_Propanoyl-CoA	Acetyl-CoA_Propanoyl-CoA	Acetyl-CoA_Propanoyl-CoA	Acetyl-CoA_Propanoyl-CoA	Acetyl-CoA_Propanoyl-CoA	Acetyl-CoA_Propanoyl-CoA	Acetyl-CoA_Propanoyl-CoA	Propanoyl-CoA_Propanoate_I	Propanoyl-CoA_Propanoate_I	Propanoyl-CoA_Propanoate_I	Propanoyl-CoA_Propanoate_I	Propanoyl-CoA_Propanoate_I	Propanoyl-CoA_Propanoate_I	Propanoyl-CoA_Propanoate_I	Propanoyl-CoA_Propanoate_I	Propanoyl-CoA_Propanoate_II	Propanoyl-CoA_Propanoate_II	Propanoyl-CoA_Propanoate_II	Propanoyl-CoA_Propanoate_II	Propanoyl-CoA_Propanoate_II	Propanoyl-CoA_Propanoate_II	Propanoyl-CoA_Propanoate_II	Propanoyl-CoA_Propanoate_II
	step	1	2	2	3	3	1	2	2	2	3	4	1	1	1	1	1	4	4	4	4	1	1	1	1	1	1	2	2	1	1	1	1	1	1	1	1
	EC number	2.8.3.1	4.2.1.54	4.2.1.54	1.3.8.1	1.3.1.-	2.8.3.27	5.4.99.2	5.4.99.2	5.4.99.2	5.1.99.1	4.1.1.-	4.1.1.9	6.4.1.2	6.4.1.2	6.4.1.2	1.2.1.18	4.2.1.17	4.2.1.17	4.2.1.17	4.2.1.17	2.3.1.54	1.2.7.1	1.2.7.1	1.2.7.1	1.2.7.1	1.2.7.1	2.7.2.1	2.7.2.15	2.3.1.8	2.3.1.8	2.3.1.8	2.3.1.222	2.8.3.1	6.2.1.13	6.2.1.1	6.2.1.17
	K number	K01026	K20626	K20627	K00248	K19745	K22214	K01847	K01848	K01849	K05606	K11264	K01578	K01961	K01962	K01963	K00140	K01692	K01715	K01782	K01825	K00656	K00169	K00170	K00171	K00172	K03737	K00925	K00932	K00625	K13788	K15024	K13923	K01026	K24012	K01895	K01908	domain	phylum	class	order	family	genus	species
	CMAG0264	0	0	0	1	0	0	0	0	0	0	0	0	0	0	0	0	1	1	0	0	1	0	0	0	1	0	1	0	1	0	0	0	0	0	0	0	d__Bacteria	p__Firmicutes_A	c__Clostridia	o__Lachnospirales	f__Lachnospiraceae	g__	s__
	CMAG0273	1	0	0	1	0	0	0	0	0	0	0	0	0	0	0	0	1	1	0	0	1	2	1	1	2	0	1	0	1	0	0	0	1	0	0	0	d__Bacteria	p__Firmicutes_A	c__Clostridia	o__Lachnospirales	f__Lachnospiraceae	g__CAG-590	s__
	CMAG0325	0	0	0	1	0	0	0	0	0	0	0	0	1	1	1	0	1	1	0	0	1	0	0	0	0	0	1	0	1	0	0	0	0	0	0	0	d__Bacteria	p__Firmicutes_A	c__Clostridia	o__Lachnospirales	f__Lachnospiraceae	g__CAG-411	s__
	CMAG0428	0	0	0	1	0	0	0	0	0	0	0	0	0	1	1	0	1	1	0	0	1	1	0	0	1	0	0	0	0	0	0	0	0	0	0	0	d__Bacteria	p__Firmicutes_A	c__Clostridia	o__Lachnospirales	f__Lachnospiraceae	g__CAG-95	s__
	CMAG0471	0	0	0	1	0	0	0	0	0	0	0	0	0	1	1	0	1	1	0	0	1	0	0	0	0	0	1	0	1	0	0	0	0	0	0	0	d__Bacteria	p__Firmicutes_A	c__Clostridia	o__Lachnospirales	f__Lachnospiraceae	g__COE1	s__
	CMAG1160	0	0	0	1	0	0	0	0	0	0	0	0	0	0	0	0	1	1	0	0	2	2	1	1	2	0	1	0	1	0	1	0	0	0	0	0	d__Bacteria	p__Firmicutes_A	c__Clostridia	o__Lachnospirales	f__Lachnospiraceae	g__SFDP01	s__
	CMAG1419	0	0	0	1	0	0	0	0	0	0	0	0	0	0	0	0	1	1	0	0	0	2	1	1	2	0	1	0	1	0	0	0	0	0	0	0	d__Bacteria	p__Firmicutes_A	c__Clostridia	o__Lachnospirales	f__Lachnospiraceae	g__SFDP01	s__
	CMAG1643	0	0	0	1	0	0	0	0	0	0	0	0	0	0	0	0	1	1	0	0	1	1	1	1	1	0	0	0	0	0	0	0	0	0	0	0	d__Bacteria	p__Firmicutes_A	c__Clostridia	o__Lachnospirales	f__Lachnospiraceae	g__CAG-127	s__
	CMAG1734	0	0	0	1	0	0	0	0	0	0	0	0	1	0	1	0	1	1	0	0	0	1	1	1	1	0	0	0	0	0	0	0	0	0	0	0	d__Bacteria	p__Firmicutes_A	c__Clostridia	o__Lachnospirales	f__Lachnospiraceae	g__Acetatifactor	s__
	CMAG1735	0	0	0	1	0	0	0	0	0	0	0	0	0	1	1	0	1	1	0	0	0	1	1	1	1	0	1	0	1	0	0	0	0	0	0	0	d__Bacteria	p__Firmicutes_A	c__Clostridia	o__Lachnospirales	f__Lachnospiraceae	g__CAG-194	s__
	CMAG1777	0	0	0	1	0	0	0	0	0	0	0	0	0	1	1	0	1	1	0	0	0	1	1	1	1	0	1	0	1	0	0	0	0	0	0	0	d__Bacteria	p__Firmicutes_A	c__Clostridia	o__Lachnospirales	f__Lachnospiraceae	g__Acetatifactor	s__
	CMAG1790	0	0	0	1	0	0	0	0	0	0	0	0	0	1	1	0	1	1	0	0	1	1	1	1	1	0	1	0	1	0	0	0	0	0	0	0	d__Bacteria	p__Firmicutes_A	c__Clostridia	o__Lachnospirales	f__Lachnospiraceae	g__CAG-127	s__
	CMAG1873	0	0	0	1	0	0	0	0	0	0	0	0	0	0	0	0	1	1	0	0	1	0	0	0	0	0	1	0	1	0	0	0	0	0	0	0	d__Bacteria	p__Firmicutes_A	c__Clostridia	o__Lachnospirales	f__Lachnospiraceae	g__UMGS2037	s__
	CMAG1969	0	0	0	1	0	0	0	0	0	0	0	0	0	0	0	0	1	1	0	0	0	0	0	0	0	0	0	0	0	0	0	0	0	0	0	0	d__Bacteria	p__Firmicutes_A	c__Clostridia	o__Lachnospirales	f__Lachnospiraceae	g__Acetatifactor	s__
	CMAG1993	1	0	0	1	0	0	0	0	0	0	0	0	1	1	1	0	1	1	0	0	1	1	1	1	1	0	1	0	1	0	0	0	1	0	0	0	d__Bacteria	p__Firmicutes_A	c__Clostridia	o__Lachnospirales	f__Lachnospiraceae	g__Acetatifactor	s__
	CMAG2033	0	0	0	1	0	0	0	0	0	0	0	0	0	0	0	0	1	1	0	0	0	1	1	1	1	0	1	0	1	0	0	0	0	0	0	0	d__Bacteria	p__Firmicutes_A	c__Clostridia	o__Lachnospirales	f__Lachnospiraceae	g__CAG-590	s__
	CMAG2181	0	0	0	1	0	0	0	0	0	0	0	0	0	1	1	0	1	1	0	0	1	1	1	1	1	0	1	0	1	0	0	0	0	0	0	0	d__Bacteria	p__Firmicutes_A	c__Clostridia	o__Lachnospirales	f__Lachnospiraceae	g__	s__
	CMAG2259	0	0	0	1	0	0	0	0	0	0	0	0	0	1	1	0	1	1	0	0	1	1	1	1	1	1	1	0	1	0	0	0	0	0	0	0	d__Bacteria	p__Firmicutes_A	c__Clostridia	o__Lachnospirales	f__Lachnospiraceae	g__	s__
	CMAG2332	0	0	0	1	0	0	0	0	0	0	0	0	1	1	1	0	1	1	0	0	1	0	0	0	0	1	2	0	1	0	0	0	0	0	0	0	d__Bacteria	p__Firmicutes_A	c__Clostridia	o__Clostridiales	f__Clostridiaceae	g__Clostridium	s__
	CMAG2339	0	0	0	2	0	0	0	0	0	0	0	0	1	0	1	0	1	1	0	0	2	0	0	0	0	1	1	0	1	0	1	0	0	0	0	0	d__Bacteria	p__Firmicutes_A	c__Clostridia	o__Lachnospirales	f__Lachnospiraceae	g__SFDP01	s__
	CMAG2704	0	0	0	1	0	0	0	0	0	0	0	0	0	1	1	0	1	1	0	0	1	1	1	1	1	0	1	0	1	0	0	0	0	0	0	0	d__Bacteria	p__Firmicutes_A	c__Clostridia	o__Lachnospirales	f__Lachnospiraceae	g__	s__
	CMAG2727	0	0	0	1	0	0	0	0	0	0	0	0	0	0	1	0	1	1	0	0	1	1	1	1	1	0	1	0	1	0	0	0	0	0	0	0	d__Bacteria	p__Firmicutes_A	c__Clostridia	o__Lachnospirales	f__Lachnospiraceae	g__CAG-194	s__
	CMAG2736	0	0	0	1	0	0	0	0	0	0	0	0	0	1	1	0	1	1	0	0	1	1	0	0	1	0	1	0	1	0	0	0	0	0	0	0	d__Bacteria	p__Firmicutes_A	c__Clostridia	o__Lachnospirales	f__Lachnospiraceae	g__COE1	s__
	CMAG2754	0	0	0	1	0	0	0	0	0	0	0	0	0	0	0	0	1	1	0	0	0	1	1	1	1	0	0	0	0	0	0	0	0	0	0	0	d__Bacteria	p__Firmicutes_A	c__Clostridia	o__Lachnospirales	f__Lachnospiraceae	g__Acetatifactor	s__
	CMAG2768	0	0	0	1	0	0	0	0	0	0	0	0	0	1	1	0	1	1	0	0	1	1	1	1	1	0	1	0	1	0	0	0	0	0	0	0	d__Bacteria	p__Firmicutes_A	c__Clostridia	o__Lachnospirales	f__Lachnospiraceae	g__UBA7050	s__
	CMAG2805	0	0	0	1	0	0	0	0	0	0	0	0	0	1	1	0	1	1	0	0	2	0	0	0	0	0	0	0	1	0	1	0	0	0	0	0	d__Bacteria	p__Firmicutes_A	c__Clostridia	o__Lachnospirales	f__Lachnospiraceae	g__SFDP01	s__
	CMAG2879	0	0	0	1	0	0	0	0	0	0	0	0	0	0	0	0	1	1	0	0	1	0	0	0	0	0	1	0	1	0	0	0	0	0	0	0	d__Bacteria	p__Firmicutes_A	c__Clostridia	o__Lachnospirales	f__Lachnospiraceae	g__CAG-95	s__
	CMAG2966	0	0	0	1	0	0	0	0	0	0	0	0	0	0	0	0	1	1	0	0	0	1	0	0	1	0	1	0	1	0	0	0	0	0	0	0	d__Bacteria	p__Firmicutes_A	c__Clostridia	o__Lachnospirales	f__Lachnospiraceae	g__CAG-510	s__
	CMAG3029	0	0	0	1	0	0	0	0	0	0	0	0	0	1	1	0	1	1	0	0	1	1	1	1	1	0	1	0	1	0	0	0	0	0	0	0	d__Bacteria	p__Firmicutes_A	c__Clostridia	o__Lachnospirales	f__Lachnospiraceae	g__NK4A136	s__
	CMAG3117	0	0	0	1	0	0	0	0	0	0	0	0	0	0	0	0	1	1	0	0	1	2	1	1	2	1	1	0	1	0	0	0	0	0	0	0	d__Bacteria	p__Firmicutes_A	c__Clostridia	o__Lachnospirales	f__Lachnospiraceae	g__Roseburia	s__
	CMAG3123	0	0	0	1	0	0	0	0	0	0	0	0	1	1	1	0	1	1	0	0	2	0	0	0	0	1	1	0	1	0	0	0	0	0	0	0	d__Bacteria	p__Firmicutes_A	c__Clostridia	o__Lachnospirales	f__Lachnospiraceae	g__SZUA-448	s__
	CMAG3126	0	0	0	1	0	0	0	0	0	0	0	0	0	1	0	0	1	1	0	0	0	0	0	0	1	0	1	0	1	0	0	0	0	0	0	0	d__Bacteria	p__Firmicutes_A	c__Clostridia	o__Lachnospirales	f__Lachnospiraceae	g__CAG-194	s__
	CMAG3134	0	0	0	1	0	0	0	0	0	0	0	0	0	0	0	0	1	1	0	0	1	0	0	0	0	0	1	0	1	0	0	0	0	0	0	0	d__Bacteria	p__Firmicutes_A	c__Clostridia	o__Lachnospirales	f__Lachnospiraceae	g__	s__
	CMAG3146	0	0	0	1	0	0	0	0	0	0	0	0	1	0	3	0	1	1	0	0	1	1	1	1	1	0	1	0	1	0	0	0	0	0	0	0	d__Bacteria	p__Firmicutes_A	c__Clostridia	o__Lachnospirales	f__Lachnospiraceae	g__CAG-127	s__
	CMAG3152	0	0	0	1	0	0	0	0	0	0	0	0	1	1	1	0	1	0	0	0	1	0	0	0	0	0	1	0	1	0	0	0	0	0	0	0	d__Bacteria	p__Firmicutes_A	c__Clostridia	o__Lachnospirales	f__Lachnospiraceae	g__	s__
	CMAG3158	0	0	0	1	0	0	0	0	0	0	0	0	0	0	0	0	1	1	0	0	0	0	0	0	0	0	1	0	1	0	0	0	0	0	0	0	d__Bacteria	p__Firmicutes_A	c__Clostridia	o__Lachnospirales	f__Lachnospiraceae	g__Butyrivibrio_A	s__
	CMAG3176	0	0	0	1	0	0	0	0	0	0	0	0	0	1	1	0	1	1	0	0	1	0	0	1	1	0	0	0	1	0	0	0	0	0	0	0	d__Bacteria	p__Firmicutes_A	c__Clostridia	o__Lachnospirales	f__Lachnospiraceae	g__COE1	s__
	CMAG3204	0	0	0	1	0	0	0	0	0	0	0	0	0	0	0	0	1	1	0	0	1	0	0	0	0	0	1	0	0	0	0	0	0	0	0	0	d__Bacteria	p__Firmicutes_A	c__Clostridia	o__Lachnospirales	f__Lachnospiraceae	g__Butyrivibrio_A	s__
	CMAG3228	0	0	0	1	0	0	0	0	0	0	0	0	0	1	1	0	1	1	0	0	1	1	1	1	1	0	1	0	1	0	0	0	0	0	0	0	d__Bacteria	p__Firmicutes_A	c__Clostridia	o__Lachnospirales	f__Lachnospiraceae	g__CAG-127	s__
	CMAG3326	0	0	0	1	0	0	0	0	0	0	0	0	0	1	1	0	1	1	0	0	1	0	1	1	1	0	1	0	1	0	0	0	0	0	0	0	d__Bacteria	p__Firmicutes_A	c__Clostridia	o__Lachnospirales	f__Lachnospiraceae	g__CAG-127	s__
	CMAG3349	0	0	0	1	0	0	0	0	0	0	0	0	1	1	1	0	1	1	0	0	1	1	1	1	1	0	1	0	0	0	0	0	0	0	0	0	d__Bacteria	p__Firmicutes_A	c__Clostridia	o__Lachnospirales	f__Lachnospiraceae	g__CAG-603	s__
	CMAG3481	0	0	0	1	0	0	0	0	0	0	0	0	0	0	0	0	1	1	0	0	1	1	1	1	1	0	1	0	1	0	0	0	0	0	0	0	d__Bacteria	p__Firmicutes_A	c__Clostridia	o__Lachnospirales	f__Lachnospiraceae	g__Butyrivibrio_A	s__
	CMAG3490	0	0	0	1	0	0	0	0	0	0	0	0	0	0	0	0	1	1	0	0	1	0	0	0	0	0	1	0	1	0	0	0	0	0	0	0	d__Bacteria	p__Firmicutes_A	c__Clostridia	o__Lachnospirales	f__Lachnospiraceae	g__SFDP01	s__
	MAG1085	0	0	0	2	0	0	0	0	0	0	0	0	0	0	0	0	1	1	0	0	0	0	0	0	0	1	1	0	0	0	0	0	0	0	0	0	d__Bacteria	p__Firmicutes_A	c__Clostridia_A	o__Christensenellales	f__CAG-138	g__PeH17	s__
	MAG1414	0	0	0	2	0	0	0	0	0	0	0	0	0	0	0	0	1	1	0	0	0	0	0	0	0	1	1	0	0	0	0	0	0	0	0	0	d__Bacteria	p__Firmicutes_A	c__Clostridia	o__Lachnospirales	f__Lachnospiraceae	g__	s__
	MAG1526	0	0	0	1	0	0	0	0	0	0	0	0	0	1	1	0	1	1	0	0	0	1	1	1	0	1	1	0	1	0	0	0	0	0	0	0	d__Bacteria	p__Firmicutes_A	c__Clostridia	o__Lachnospirales	f__Lachnospiraceae	g__Eubacterium_Q	s__
	MAG1711	1	0	0	2	0	0	0	0	0	0	0	0	0	0	0	0	1	1	0	0	0	0	0	0	0	1	0	0	1	0	0	0	1	0	0	0	d__Bacteria	p__Firmicutes_A	c__Clostridia	o__Lachnospirales	f__Lachnospiraceae	g__	s__
	MAG1719	0	0	0	1	0	0	0	0	0	0	0	0	0	0	0	0	1	1	0	0	0	0	0	0	0	1	1	0	0	0	0	0	0	0	0	0	d__Bacteria	p__Spirochaetota	c__Spirochaetia	o__Treponematales	f__Treponemataceae	g__Treponema_D	s__
	MAG1726	1	0	0	2	0	0	0	0	0	0	0	0	0	0	0	0	1	1	0	0	0	0	0	0	0	2	1	0	0	0	0	0	1	0	0	0	d__Bacteria	p__Firmicutes_A	c__Clostridia	o__Peptostreptococcales	f__Anaerovoracaceae	g__	s__
	MAG1739	1	0	0	1	0	0	0	0	0	0	0	0	0	1	1	0	1	1	0	0	0	1	1	0	1	1	1	0	1	0	0	0	1	0	0	0	d__Bacteria	p__Firmicutes_A	c__Clostridia	o__Lachnospirales	f__Lachnospiraceae	g__Eubacterium_Q	s__Eubacterium_Q_sp002349225
	MAG2207	0	0	0	1	0	1	1	0	0	1	0	0	0	0	0	0	1	1	0	0	0	0	0	0	0	1	1	0	1	0	0	0	0	0	0	0	d__Bacteria	p__Bacteroidota	c__Bacteroidia	o__Bacteroidales	f__Porphyromonadaceae	g__Porphyromonas_A	s__
	MAG2262	0	0	0	1	0	0	0	0	0	0	0	0	0	0	0	0	1	1	0	0	1	1	1	1	1	0	1	0	1	0	0	0	0	0	0	0	d__Bacteria	p__Firmicutes_A	c__Clostridia	o__Lachnospirales	f__Lachnospiraceae	g__CAG-590	s__
	MAG2299	0	0	0	2	0	0	0	0	0	0	0	0	0	1	1	0	1	1	0	0	1	0	0	0	0	1	1	0	0	0	0	0	0	0	0	0	d__Bacteria	p__Fusobacteriota	c__Fusobacteriia	o__Fusobacteriales	f__Fusobacteriaceae	g__Fusobacterium	s__
	MAG2300	0	0	0	1	0	1	1	0	0	1	0	0	0	0	0	0	1	1	0	0	1	0	0	0	0	1	1	0	1	0	0	0	0	0	0	0	d__Bacteria	p__Bacteroidota	c__Bacteroidia	o__Bacteroidales	f__Porphyromonadaceae	g__Porphyromonas_A	s__Porphyromonas_A_canoris
	MAG2304	0	0	0	2	0	0	0	0	0	0	0	0	1	1	1	0	1	1	0	0	1	0	0	0	0	1	1	0	0	0	1	0	0	0	0	0	d__Bacteria	p__Firmicutes_A	c__Clostridia	o__Peptostreptococcales	f__Anaerovoracaceae	g__S5-A14a	s__S5-A14a_sp900112915
	MAG2305	0	0	0	1	0	0	0	0	0	0	0	0	0	0	0	0	1	1	0	0	0	0	0	0	0	1	1	0	1	0	0	0	0	0	0	0	d__Bacteria	p__Firmicutes_A	c__Clostridia_A	o__Christensenellales	f__CAG-138	g__UBA1685	s__UBA1685_sp002320595
	MAG2313	1	0	0	2	0	0	0	0	0	0	0	0	1	1	1	0	2	1	0	0	0	1	1	1	1	1	1	0	1	0	1	0	1	0	0	0	d__Bacteria	p__Firmicutes_A	c__Clostridia	o__Oscillospirales	f__Oscillospiraceae	g__Flavonifractor	s__Flavonifractor_sp900549795
	MAG2314	0	0	0	2	0	0	0	0	0	0	0	0	1	0	0	0	1	1	0	0	0	0	0	0	0	2	1	0	0	0	0	0	0	0	0	0	d__Bacteria	p__Fusobacteriota	c__Fusobacteriia	o__Fusobacteriales	f__Fusobacteriaceae	g__Fusobacterium_C	s__
	MAG2423	0	0	0	1	0	1	1	0	0	1	0	0	0	0	0	0	1	1	0	0	1	0	0	0	0	1	1	0	1	0	0	0	0	0	0	0	d__Bacteria	p__Bacteroidota	c__Bacteroidia	o__Bacteroidales	f__Porphyromonadaceae	g__Porphyromonas_A	s__
	MAG2544	0	0	0	3	0	0	0	0	0	0	0	0	0	0	0	0	2	2	0	0	1	0	0	0	0	2	1	0	1	0	0	0	0	0	0	0	d__Bacteria	p__Firmicutes_A	c__Clostridia	o__Oscillospirales	f__Oscillospiraceae	g__	s__
Butyrate:	name	Acetyl-CoA_Butanoyl-CoA	Acetyl-CoA_Butanoyl-CoA	Acetyl-CoA_Butanoyl-CoA	Acetyl-CoA_Butanoyl-CoA	Acetyl-CoA_Butanoyl-CoA	Acetyl-CoA_Butanoyl-CoA	Acetyl-CoA_Butanoyl-CoA	Acetyl-CoA_Butanoyl-CoA	Acetyl-CoA_Butanoyl-CoA	Acetyl-CoA_Butanoyl-CoA	Acetyl-CoA_Butanoyl-CoA	Acetyl-CoA_Butanoyl-CoA	Acetyl-CoA_Butanoyl-CoA	Acetyl-CoA_Butanoyl-CoA	Acetyl-CoA_Butanoyl-CoA	Butanoyl-CoA_Butyrate_I	Butanoyl-CoA_Butyrate_I	Butanoyl-CoA_Butyrate_II	Butanoyl-CoA_Butyrate_II	Butanoyl-CoA_Butyrate_II
	step	1	1	1	2	2	2	2	2	2	3	3	3	3	4	4	1	2	1	1	1
	EC number	2.3.1.9	2.3.1.9	2.3.1.9	1.1.1.157	1.1.1.35	1.1.1.35	1.1.1.35	1.1.1.35	1.1.1.35	4.2.1.17	4.2.1.17	4.2.1.17	4.2.1.17	1.3.1.44	1.3.8.1	2.3.1.19	2.7.2.7	2.8.3.8	2.8.3.8	2.8.3.8
	K number	K00626	K00023	K17865	K00074	K00022	K07516	K08683	K01782	K01825	K01782	K01825	K01692	K01715	K00209	K00248	K00634	K00929	K01034	K01035	K19709	domain	phylum	class	order	family	genus	species
	CMAG0065	0	0	0	0	0	0	0	0	0	0	0	0	0	0	0	0	0	0	0	0	d__Bacteria	p__Bacteroidota	c__Bacteroidia	o__Bacteroidales	f__Bacteroidaceae	g__	s__
	CMAG0080	0	0	0	0	0	0	0	0	0	0	0	0	0	0	0	0	0	0	0	0	d__Bacteria	p__Bacteroidota	c__Bacteroidia	o__Bacteroidales	f__Bacteroidaceae	g__	s__
	CMAG0136	0	0	0	0	0	0	0	0	0	0	0	0	0	0	0	0	0	0	0	0	d__Bacteria	p__Bacteroidota	c__Bacteroidia	o__Bacteroidales	f__Paludibacteraceae	g__RF16	s__
	CMAG0154	0	0	0	0	0	0	0	0	0	0	0	0	0	0	0	0	1	0	0	0	d__Bacteria	p__Bacteroidota	c__Bacteroidia	o__Bacteroidales	f__Bacteroidaceae	g__	s__
	CMAG0253	0	0	0	0	0	0	0	0	0	0	0	0	0	0	0	0	0	0	0	0	d__Bacteria	p__Bacteroidota	c__Bacteroidia	o__Bacteroidales	f__Paludibacteraceae	g__RUG163	s__
	CMAG0272	0	0	0	0	0	0	0	0	0	0	0	0	0	0	0	0	0	0	0	0	d__Bacteria	p__Bacteroidota	c__Bacteroidia	o__Bacteroidales	f__Paludibacteraceae	g__RUG163	s__
	CMAG0312	0	0	0	0	0	0	0	0	0	0	0	0	0	0	0	0	0	0	0	0	d__Bacteria	p__Bacteroidota	c__Bacteroidia	o__Bacteroidales	f__Muribaculaceae	g__M3	s__
	CMAG0341	0	0	0	0	0	0	0	0	0	0	0	0	0	0	0	0	0	0	0	0	d__Bacteria	p__Bacteroidota	c__Bacteroidia	o__Bacteroidales	f__Bacteroidaceae	g__	s__
	CMAG0481	0	0	0	0	0	0	0	0	0	0	0	0	0	0	0	0	0	0	0	0	d__Bacteria	p__Bacteroidota	c__Bacteroidia	o__Bacteroidales	f__Bacteroidaceae	g__UBA1189	s__
	CMAG0603	0	0	0	0	0	0	0	0	0	0	0	0	0	0	0	0	0	0	0	0	d__Bacteria	p__Bacteroidota	c__Bacteroidia	o__Bacteroidales	f__Bacteroidaceae	g__UBA4334	s__
	CMAG0646	0	0	0	0	0	0	0	0	0	0	0	0	0	0	0	0	0	0	0	0	d__Bacteria	p__Bacteroidota	c__Bacteroidia	o__Bacteroidales	f__UBA11471	g__UBA11471	s__
	CMAG0704	0	0	0	0	0	0	0	0	0	0	0	0	0	0	0	0	0	0	0	0	d__Bacteria	p__Bacteroidota	c__Bacteroidia	o__Bacteroidales	f__Barnesiellaceae	g__Barnesiella	s__
	CMAG0727	0	0	0	0	0	0	0	0	0	0	0	0	0	0	0	0	0	0	0	0	d__Bacteria	p__Bacteroidota	c__Bacteroidia	o__Bacteroidales	f__Bacteroidaceae	g__	s__
	CMAG0810	0	0	0	1	0	0	0	0	0	0	0	1	1	0	1	0	0	1	1	0	d__Bacteria	p__Bacteroidota	c__Bacteroidia	o__Bacteroidales	f__Barnesiellaceae	g__Barnesiella	s__
	CMAG0841	0	0	0	0	0	0	0	0	0	0	0	0	0	0	0	0	0	0	0	0	d__Bacteria	p__Bacteroidota	c__Bacteroidia	o__Bacteroidales	f__Paludibacteraceae	g__RF16	s__
	CMAG0885	0	0	0	0	0	0	0	0	0	0	0	0	0	0	0	0	0	0	0	0	d__Bacteria	p__Bacteroidota	c__Bacteroidia	o__Bacteroidales	f__Paludibacteraceae	g__RF16	s__
	CMAG0953	0	0	0	0	0	0	0	0	0	0	0	0	0	0	0	0	0	0	0	0	d__Bacteria	p__Bacteroidota	c__Bacteroidia	o__Bacteroidales	f__Bacteroidaceae	g__	s__
	CMAG0976	0	0	0	0	0	0	0	0	0	0	0	0	0	0	0	0	0	0	0	0	d__Bacteria	p__Bacteroidota	c__Bacteroidia	o__Bacteroidales	f__Bacteroidaceae	g__	s__
	CMAG1069	0	0	0	0	0	0	0	0	0	0	0	0	0	0	0	0	0	0	0	0	d__Bacteria	p__Bacteroidota	c__Bacteroidia	o__Bacteroidales	f__Bacteroidaceae	g__	s__
	CMAG1089	0	0	0	0	0	0	0	0	0	0	0	0	0	0	0	0	0	0	0	0	d__Bacteria	p__Bacteroidota	c__Bacteroidia	o__Bacteroidales	f__Paludibacteraceae	g__RUG163	s__
	CMAG1101	0	0	0	0	0	0	0	0	0	0	0	0	0	0	0	0	0	0	0	0	d__Bacteria	p__Bacteroidota	c__Bacteroidia	o__Bacteroidales	f__Paludibacteraceae	g__RF16	s__
	CMAG1122	0	0	0	0	0	0	0	0	0	0	0	0	0	0	0	0	0	0	0	0	d__Bacteria	p__Bacteroidota	c__Bacteroidia	o__Bacteroidales	f__UBA11471	g__UBA11471	s__
	CMAG1129	0	0	0	0	0	0	0	0	0	0	0	0	0	0	0	0	0	0	0	0	d__Bacteria	p__Bacteroidota	c__Bacteroidia	o__Bacteroidales	f__Paludibacteraceae	g__RF16	s__
	CMAG1151	0	0	0	1	0	0	0	0	0	0	0	1	1	0	1	0	0	1	1	0	d__Bacteria	p__Bacteroidota	c__Bacteroidia	o__Bacteroidales	f__Barnesiellaceae	g__Barnesiella	s__
	CMAG1164	0	0	0	0	0	0	0	0	0	0	0	0	0	0	0	0	0	0	0	0	d__Bacteria	p__Bacteroidota	c__Bacteroidia	o__Bacteroidales	f__Muribaculaceae	g__M3	s__
	CMAG1171	0	0	0	0	0	0	0	0	0	0	0	0	0	0	0	0	0	0	0	0	d__Bacteria	p__Bacteroidota	c__Bacteroidia	o__Bacteroidales	f__Bacteroidaceae	g__	s__
	CMAG1312	0	0	0	0	0	0	0	0	0	0	0	0	0	0	0	0	0	0	0	0	d__Bacteria	p__Bacteroidota	c__Bacteroidia	o__Bacteroidales	f__Bacteroidaceae	g__	s__
	CMAG1331	0	0	0	0	0	0	0	0	0	0	0	0	0	0	0	0	1	0	0	0	d__Bacteria	p__Bacteroidota	c__Bacteroidia	o__Bacteroidales	f__Bacteroidaceae	g__Bacteroides	s__
	CMAG1349	0	0	0	0	0	0	0	0	0	0	0	0	0	0	0	0	0	0	0	0	d__Bacteria	p__Bacteroidota	c__Bacteroidia	o__Bacteroidales	f__Bacteroidaceae	g__UBA4334	s__
	CMAG1427	0	0	0	1	0	0	0	0	0	0	0	1	1	0	2	0	1	1	1	0	d__Bacteria	p__Bacteroidota	c__Bacteroidia	o__Bacteroidales	f__Marinifilaceae	g__Odoribacter	s__Odoribacter_splanchnicus
	CMAG1523	0	0	0	0	0	0	0	0	0	0	0	0	0	0	0	0	0	0	0	0	d__Bacteria	p__Bacteroidota	c__Bacteroidia	o__Bacteroidales	f__Muribaculaceae	g__M3	s__
	CMAG1571	0	0	0	0	0	0	0	0	0	0	0	0	0	0	0	0	1	0	0	0	d__Bacteria	p__Bacteroidota	c__Bacteroidia	o__Bacteroidales	f__Bacteroidaceae	g__Bacteroides	s__
	CMAG1784	0	0	0	0	0	0	0	0	0	0	0	0	0	0	0	0	1	0	0	0	d__Bacteria	p__Bacteroidota	c__Bacteroidia	o__Bacteroidales	f__Bacteroidaceae	g__Bacteroides	s__
	CMAG1799	0	0	0	0	0	0	0	0	0	0	0	0	0	0	0	0	1	0	0	0	d__Bacteria	p__Bacteroidota	c__Bacteroidia	o__Bacteroidales	f__Bacteroidaceae	g__Prevotella	s__
	CMAG1844	0	0	0	0	0	0	0	0	0	0	0	0	0	0	0	0	0	0	0	0	d__Bacteria	p__Bacteroidota	c__Bacteroidia	o__Bacteroidales	f__Bacteroidaceae	g__UBA4334	s__
	CMAG1853	0	0	0	0	0	0	0	0	0	0	0	0	0	0	0	0	1	0	0	0	d__Bacteria	p__Bacteroidota	c__Bacteroidia	o__Bacteroidales	f__Bacteroidaceae	g__OM05-12	s__
	CMAG1955	0	0	0	0	0	0	0	0	0	0	0	0	0	0	0	0	1	0	0	0	d__Bacteria	p__Bacteroidota	c__Bacteroidia	o__Bacteroidales	f__Paludibacteraceae	g__SFVR01	s__
	CMAG1990	0	0	0	0	0	0	0	0	0	0	0	0	0	0	0	0	0	0	0	0	d__Bacteria	p__Bacteroidota	c__Bacteroidia	o__Bacteroidales	f__Bacteroidaceae	g__UBA4334	s__
	CMAG1995	0	0	0	0	0	0	0	0	0	0	0	0	0	0	0	0	0	0	0	0	d__Bacteria	p__Bacteroidota	c__Bacteroidia	o__Bacteroidales	f__Barnesiellaceae	g__Barnesiella	s__Barnesiella_sp900538555
	CMAG2025	0	0	0	0	0	0	0	0	0	0	0	0	0	0	0	0	0	0	0	0	d__Bacteria	p__Bacteroidota	c__Bacteroidia	o__Bacteroidales	f__Muribaculaceae	g__SFRY01	s__SFRY01_sp004562065
	CMAG2212	0	0	0	0	0	0	0	0	0	0	0	0	0	0	0	0	1	0	0	0	d__Bacteria	p__Bacteroidota	c__Bacteroidia	o__Bacteroidales	f__Muribaculaceae	g__CAG-873	s__CAG-873_sp004553485
	CMAG2217	0	0	0	0	0	0	0	0	0	0	0	0	0	0	0	0	0	0	0	0	d__Bacteria	p__Bacteroidota	c__Bacteroidia	o__Bacteroidales	f__Bacteroidaceae	g__Prevotella	s__
	CMAG2357	0	0	0	0	0	0	0	0	0	0	0	0	0	0	0	0	0	0	0	0	d__Bacteria	p__Bacteroidota	c__Bacteroidia	o__Bacteroidales	f__Bacteroidaceae	g__Prevotella	s__
	CMAG2505	0	0	0	0	0	0	0	0	0	0	0	0	0	0	0	0	0	0	0	0	d__Bacteria	p__Bacteroidota	c__Bacteroidia	o__Bacteroidales	f__Bacteroidaceae	g__UBA4334	s__UBA4334_sp900316975
	CMAG2534	0	0	0	0	0	0	0	0	0	0	0	0	0	0	0	0	1	0	0	0	d__Bacteria	p__Bacteroidota	c__Bacteroidia	o__Bacteroidales	f__Bacteroidaceae	g__Phocaeicola	s__
	CMAG2655	0	0	0	0	0	0	0	0	0	0	0	0	0	0	0	0	0	0	0	0	d__Bacteria	p__Bacteroidota	c__Bacteroidia	o__Bacteroidales	f__Bacteroidaceae	g__Prevotella	s__
	CMAG2716	0	0	0	0	0	0	0	0	0	0	0	0	0	0	0	0	0	0	0	0	d__Bacteria	p__Bacteroidota	c__Bacteroidia	o__Bacteroidales	f__Bacteroidaceae	g__UBA4334	s__
	CMAG2820	0	0	0	0	0	0	0	0	0	0	0	0	0	0	0	0	0	0	0	0	d__Bacteria	p__Bacteroidota	c__Bacteroidia	o__Bacteroidales	f__Bacteroidaceae	g__UBA1179	s__
	CMAG2943	0	0	0	0	0	0	0	0	0	0	0	0	0	0	0	0	2	0	0	0	d__Bacteria	p__Bacteroidota	c__Bacteroidia	o__Bacteroidales	f__Bacteroidaceae	g__Bacteroides	s__
	CMAG2953	0	0	0	0	0	0	0	0	0	0	0	0	0	0	0	0	0	0	0	0	d__Bacteria	p__Bacteroidota	c__Bacteroidia	o__Bacteroidales	f__Muribaculaceae	g__	s__
	CMAG2957	0	0	0	0	0	0	0	0	0	0	0	0	0	0	0	0	0	0	0	0	d__Bacteria	p__Bacteroidota	c__Bacteroidia	o__Bacteroidales	f__Paludibacteraceae	g__RF16	s__
	CMAG2985	0	0	0	0	0	0	0	0	0	0	0	0	0	0	0	0	0	0	0	0	d__Bacteria	p__Bacteroidota	c__Bacteroidia	o__Bacteroidales	f__Bacteroidaceae	g__Phocaeicola	s__Phocaeicola_plebeius_B
	CMAG3069	0	0	0	0	0	0	0	0	0	0	0	0	0	0	0	0	0	0	0	0	d__Bacteria	p__Bacteroidota	c__Bacteroidia	o__Bacteroidales	f__Paludibacteraceae	g__RF16	s__
	CMAG3094	0	0	0	0	0	0	0	0	0	0	0	0	0	0	0	0	0	0	0	0	d__Bacteria	p__Bacteroidota	c__Bacteroidia	o__Bacteroidales	f__Muribaculaceae	g__UBA7173	s__
	CMAG3097	0	0	0	0	0	0	0	0	0	0	0	0	0	0	0	0	1	0	0	0	d__Bacteria	p__Bacteroidota	c__Bacteroidia	o__Bacteroidales	f__Bacteroidaceae	g__Bacteroides	s__
	CMAG3119	0	0	0	0	0	0	0	0	0	0	0	0	0	0	0	0	1	0	0	0	d__Bacteria	p__Bacteroidota	c__Bacteroidia	o__Bacteroidales	f__Bacteroidaceae	g__Bacteroides	s__
	CMAG3187	0	0	0	0	0	0	0	0	0	0	0	0	0	0	0	0	0	0	0	0	d__Bacteria	p__Bacteroidota	c__Bacteroidia	o__Bacteroidales	f__Muribaculaceae	g__CAG-873	s__
	CMAG3193	0	0	0	0	0	0	0	0	0	0	0	0	0	0	0	0	0	0	0	0	d__Bacteria	p__Bacteroidota	c__Bacteroidia	o__Bacteroidales	f__Muribaculaceae	g__SFTJ01	s__SFTJ01_sp004557385
	CMAG3221	0	0	0	0	0	0	0	0	0	0	0	0	0	0	0	0	0	0	0	0	d__Bacteria	p__Bacteroidota	c__Bacteroidia	o__Bacteroidales	f__Bacteroidaceae	g__UBA4372	s__UBA4372_sp004559785
	CMAG3244	0	0	0	0	0	0	0	0	0	0	0	0	0	0	0	0	0	0	0	0	d__Bacteria	p__Bacteroidota	c__Bacteroidia	o__Bacteroidales	f__Paludibacteraceae	g__RUG163	s__
	CMAG3320	0	0	0	0	0	0	0	0	0	0	0	1	0	0	0	0	1	0	0	0	d__Bacteria	p__Bacteroidota	c__Bacteroidia	o__Bacteroidales	f__Bacteroidaceae	g__Prevotella	s__Prevotella_sp002251295
	CMAG3333	0	0	0	0	0	0	0	0	0	0	0	0	0	0	0	0	0	0	0	0	d__Bacteria	p__Bacteroidota	c__Bacteroidia	o__Bacteroidales	f__Muribaculaceae	g__	s__
	CMAG3383	0	0	0	0	0	0	0	0	0	0	0	0	0	0	0	0	1	0	0	0	d__Bacteria	p__Bacteroidota	c__Bacteroidia	o__Bacteroidales	f__Muribaculaceae	g__CAG-873	s__CAG-873_sp004553485
	CMAG3393	0	0	0	0	0	0	0	0	0	0	0	0	0	0	0	0	1	0	0	0	d__Bacteria	p__Bacteroidota	c__Bacteroidia	o__Bacteroidales	f__Muribaculaceae	g__Paramuribaculum	s__Paramuribaculum_sp900551515
	CMAG3423	0	0	0	0	0	0	0	0	0	0	0	0	0	0	0	0	0	0	0	0	d__Bacteria	p__Bacteroidota	c__Bacteroidia	o__Bacteroidales	f__Tannerellaceae	g__Parabacteroides	s__
	CMAG3442	0	0	0	0	0	0	0	0	0	0	0	0	0	0	0	0	0	0	0	0	d__Bacteria	p__Bacteroidota	c__Bacteroidia	o__Bacteroidales	f__Paludibacteraceae	g__RF16	s__
	CMAG3451	0	0	0	0	0	0	0	0	0	0	0	0	0	0	0	0	1	0	0	0	d__Bacteria	p__Bacteroidota	c__Bacteroidia	o__Bacteroidales	f__Bacteroidaceae	g__Bacteroides	s__
	CMAG3480	0	0	0	0	0	0	0	0	0	0	0	0	0	0	0	0	0	0	0	0	d__Bacteria	p__Bacteroidota	c__Bacteroidia	o__Bacteroidales	f__Paludibacteraceae	g__RF16	s__
	MAG0026	0	0	0	0	0	0	0	0	0	0	0	0	0	0	0	0	0	0	0	0	d__Bacteria	p__Bacteroidota	c__Bacteroidia	o__Bacteroidales	f__Bacteroidaceae	g__UBA1179	s__
	MAG0028	0	0	0	0	0	0	0	0	0	0	0	0	0	0	0	0	0	0	0	0	d__Bacteria	p__Bacteroidota	c__Bacteroidia	o__Bacteroidales	f__Bacteroidaceae	g__UBA4372	s__
	MAG0087	0	0	0	0	0	0	0	0	0	0	0	0	0	0	0	0	0	0	0	0	d__Bacteria	p__Bacteroidota	c__Bacteroidia	o__Bacteroidales	f__Bacteroidaceae	g__UBA1786	s__
	MAG0111	0	0	0	1	0	0	0	0	0	0	0	1	1	0	1	0	0	1	0	0	d__Bacteria	p__Bacteroidota	c__Bacteroidia	o__Bacteroidales	f__UBA932	g__UBA1232	s__
	MAG0115	0	0	0	0	0	0	0	0	0	0	0	0	0	0	0	0	0	0	0	0	d__Bacteria	p__Bacteroidota	c__Bacteroidia	o__Bacteroidales	f__Bacteroidaceae	g__Prevotella	s__
	MAG0245	0	0	0	0	0	0	0	0	0	0	0	0	0	0	0	0	0	0	0	0	d__Bacteria	p__Bacteroidota	c__Bacteroidia	o__Bacteroidales	f__Bacteroidaceae	g__Prevotella	s__
	MAG0296	0	0	0	0	0	0	0	0	0	0	0	0	0	0	0	0	0	0	0	0	d__Bacteria	p__Bacteroidota	c__Bacteroidia	o__Bacteroidales	f__Bacteroidaceae	g__UBA4334	s__
	MAG0320	0	0	0	0	0	0	0	0	0	0	0	0	0	0	0	0	0	0	0	0	d__Bacteria	p__Bacteroidota	c__Bacteroidia	o__Bacteroidales	f__Paludibacteraceae	g__RF16	s__
	MAG0366	0	0	0	0	0	0	0	0	0	0	0	1	0	0	0	0	0	0	0	0	d__Bacteria	p__Bacteroidota	c__Bacteroidia	o__Bacteroidales	f__Bacteroidaceae	g__Prevotella	s__
	MAG0404	0	0	0	0	0	0	0	0	0	0	0	0	0	0	0	0	0	0	0	0	d__Bacteria	p__Bacteroidota	c__Bacteroidia	o__Bacteroidales	f__Bacteroidaceae	g__UBA4372	s__
	MAG0520	0	0	0	0	0	0	0	0	0	0	0	0	0	0	0	0	0	0	0	0	d__Bacteria	p__Bacteroidota	c__Bacteroidia	o__Bacteroidales	f__Bacteroidaceae	g__UBA4372	s__
	MAG0554	0	0	0	0	0	0	0	0	0	0	0	0	0	0	0	0	0	0	0	0	d__Bacteria	p__Bacteroidota	c__Bacteroidia	o__Bacteroidales	f__Paludibacteraceae	g__RF16	s__
	MAG0568	0	0	0	1	0	0	0	0	0	0	0	1	1	0	1	0	1	1	1	0	d__Bacteria	p__Bacteroidota	c__Bacteroidia	o__Bacteroidales	f__Muribaculaceae	g__C941	s__
	MAG0594	0	0	0	0	0	0	0	0	0	0	0	0	0	0	0	0	0	0	0	0	d__Bacteria	p__Bacteroidota	c__Bacteroidia	o__Bacteroidales	f__Bacteroidaceae	g__UBA4334	s__
	MAG0614	0	0	0	0	0	0	0	0	0	0	0	0	0	0	0	0	0	0	0	0	d__Bacteria	p__Bacteroidota	c__Bacteroidia	o__Bacteroidales	f__Paludibacteraceae	g__RF16	s__
	MAG0660	0	0	0	0	0	0	0	0	0	0	0	0	0	0	0	0	0	0	0	0	d__Bacteria	p__Bacteroidota	c__Bacteroidia	o__Bacteroidales	f__Bacteroidaceae	g__UBA4372	s__
	MAG0720	0	0	0	0	0	0	0	0	0	0	0	0	0	0	0	0	0	0	0	0	d__Bacteria	p__Bacteroidota	c__Bacteroidia	o__Bacteroidales	f__Bacteroidaceae	g__UBA1179	s__
	MAG0779	0	0	0	0	0	0	0	0	0	0	0	0	0	0	0	0	1	0	0	0	d__Bacteria	p__Bacteroidota	c__Bacteroidia	o__Bacteroidales	f__Bacteroidaceae	g__Prevotella	s__
	MAG0788	0	0	0	0	0	0	0	0	0	0	0	0	0	0	0	0	1	0	0	0	d__Bacteria	p__Bacteroidota	c__Bacteroidia	o__Bacteroidales	f__Bacteroidaceae	g__Prevotella	s__
	MAG0810	0	0	0	1	0	0	0	0	0	0	0	1	1	0	1	0	1	1	1	0	d__Bacteria	p__Bacteroidota	c__Bacteroidia	o__Bacteroidales	f__UBA932	g__Bact-11	s__
	MAG0838	0	0	0	0	0	0	0	0	0	0	0	0	0	0	0	0	0	0	0	0	d__Bacteria	p__Bacteroidota	c__Bacteroidia	o__Bacteroidales	f__Bacteroidaceae	g__UBA4372	s__
	MAG0840	0	0	0	0	0	0	0	0	0	0	0	0	0	0	0	0	0	0	0	0	d__Bacteria	p__Bacteroidota	c__Bacteroidia	o__Bacteroidales	f__Bacteroidaceae	g__43-108	s__
	MAG0916	0	0	0	1	0	0	0	0	0	0	0	1	1	0	1	0	0	1	1	0	d__Bacteria	p__Bacteroidota	c__Bacteroidia	o__Bacteroidales	f__UBA932	g__UBA1232	s__
	MAG0942	0	0	0	0	0	0	0	0	0	0	0	0	0	0	0	0	1	0	0	0	d__Bacteria	p__Bacteroidota	c__Bacteroidia	o__Bacteroidales	f__Bacteroidaceae	g__Prevotella	s__
	MAG0968	0	0	0	0	0	0	0	0	0	0	0	0	0	0	0	0	0	0	0	0	d__Bacteria	p__Bacteroidota	c__Bacteroidia	o__Bacteroidales	f__Bacteroidaceae	g__UBA1189	s__UBA1189_sp002309805
	MAG1002	0	0	0	0	0	0	0	0	0	0	0	0	0	0	0	0	1	0	0	0	d__Bacteria	p__Bacteroidota	c__Bacteroidia	o__Bacteroidales	f__Bacteroidaceae	g__Prevotella	s__
	MAG1013	0	0	0	0	0	0	0	0	0	0	0	0	0	0	0	0	0	0	0	0	d__Bacteria	p__Bacteroidota	c__Bacteroidia	o__Bacteroidales	f__Bacteroidaceae	g__UBA4334	s__
	MAG1060	0	0	0	0	0	0	0	0	0	0	0	0	0	0	0	0	1	0	0	0	d__Bacteria	p__Bacteroidota	c__Bacteroidia	o__Bacteroidales	f__Bacteroidaceae	g__Prevotella	s__
	MAG1104	0	0	0	0	0	0	0	0	0	0	0	0	0	0	0	0	1	0	0	0	d__Bacteria	p__Bacteroidota	c__Bacteroidia	o__Bacteroidales	f__Bacteroidaceae	g__Prevotella	s__Prevotella_sp900314755
	MAG1121	0	0	0	0	0	0	0	0	0	0	0	0	0	0	0	0	0	0	0	0	d__Bacteria	p__Bacteroidota	c__Bacteroidia	o__Bacteroidales	f__Paludibacteraceae	g__RF16	s__RF16_sp900319105
	MAG1154	0	0	0	0	0	0	0	0	0	0	0	0	0	0	0	0	1	0	0	0	d__Bacteria	p__Bacteroidota	c__Bacteroidia	o__Bacteroidales	f__Bacteroidaceae	g__Prevotella	s__Prevotella_ruminicola
	MAG1166	0	0	0	0	0	0	0	0	0	0	0	0	0	0	0	0	0	0	0	0	d__Bacteria	p__Bacteroidota	c__Bacteroidia	o__Bacteroidales	f__Bacteroidaceae	g__Prevotella	s__Prevotella_sp900314755
	MAG1171	0	0	0	0	0	0	0	0	0	0	0	0	0	0	0	0	0	0	0	0	d__Bacteria	p__Bacteroidota	c__Bacteroidia	o__Bacteroidales	f__Bacteroidaceae	g__UBA4334	s__UBA4334_sp900316975
	MAG1178	0	0	0	0	0	0	0	0	0	0	0	0	0	0	0	0	0	0	0	0	d__Bacteria	p__Bacteroidota	c__Bacteroidia	o__Bacteroidales	f__Paludibacteraceae	g__RF16	s__RF16_sp900321605
	MAG1197	0	0	0	0	0	0	0	0	0	0	0	0	0	0	0	0	1	0	0	0	d__Bacteria	p__Bacteroidota	c__Bacteroidia	o__Bacteroidales	f__Bacteroidaceae	g__Prevotella	s__Prevotella_sp900314915
	MAG1198	0	0	0	0	0	0	0	0	0	0	0	0	0	0	0	0	1	0	0	0	d__Bacteria	p__Bacteroidota	c__Bacteroidia	o__Bacteroidales	f__Bacteroidaceae	g__Prevotella	s__
	MAG1200	0	0	0	0	0	0	0	0	0	0	0	0	0	0	0	0	1	0	0	0	d__Bacteria	p__Bacteroidota	c__Bacteroidia	o__Bacteroidales	f__Bacteroidaceae	g__Prevotella	s__Prevotella_sp002351725
	MAG1205	0	0	0	0	0	0	0	0	0	0	0	0	0	0	0	0	1	0	0	0	d__Bacteria	p__Bacteroidota	c__Bacteroidia	o__Bacteroidales	f__Bacteroidaceae	g__Prevotella	s__Prevotella_sp900314755
	MAG1232	0	0	0	0	0	0	0	0	0	0	0	0	0	0	0	0	1	0	0	0	d__Bacteria	p__Bacteroidota	c__Bacteroidia	o__Bacteroidales	f__Bacteroidaceae	g__Prevotella	s__Prevotella_sp900314915
	MAG1252	0	0	0	0	0	0	0	0	0	0	0	0	0	0	0	0	1	0	0	0	d__Bacteria	p__Bacteroidota	c__Bacteroidia	o__Bacteroidales	f__Bacteroidaceae	g__Prevotella	s__Prevotella_sp900318555
	MAG1297	0	0	0	1	0	0	0	0	0	0	0	0	0	0	1	0	0	1	0	0	d__Bacteria	p__Bacteroidota	c__Bacteroidia	o__Bacteroidales	f__UBA932	g__UBA1232	s__UBA1232_sp002309115
	MAG1343	0	0	0	1	0	0	0	0	0	0	0	1	1	0	1	0	0	1	1	0	d__Bacteria	p__Bacteroidota	c__Bacteroidia	o__Bacteroidales	f__UBA932	g__UBA1232	s__
	MAG1378	0	0	0	0	0	0	0	0	0	0	0	0	0	0	0	0	1	0	0	0	d__Bacteria	p__Bacteroidota	c__Bacteroidia	o__Bacteroidales	f__Bacteroidaceae	g__Prevotella	s__
	MAG1418	0	0	0	0	0	0	0	0	0	0	0	0	0	0	0	0	1	0	0	0	d__Bacteria	p__Bacteroidota	c__Bacteroidia	o__Bacteroidales	f__Bacteroidaceae	g__Prevotella	s__Prevotella_sp900313235
	MAG1534	0	0	0	0	0	0	0	0	0	0	0	0	0	0	0	0	1	0	0	0	d__Bacteria	p__Bacteroidota	c__Bacteroidia	o__Bacteroidales	f__Bacteroidaceae	g__Prevotella	s__Prevotella_sp900315095
	MAG1558	0	0	0	0	0	0	0	0	0	0	0	0	0	0	0	0	0	0	0	0	d__Bacteria	p__Bacteroidota	c__Bacteroidia	o__Bacteroidales	f__Bacteroidaceae	g__UBA1179	s__
	MAG1590	0	0	0	0	0	0	0	0	0	0	0	0	0	0	0	0	1	0	0	0	d__Bacteria	p__Bacteroidota	c__Bacteroidia	o__Bacteroidales	f__Bacteroidaceae	g__Prevotella	s__
	MAG1690	0	0	0	0	0	0	0	0	0	0	0	0	0	0	0	0	1	0	0	0	d__Bacteria	p__Bacteroidota	c__Bacteroidia	o__Bacteroidales	f__Bacteroidaceae	g__Prevotella	s__
	MAG1839	0	0	0	0	0	0	0	0	0	0	0	0	0	0	0	0	1	0	0	0	d__Bacteria	p__Bacteroidota	c__Bacteroidia	o__Bacteroidales	f__Bacteroidaceae	g__Prevotella	s__Prevotella_sp900314915
	MAG1957	0	0	0	0	0	0	0	0	0	0	0	0	0	0	0	0	0	0	0	0	d__Bacteria	p__Bacteroidota	c__Bacteroidia	o__Bacteroidales	f__Bacteroidaceae	g__UBA4334	s__
	MAG2028	0	0	0	0	0	0	0	0	0	0	0	0	0	0	0	0	0	0	0	0	d__Bacteria	p__Bacteroidota	c__Bacteroidia	o__Bacteroidales	f__Bacteroidaceae	g__Prevotella	s__
	MAG2095	0	0	0	0	0	0	0	0	0	0	0	0	0	0	0	0	1	0	0	0	d__Bacteria	p__Bacteroidota	c__Bacteroidia	o__Bacteroidales	f__Bacteroidaceae	g__Bacteroides	s__
	MAG2096	0	0	0	1	0	0	0	0	0	0	0	1	1	0	1	0	0	1	1	0	d__Bacteria	p__Bacteroidota	c__Bacteroidia	o__Bacteroidales	f__Porphyromonadaceae	g__Porphyromonas	s__Porphyromonas_gulae
	MAG2119	0	0	0	0	0	0	0	0	0	0	0	1	0	0	0	0	0	0	0	0	d__Bacteria	p__Bacteroidota	c__Bacteroidia	o__Bacteroidales	f__Bacteroidaceae	g__Prevotella	s__Prevotella_sp900318915
	MAG2127	0	0	0	0	0	0	0	0	0	0	0	0	0	0	0	0	1	0	0	0	d__Bacteria	p__Bacteroidota	c__Bacteroidia	o__Bacteroidales	f__Bacteroidaceae	g__Prevotella	s__
	MAG2133	0	0	0	0	0	0	0	0	0	0	0	0	0	0	0	0	1	0	0	0	d__Bacteria	p__Bacteroidota	c__Bacteroidia	o__Bacteroidales	f__Bacteroidaceae	g__Phocaeicola	s__
	MAG2146	0	0	0	0	0	0	0	0	0	0	0	0	0	0	0	0	0	0	0	0	d__Bacteria	p__Bacteroidota	c__Bacteroidia	o__Bacteroidales	f__Paludibacteraceae	g__RF16	s__
	MAG2179	0	0	0	0	0	0	0	0	0	0	0	0	0	0	0	0	1	0	0	0	d__Bacteria	p__Bacteroidota	c__Bacteroidia	o__Bacteroidales	f__Bacteroidaceae	g__Prevotella	s__Prevotella_sp002351725
	MAG2184	0	0	0	0	0	0	0	0	0	0	0	0	0	0	0	1	1	0	0	0	d__Bacteria	p__Bacteroidota	c__Bacteroidia	o__Bacteroidales	f__Dysgonomonadaceae	g__Petrimonas	s__
	MAG2207	1	0	0	1	0	0	0	0	0	0	0	1	1	0	1	0	0	1	1	0	d__Bacteria	p__Bacteroidota	c__Bacteroidia	o__Bacteroidales	f__Porphyromonadaceae	g__Porphyromonas_A	s__
	MAG2217	0	0	0	0	0	0	0	0	0	0	0	0	0	0	0	0	0	0	0	0	d__Bacteria	p__Bacteroidota	c__Bacteroidia	o__Bacteroidales	f__Bacteroidaceae	g__UBA4334	s__
	MAG2225	0	0	0	1	0	0	0	0	0	0	0	1	1	0	1	0	1	1	1	0	d__Bacteria	p__Bacteroidota	c__Bacteroidia	o__Bacteroidales	f__UBA932	g__Bact-11	s__Bact-11_sp002361615
	MAG2249	0	0	0	0	0	0	0	0	0	0	0	0	0	0	0	0	1	0	0	0	d__Bacteria	p__Bacteroidota	c__Bacteroidia	o__Bacteroidales	f__Bacteroidaceae	g__Prevotella	s__Prevotella_sp900317405
	MAG2253	0	0	0	0	0	0	0	0	0	0	0	0	0	0	0	0	0	0	0	0	d__Bacteria	p__Bacteroidota	c__Bacteroidia	o__Bacteroidales	f__Paludibacteraceae	g__RF16	s__RF16_sp900321605
	MAG2277	0	0	0	0	0	0	0	0	0	0	0	0	0	0	0	0	1	0	0	0	d__Bacteria	p__Bacteroidota	c__Bacteroidia	o__Bacteroidales	f__Bacteroidaceae	g__Prevotella	s__
	MAG2285	0	0	0	0	0	0	0	0	0	0	0	0	0	0	0	0	1	0	0	0	d__Bacteria	p__Bacteroidota	c__Bacteroidia	o__Bacteroidales	f__Bacteroidaceae	g__Prevotella	s__
	MAG2293	0	0	0	0	0	0	0	0	0	0	0	0	0	0	0	0	1	0	0	0	d__Bacteria	p__Bacteroidota	c__Bacteroidia	o__Bacteroidales	f__Bacteroidaceae	g__Bacteroides	s__Bacteroides_pyogenes
	MAG2295	0	0	0	0	0	0	0	0	0	0	0	0	0	0	0	0	1	0	0	0	d__Bacteria	p__Bacteroidota	c__Bacteroidia	o__Bacteroidales	f__Bacteroidaceae	g__Bacteroides	s__Bacteroides_heparinolyticus
	MAG2300	1	0	0	1	0	0	0	0	0	0	0	1	1	0	1	0	0	1	1	0	d__Bacteria	p__Bacteroidota	c__Bacteroidia	o__Bacteroidales	f__Porphyromonadaceae	g__Porphyromonas_A	s__Porphyromonas_A_canoris
	MAG2306	0	0	0	0	0	0	0	0	0	0	0	0	0	0	0	0	1	0	0	0	d__Bacteria	p__Bacteroidota	c__Bacteroidia	o__Bacteroidales	f__Bacteroidaceae	g__Bacteroides	s__Bacteroides_pyogenes
	MAG2307	0	0	0	1	0	0	0	0	0	0	0	1	1	0	1	0	0	1	1	0	d__Bacteria	p__Bacteroidota	c__Bacteroidia	o__Bacteroidales	f__Porphyromonadaceae	g__Porphyromonas	s__
	MAG2312	0	0	0	0	0	0	0	0	0	0	0	0	0	0	0	0	0	0	0	0	d__Bacteria	p__Bacteroidota	c__Bacteroidia	o__Bacteroidales	f__Porphyromonadaceae	g__Porphyromonas_A	s__
	MAG2331	0	0	0	0	0	0	0	0	0	0	0	0	0	0	0	0	1	0	0	0	d__Bacteria	p__Bacteroidota	c__Bacteroidia	o__Bacteroidales	f__Bacteroidaceae	g__Bacteroides	s__Bacteroides_xylanisolvens
	MAG2416	0	0	0	0	0	0	0	0	0	0	0	0	0	0	0	0	1	0	0	0	d__Bacteria	p__Bacteroidota	c__Bacteroidia	o__Bacteroidales	f__Bacteroidaceae	g__Prevotella	s__Prevotella_sp900109055
	MAG2423	1	0	0	1	0	0	0	0	0	0	0	1	1	0	1	0	0	1	1	0	d__Bacteria	p__Bacteroidota	c__Bacteroidia	o__Bacteroidales	f__Porphyromonadaceae	g__Porphyromonas_A	s__
	MAG2424	0	0	0	1	0	0	0	0	0	0	0	1	1	0	1	0	0	1	1	0	d__Bacteria	p__Bacteroidota	c__Bacteroidia	o__Bacteroidales	f__Porphyromonadaceae	g__Porphyromonas	s__Porphyromonas_loveana
	MAG2430	0	0	0	0	0	0	0	0	0	0	0	0	0	0	0	0	0	0	0	0	d__Bacteria	p__Bacteroidota	c__Bacteroidia	o__Bacteroidales	f__Tannerellaceae	g__Parabacteroides	s__
	MAG2473	0	0	0	0	0	0	0	0	0	0	0	0	0	0	0	0	1	0	0	0	d__Bacteria	p__Bacteroidota	c__Bacteroidia	o__Bacteroidales	f__Bacteroidaceae	g__Prevotella	s__
	MAG2483	0	0	0	1	0	0	0	0	0	0	0	1	1	0	0	0	1	1	1	0	d__Bacteria	p__Bacteroidota	c__Bacteroidia	o__Bacteroidales	f__UBA932	g__Bact-11	s__
	MAG2516	0	0	0	1	0	0	0	0	0	0	0	1	1	0	1	0	1	1	1	0	d__Bacteria	p__Bacteroidota	c__Bacteroidia	o__Bacteroidales	f__UBA932	g__Bact-11	s__
	MAG2534	0	0	0	1	0	0	0	0	0	0	0	1	1	0	1	0	0	1	1	0	d__Bacteria	p__Bacteroidota	c__Bacteroidia	o__Bacteroidales	f__UBA932	g__Bact-11	s__
	MAG2545	0	0	0	0	0	0	0	0	0	0	0	0	0	0	0	0	0	0	0	0	d__Bacteria	p__Bacteroidota	c__Bacteroidia	o__Bacteroidales	f__Bacteroidaceae	g__UBA1189	s__
	MAG2573	0	0	0	0	0	0	0	0	0	0	0	0	0	0	0	0	0	0	0	0	d__Bacteria	p__Bacteroidota	c__Bacteroidia	o__Bacteroidales	f__Bacteroidaceae	g__Prevotella	s__Prevotella_sp002305505
	MAG2619	0	0	0	0	0	0	0	0	0	0	0	0	0	0	0	0	0	0	0	0	d__Bacteria	p__Bacteroidota	c__Bacteroidia	o__Bacteroidales	f__Bacteroidaceae	g__UBA2918	s__
	CMAG0092	0	0	0	0	0	0	0	0	0	0	0	0	0	0	2	0	0	0	0	0	d__Bacteria	p__Firmicutes_A	c__Clostridia	o__Lachnospirales	f__Anaerotignaceae	g__Anaerotignum	s__
	CMAG0239	1	0	0	1	0	0	0	0	0	0	0	1	1	0	1	0	0	0	0	0	d__Bacteria	p__Firmicutes_A	c__Clostridia	o__Lachnospirales	f__Lachnospiraceae	g__UBA2821	s__
	CMAG0325	1	0	0	1	0	0	0	0	0	0	0	1	1	1	1	1	1	0	0	0	d__Bacteria	p__Firmicutes_A	c__Clostridia	o__Lachnospirales	f__Lachnospiraceae	g__CAG-411	s__
	CMAG0471	1	0	0	1	0	0	0	0	0	0	0	1	1	1	1	1	1	0	0	0	d__Bacteria	p__Firmicutes_A	c__Clostridia	o__Lachnospirales	f__Lachnospiraceae	g__COE1	s__
	CMAG0576	1	0	0	0	0	0	0	0	0	0	0	1	1	0	0	1	1	0	0	0	d__Bacteria	p__Firmicutes_A	c__Clostridia	o__Lachnospirales	f__Lachnospiraceae	g__COE1	s__
	CMAG1430	1	0	0	1	0	0	0	0	0	0	0	1	1	0	2	0	0	0	0	0	d__Bacteria	p__Firmicutes_A	c__Clostridia	o__Lachnospirales	f__Lachnospiraceae	g__SFDP01	s__
	CMAG1735	1	0	0	1	0	0	0	0	0	0	0	1	1	0	1	1	1	0	0	0	d__Bacteria	p__Firmicutes_A	c__Clostridia	o__Lachnospirales	f__Lachnospiraceae	g__CAG-194	s__
	CMAG1777	1	0	0	1	0	0	0	0	0	0	0	1	1	0	1	1	1	0	0	0	d__Bacteria	p__Firmicutes_A	c__Clostridia	o__Lachnospirales	f__Lachnospiraceae	g__Acetatifactor	s__
	CMAG1790	1	0	0	1	0	0	0	0	0	0	0	1	1	0	1	1	1	0	0	0	d__Bacteria	p__Firmicutes_A	c__Clostridia	o__Lachnospirales	f__Lachnospiraceae	g__CAG-127	s__
	CMAG1885	1	0	0	1	0	0	0	0	0	0	0	1	1	0	2	0	1	0	0	0	d__Bacteria	p__Firmicutes_A	c__Clostridia	o__Peptostreptococcales	f__Anaerovoracaceae	g__Bacilliculturomica	s__
	CMAG1953	1	0	0	1	0	0	0	0	0	0	0	1	1	0	1	1	0	0	0	0	d__Bacteria	p__Firmicutes_A	c__Clostridia	o__Lachnospirales	f__Lachnospiraceae	g__COE1	s__
	CMAG1993	1	0	0	1	0	0	0	0	0	0	0	1	1	0	1	1	1	0	0	0	d__Bacteria	p__Firmicutes_A	c__Clostridia	o__Lachnospirales	f__Lachnospiraceae	g__Acetatifactor	s__
	CMAG2001	1	0	0	0	0	0	0	0	0	0	0	1	1	0	1	1	1	0	0	0	d__Bacteria	p__Firmicutes_A	c__Clostridia	o__Clostridiales	f__Clostridiaceae	g__Clostridium	s__Clostridium_sp000435835
	CMAG2080	0	0	0	1	1	0	0	0	0	0	0	1	1	0	1	1	1	0	0	0	d__Bacteria	p__Firmicutes_A	c__Clostridia	o__Clostridiales	f__Clostridiaceae	g__Clostridium	s__Clostridium_sp900543325
	CMAG2137	1	0	0	1	0	0	0	0	0	0	0	1	1	0	1	0	0	0	0	0	d__Bacteria	p__Firmicutes_A	c__Clostridia	o__Oscillospirales	f__Acutalibacteraceae	g__Eubacterium_R	s__
	CMAG2181	1	0	0	1	0	0	0	0	0	0	0	1	1	1	1	1	1	0	0	0	d__Bacteria	p__Firmicutes_A	c__Clostridia	o__Lachnospirales	f__Lachnospiraceae	g__	s__
	CMAG2259	1	0	0	1	0	0	0	0	0	0	0	1	1	1	1	1	1	0	0	0	d__Bacteria	p__Firmicutes_A	c__Clostridia	o__Lachnospirales	f__Lachnospiraceae	g__	s__
	CMAG2285	0	0	0	0	0	0	0	0	0	0	0	1	1	0	1	0	0	0	0	0	d__Bacteria	p__Firmicutes_A	c__Clostridia	o__Lachnospirales	f__Lachnospiraceae	g__Eubacterium_J	s__
	CMAG2320	1	0	0	1	0	0	0	0	0	0	0	1	1	0	1	0	0	0	0	0	d__Bacteria	p__Firmicutes_A	c__Clostridia	o__Lachnospirales	f__Lachnospiraceae	g__Agathobacter	s__
	CMAG2332	1	0	0	1	1	0	0	0	0	0	0	1	1	0	1	1	1	0	0	0	d__Bacteria	p__Firmicutes_A	c__Clostridia	o__Clostridiales	f__Clostridiaceae	g__Clostridium	s__
	CMAG2339	1	0	0	1	0	0	0	0	0	0	0	1	1	0	2	0	0	0	1	0	d__Bacteria	p__Firmicutes_A	c__Clostridia	o__Lachnospirales	f__Lachnospiraceae	g__SFDP01	s__
	CMAG2704	1	0	0	1	0	0	0	0	0	0	0	1	1	0	1	1	1	0	0	0	d__Bacteria	p__Firmicutes_A	c__Clostridia	o__Lachnospirales	f__Lachnospiraceae	g__	s__
	CMAG2710	1	0	0	1	0	0	0	0	0	0	0	1	1	0	1	0	0	0	0	0	d__Bacteria	p__Firmicutes_A	c__Clostridia	o__Lachnospirales	f__Lachnospiraceae	g__Acetatifactor	s__
	CMAG2727	1	0	0	1	0	0	0	0	0	0	0	1	1	0	1	1	1	0	0	0	d__Bacteria	p__Firmicutes_A	c__Clostridia	o__Lachnospirales	f__Lachnospiraceae	g__CAG-194	s__
	CMAG2736	1	0	0	1	0	0	0	0	0	0	0	1	1	0	1	1	1	0	0	0	d__Bacteria	p__Firmicutes_A	c__Clostridia	o__Lachnospirales	f__Lachnospiraceae	g__COE1	s__
	CMAG2741	1	0	0	1	0	0	0	0	0	0	0	1	1	0	1	0	0	0	0	0	d__Bacteria	p__Firmicutes_A	c__Clostridia	o__Lachnospirales	f__Lachnospiraceae	g__V9D3004	s__
	CMAG2768	1	0	0	1	0	0	0	0	0	0	0	1	1	0	1	1	1	0	0	0	d__Bacteria	p__Firmicutes_A	c__Clostridia	o__Lachnospirales	f__Lachnospiraceae	g__UBA7050	s__
	CMAG2947	1	0	0	1	0	0	0	0	0	0	0	1	1	0	1	0	0	0	0	0	d__Bacteria	p__Firmicutes_A	c__Clostridia	o__Lachnospirales	f__Lachnospiraceae	g__	s__
	CMAG3029	1	0	0	1	0	0	0	0	0	0	0	1	1	0	1	1	1	0	0	0	d__Bacteria	p__Firmicutes_A	c__Clostridia	o__Lachnospirales	f__Lachnospiraceae	g__NK4A136	s__
	CMAG3085	1	0	0	0	0	0	0	0	0	0	0	1	0	0	2	0	0	0	0	0	d__Bacteria	p__Firmicutes_A	c__Clostridia	o__Oscillospirales	f__Butyricicoccaceae	g__Butyricicoccus_A	s__
	CMAG3087	0	0	0	0	0	0	0	0	0	0	0	0	0	0	1	0	0	0	0	0	d__Bacteria	p__Firmicutes_A	c__Clostridia	o__Lachnospirales	f__Anaerotignaceae	g__Anaerotignum	s__
	CMAG3105	1	0	0	0	0	0	0	0	0	0	0	1	1	0	0	0	0	0	0	0	d__Bacteria	p__Firmicutes_A	c__Clostridia	o__Lachnospirales	f__Lachnospiraceae	g__Eubacterium_J	s__
	CMAG3106	1	0	0	1	0	0	0	0	0	0	0	1	1	0	1	0	1	0	0	0	d__Bacteria	p__Firmicutes_A	c__Clostridia	o__Lachnospirales	f__Lachnospiraceae	g__UMGS2037	s__
	CMAG3123	1	0	0	1	0	0	0	0	0	0	0	1	1	0	1	1	1	0	0	0	d__Bacteria	p__Firmicutes_A	c__Clostridia	o__Lachnospirales	f__Lachnospiraceae	g__SZUA-448	s__
	CMAG3126	1	0	0	1	0	0	0	0	0	0	0	1	1	0	1	1	1	0	0	0	d__Bacteria	p__Firmicutes_A	c__Clostridia	o__Lachnospirales	f__Lachnospiraceae	g__CAG-194	s__
	CMAG3146	1	0	0	1	0	0	0	0	0	0	0	1	1	0	1	1	1	0	0	0	d__Bacteria	p__Firmicutes_A	c__Clostridia	o__Lachnospirales	f__Lachnospiraceae	g__CAG-127	s__
	CMAG3152	1	0	0	1	0	0	0	0	0	0	0	1	0	0	1	1	1	0	0	0	d__Bacteria	p__Firmicutes_A	c__Clostridia	o__Lachnospirales	f__Lachnospiraceae	g__	s__
	CMAG3163	1	0	0	1	0	0	0	0	0	0	0	1	1	0	0	1	1	0	0	0	d__Bacteria	p__Firmicutes_A	c__Clostridia	o__Lachnospirales	f__Lachnospiraceae	g__CAG-127	s__
	CMAG3165	1	0	0	1	0	0	0	0	0	0	0	2	1	0	1	0	0	0	0	0	d__Bacteria	p__Firmicutes_A	c__Clostridia	o__Lachnospirales	f__Lachnospiraceae	g__CAG-81	s__
	CMAG3182	1	0	0	1	0	0	0	0	0	0	0	1	1	0	0	0	0	0	0	0	d__Bacteria	p__Firmicutes_A	c__Clostridia	o__Lachnospirales	f__Lachnospiraceae	g__Eubacterium_J	s__
	CMAG3228	1	0	0	1	0	0	0	0	0	0	0	1	1	0	1	1	1	0	0	0	d__Bacteria	p__Firmicutes_A	c__Clostridia	o__Lachnospirales	f__Lachnospiraceae	g__CAG-127	s__
	CMAG3232	2	0	0	2	0	0	0	0	0	0	0	2	2	0	2	0	0	0	0	0	d__Bacteria	p__Firmicutes_A	c__Clostridia	o__Oscillospirales	f__Oscillospiraceae	g__Evtepia	s__
	CMAG3290	1	0	0	0	0	0	0	0	0	0	0	1	1	0	2	0	2	0	0	0	d__Bacteria	p__Firmicutes_A	c__Clostridia	o__Peptostreptococcales	f__Anaerovoracaceae	g__Bacilliculturomica	s__
	CMAG3326	1	0	0	1	0	0	0	0	0	0	0	1	1	0	1	1	1	0	0	0	d__Bacteria	p__Firmicutes_A	c__Clostridia	o__Lachnospirales	f__Lachnospiraceae	g__CAG-127	s__
	CMAG3349	1	0	0	1	0	0	0	0	0	0	0	1	1	0	1	1	1	0	0	0	d__Bacteria	p__Firmicutes_A	c__Clostridia	o__Lachnospirales	f__Lachnospiraceae	g__CAG-603	s__
	CMAG3360	1	0	0	2	0	0	0	0	0	0	0	1	1	0	1	0	0	0	0	0	d__Bacteria	p__Firmicutes_A	c__Clostridia	o__Oscillospirales	f__Ruminococcaceae	g__Gemmiger	s__Gemmiger_sp004555405
	CMAG3367	1	0	0	1	0	0	0	0	0	0	0	1	1	0	1	0	0	0	0	0	d__Bacteria	p__Firmicutes_A	c__Clostridia	o__Lachnospirales	f__Lachnospiraceae	g__Agathobacter	s__
	CMAG3384	1	0	0	0	0	0	0	0	0	0	0	1	0	0	0	0	0	0	0	0	d__Bacteria	p__Firmicutes_A	c__Clostridia	o__Oscillospirales	f__Butyricicoccaceae	g__Butyricicoccus	s__Butyricicoccus_sp004552245
	CMAG3395	1	0	0	1	0	0	0	0	0	0	0	1	0	0	1	0	0	0	0	0	d__Bacteria	p__Firmicutes_A	c__Clostridia	o__Lachnospirales	f__Lachnospiraceae	g__Agathobacter	s__
	CMAG3456	1	0	0	0	0	0	0	0	0	0	0	1	0	0	2	0	0	0	0	0	d__Bacteria	p__Firmicutes_A	c__Clostridia	o__Oscillospirales	f__Butyricicoccaceae	g__Butyricicoccus	s__Butyricicoccus_sp004552245
	CMAG3458	1	0	0	0	0	0	0	0	0	0	0	1	1	0	0	0	1	0	0	0	d__Bacteria	p__Firmicutes_A	c__Clostridia	o__Lachnospirales	f__Lachnospiraceae	g__Acetatifactor	s__
	CMAG3459	1	0	0	1	0	0	0	0	0	0	0	1	1	0	1	0	0	0	0	0	d__Bacteria	p__Firmicutes_A	c__Clostridia	o__Lachnospirales	f__Lachnospiraceae	g__Eubacterium_J	s__
	MAG0054	1	0	0	0	0	0	0	0	0	0	0	1	1	0	0	0	1	0	0	0	d__Bacteria	p__Firmicutes_A	c__Clostridia	o__Lachnospirales	f__Lachnospiraceae	g__NK4A144	s__
	MAG0292	1	0	0	1	0	0	0	0	0	0	0	1	0	0	1	0	0	0	0	0	d__Bacteria	p__Firmicutes_A	c__Clostridia	o__Lachnospirales	f__Lachnospiraceae	g__FD2005	s__
	MAG0489	2	0	0	0	0	0	0	0	0	0	0	1	1	0	1	1	1	0	0	0	d__Bacteria	p__Firmicutes_A	c__Clostridia	o__Lachnospirales	f__Lachnospiraceae	g__Butyrivibrio	s__
	MAG0544	1	0	0	0	0	0	0	0	0	0	0	1	1	0	0	0	0	0	0	0	d__Bacteria	p__Firmicutes_A	c__Clostridia	o__Lachnospirales	f__Lachnospiraceae	g__Pseudobutyrivibrio	s__
	MAG1097	1	0	0	0	0	0	0	0	0	0	0	1	1	0	1	0	1	0	0	0	d__Bacteria	p__Firmicutes_A	c__Clostridia	o__Lachnospirales	f__Lachnospiraceae	g__NK4A144	s__NK4A144_sp000621405
	MAG1133	1	0	0	1	0	0	0	0	0	0	0	1	0	0	1	0	0	0	0	0	d__Bacteria	p__Firmicutes_A	c__Clostridia	o__Lachnospirales	f__Lachnospiraceae	g__Weimerbacter	s__Weimerbacter_sp900315505
	MAG1152	1	0	0	0	0	0	0	0	0	0	0	1	1	0	1	1	1	0	0	0	d__Bacteria	p__Firmicutes_A	c__Clostridia	o__Lachnospirales	f__Lachnospiraceae	g__NK4A136	s__NK4A136_sp900102065
	MAG1203	1	0	0	0	0	0	0	0	0	0	0	1	1	0	1	0	1	0	0	0	d__Bacteria	p__Firmicutes_A	c__Clostridia	o__Lachnospirales	f__Lachnospiraceae	g__NK4A144	s__NK4A144_sp003488445
	MAG1526	1	0	0	1	0	0	0	0	0	0	0	1	1	0	1	1	1	0	0	0	d__Bacteria	p__Firmicutes_A	c__Clostridia	o__Lachnospirales	f__Lachnospiraceae	g__Eubacterium_Q	s__
	MAG1704	2	0	1	1	0	0	0	0	0	0	0	2	1	0	2	0	0	0	0	0	d__Bacteria	p__Firmicutes_A	c__Clostridia	o__Lachnospirales	f__Lachnospiraceae	g__	s__
	MAG1739	1	0	0	1	0	0	0	0	0	0	0	1	1	0	1	1	1	0	0	0	d__Bacteria	p__Firmicutes_A	c__Clostridia	o__Lachnospirales	f__Lachnospiraceae	g__Eubacterium_Q	s__Eubacterium_Q_sp002349225
	MAG2054	5	0	0	1	0	0	0	0	0	0	0	1	1	0	1	0	2	0	0	0	d__Bacteria	p__Firmicutes_A	c__Clostridia	o__Lachnospirales	f__Lachnospiraceae	g__	s__
	MAG2071	1	0	0	1	0	0	0	0	0	0	0	1	0	0	1	0	0	0	0	0	d__Bacteria	p__Firmicutes_A	c__Clostridia	o__Lachnospirales	f__Lachnospiraceae	g__Weimerbacter	s__
	MAG2108	1	0	0	0	0	0	0	0	0	0	0	1	1	0	0	0	0	0	0	0	d__Bacteria	p__Firmicutes_A	c__Clostridia	o__Lachnospirales	f__Lachnospiraceae	g__NK4A144	s__NK4A144_sp003488445
	MAG2155	1	0	0	1	0	0	0	0	0	0	0	1	0	0	1	0	0	0	0	0	d__Bacteria	p__Firmicutes_A	c__Clostridia	o__Lachnospirales	f__Lachnospiraceae	g__Weimerbacter	s__
	MAG2188	1	0	0	0	0	0	0	0	0	0	0	1	1	0	1	0	0	0	0	0	d__Bacteria	p__Firmicutes_A	c__Clostridia	o__Lachnospirales	f__Lachnospiraceae	g__	s__
	MAG2197	1	0	0	0	0	0	0	0	0	0	0	1	1	0	2	0	0	0	0	0	d__Bacteria	p__Firmicutes_A	c__Clostridia	o__Lachnospirales	f__Lachnospiraceae	g__	s__
	MAG2287	2	0	0	1	0	0	0	0	0	0	0	1	1	1	1	0	0	0	0	0	d__Bacteria	p__Firmicutes_A	c__Clostridia	o__Lachnospirales	f__Lachnospiraceae	g__TF01-11	s__
	MAG2304	2	0	0	1	0	0	0	0	0	0	0	1	1	0	2	0	1	1	0	0	d__Bacteria	p__Firmicutes_A	c__Clostridia	o__Peptostreptococcales	f__Anaerovoracaceae	g__S5-A14a	s__S5-A14a_sp900112915
	MAG2313	3	0	1	1	0	0	0	0	0	0	0	2	1	0	2	0	0	0	1	0	d__Bacteria	p__Firmicutes_A	c__Clostridia	o__Oscillospirales	f__Oscillospiraceae	g__Flavonifractor	s__Flavonifractor_sp900549795
	MAG2322	1	0	0	1	0	0	0	0	0	0	0	1	1	0	2	0	0	0	0	0	d__Bacteria	p__Firmicutes_A	c__Clostridia	o__Peptostreptococcales	f__Filifactoraceae	g__Filifactor	s__
	MAG2596	2	0	0	1	0	0	0	0	0	0	0	1	1	0	0	0	0	0	0	0	d__Bacteria	p__Firmicutes_A	c__Clostridia_A	o__Christensenellales	f__CAG-138	g__RUG472	s__
	MAG2612	1	0	0	1	0	0	0	0	0	0	0	1	1	0	1	0	1	0	0	0	d__Bacteria	p__Firmicutes_A	c__Clostridia	o__Lachnospirales	f__Lachnospiraceae	g__AC2028	s__
	MAG2299	1	0	0	1	0	0	0	0	0	0	0	1	1	0	2	0	0	1	0	0	d__Bacteria	p__Fusobacteriota	c__Fusobacteriia	o__Fusobacteriales	f__Fusobacteriaceae	g__Fusobacterium	s__
	MAG2314	1	0	0	1	0	0	0	0	0	0	0	1	1	0	2	0	0	1	1	0	d__Bacteria	p__Fusobacteriota	c__Fusobacteriia	o__Fusobacteriales	f__Fusobacteriaceae	g__Fusobacterium_C	s__
	CMAG0057	0	0	0	0	0	0	0	0	0	0	0	1	0	1	0	0	0	0	0	0	d__Bacteria	p__Proteobacteria	c__Gammaproteobacteria	o__Enterobacterales	f__Succinivibrionaceae	g__Succinivibrio	s__
	CMAG0179	0	0	0	0	0	0	0	0	0	0	0	1	0	1	0	0	0	0	0	0	d__Bacteria	p__Proteobacteria	c__Gammaproteobacteria	o__Enterobacterales	f__Succinivibrionaceae	g__Succinivibrio	s__
	CMAG2522	0	0	0	0	0	0	0	0	0	0	0	1	0	0	0	0	0	0	0	0	d__Bacteria	p__Proteobacteria	c__Alphaproteobacteria	o__RF32	f__CAG-239	g__CAG-495	s__
	CMAG2607	4	0	0	1	0	0	0	1	1	1	1	3	0	0	0	0	0	1	1	0	d__Bacteria	p__Proteobacteria	c__Gammaproteobacteria	o__Enterobacterales	f__Enterobacteriaceae	g__Escherichia	s__Escherichia_flexneri
	CMAG2641	0	0	0	0	0	0	0	0	0	0	0	1	0	0	0	0	0	1	0	0	d__Bacteria	p__Proteobacteria	c__Alphaproteobacteria	o__RF32	f__CAG-239	g__CAG-495	s__
	CMAG2812	0	0	0	0	0	0	0	0	0	0	0	1	0	0	0	0	0	1	1	0	d__Bacteria	p__Proteobacteria	c__Alphaproteobacteria	o__RF32	f__CAG-239	g__CAG-495	s__CAG-495_sp000432275
	CMAG2819	0	0	0	0	0	0	0	0	0	0	0	1	0	1	0	0	0	0	0	0	d__Bacteria	p__Proteobacteria	c__Gammaproteobacteria	o__Enterobacterales	f__Succinivibrionaceae	g__Succinivibrio	s__Succinivibrio_hippei_B
	CMAG3284	3	0	0	0	0	0	0	1	1	1	1	1	0	0	0	0	0	1	1	0	d__Bacteria	p__Proteobacteria	c__Gammaproteobacteria	o__Enterobacterales	f__Enterobacteriaceae	g__Escherichia	s__Escherichia_albertii
	MAG2419	4	0	0	1	0	0	0	1	1	1	1	3	0	0	0	0	0	0	0	1	d__Bacteria	p__Proteobacteria	c__Gammaproteobacteria	o__Enterobacterales	f__Enterobacteriaceae	g__Escherichia	s__Escherichia_flexneri
	CMAG0786	0	0	0	0	0	0	0	0	0	0	0	0	0	1	0	0	0	0	0	0	d__Bacteria	p__Verrucomicrobiota	c__Verrucomicrobiae	o__Opitutales	f__CAG-312	g__CAG-312	s__
