# Supplementary material for: Transmission of the gut microbiome in cohousing goats and pigs
Source: Front Microbiol. 2022 Sep 7;13:948617. doi: 10.3389/fmicb.2022.948617 (PMC9490217; doi:10.3389/fmicb.2022.948617)
Supplement: Supplementary file 5 [file Table_5.xlsx]

## Sheet: Supplementary Table 5
Supplementary Table 5. The total number of CAZymes by category identified in each genome and the total predicted proteins for each MAG
Genome_ID	Number_GHs	Number_GTs	Number_CEs	Number_CBMs	Number_PLs	Number_AA	Number_Cazymes	Number_proteins	phylum
CMAG0004	27	12	13	2	1	0	55	1346	p__Firmicutes_A
CMAG0006	48	15	13	7	82	2	82	1174	p__Firmicutes_A
CMAG0009	27	24	5	31	0	0	92	1583	p__Firmicutes_A
CMAG0013	50	19	14	15	2	87	87	1704	p__Bacteroidota
CMAG0017	25	12	8	3	2	0	48	1007	p__Firmicutes_A
CMAG0020	27	26	12	21	1	1	79	1782	p__Bacteroidota
CMAG0021	18	32	16	17	0	0	75	1599	p__Bacteroidota
CMAG0022	52	15	24	18	3	0	101	1602	p__Bacteroidota
CMAG0024	84	31	33	21	25	1	178	2105	p__Bacteroidota
CMAG0025	96	18	23	20	3	0	149	1792	p__Bacteroidota
CMAG0028	26	19	15	14	1	0	70	1575	p__Bacteroidota
CMAG0031	19	23	17	20	1	0	72	1814	p__Firmicutes_A
CMAG0033	19	5	6	7	0	32	32	1147	p__Firmicutes_A
CMAG0034	25	30	12	22	3	4	87	2125	p__Bacteroidota
CMAG0039	13	13	8	11	0	0	41	979	p__Bacteroidota
CMAG0043	65	11	17	16	1	1	103	1862	p__Bacteroidota
CMAG0046	3	11	1	1	1	0	17	982	p__Campylobacterota
CMAG0051	47	27	4	4	1	2	47	1884	p__Deferribacterota
CMAG0052	177	20	28	58	7	1	263	2749	p__Verrucomicrobiota
CMAG0054	19	11	10	9	1	1	64	1429	p__Firmicutes_A
CMAG0056	24	3	3	13	0	2	40	1428	p__Spirochaetota
CMAG0057	27	21	6	9	1	1	60	2118	p__Proteobacteria
CMAG0058	4	4	6	2	0	1	18	1253	p__Firmicutes_A
CMAG0060	132	39	15	17	1	0	204	2201	p__Firmicutes_A
CMAG0061	27	37	7	27	1	0	97	1874	p__Firmicutes_A
CMAG0063	30	28	8	35	0	1	89	2325	p__Firmicutes_A
CMAG0064	77	23	14	26	0	2	130	2644	p__Spirochaetota
CMAG0065	114	43	10	24	0	0	114	1675	p__Bacteroidota
CMAG0068	24	18	11	10	0	2	59	1968	p__Firmicutes_A
CMAG0069	79	21	26	15	1	0	130	2041	p__Firmicutes_A
CMAG0070	28	21	18	20	3	0	80	1565	p__Bacteroidota
CMAG0071	69	10	20	28	1	1	125	1902	p__Firmicutes_A
CMAG0072	36	27	3	25	1	1	79	2179	p__Spirochaetota
CMAG0074	111	13	29	33	0	2	172	1924	p__Firmicutes_A
CMAG0075	70	23	34	24	1	2	142	1838	p__Firmicutes_A
CMAG0076	151	33	28	46	1	1	235	2432	p__Bacteroidota
CMAG0077	30	36	14	21	0	4	96	2464	p__Bacteroidota
CMAG0078	30	27	6	18	0	1	72	2099	p__Spirochaetota
CMAG0080	70	30	15	31	3	1	132	2163	p__Bacteroidota
CMAG0081	18	32	7	7	0	1	84	1775	p__Firmicutes_A
CMAG0082	2	5	12	2	0	0	27	1665	p__Firmicutes_A
CMAG0083	14	31	56	4	0	1	56	1313	p__Bacteroidota
CMAG0084	38	18	9	17	1	1	73	1667	p__Bacteroidota
CMAG0085	25	31	7	33	0	96	96	1476	p__Firmicutes_A
CMAG0090	95	23	20	22	0	2	148	1693	p__Bacteroidota
CMAG0092	3	5	5	6	1	21	21	1157	p__Firmicutes_A
CMAG0093	47	20	16	31	1	0	107	1540	p__Firmicutes_A
CMAG0096	73	10	16	18	0	1	115	1796	p__Firmicutes_A
CMAG0097	18	9	4	18	1	2	49	2656	p__Myxococcota
CMAG0101	9	11	6	6	3	1	41	1130	p__Firmicutes_A
CMAG0103	22	18	21	8	2	1	65	1641	p__Bacteroidota
CMAG0107	46	10	19	10	0	0	84	1516	p__Firmicutes_A
CMAG0108	28	30	11	19	1	1	81	2007	p__Bacteroidota
CMAG0109	34	24	6	10	4	2	80	1848	p__Bacteroidota
CMAG0111	28	21	8	31	1	1	87	1681	p__Firmicutes_A
CMAG0112	32	32	18	22	4	1	99	1423	p__Bacteroidota
CMAG0114	11	16	10	3	0	0	40	1301	p__Firmicutes_A
CMAG0115	20	40	7	16	0	2	82	1653	p__Firmicutes_A
CMAG0119	37	18	13	13	0	4	82	2138	p__Firmicutes_A
CMAG0120	15	3	5	4	0	0	24	1122	p__Firmicutes_A
CMAG0121	16	9	8	6	0	0	50	1195	p__Firmicutes_A
CMAG0122	32	9	16	7	3	0	65	1077	p__Firmicutes_A
CMAG0123	132	17	17	11	1	1	173	2438	p__Firmicutes_A
CMAG0124	25	3	9	8	3	1	46	1315	p__Firmicutes_A
CMAG0125	3	5	1	0	0	12	12	699	p__Firmicutes_A
CMAG0128	117	6	23	15	3	1	164	2553	p__Firmicutes_A
CMAG0136	30	34	11	20	5	1	92	1696	p__Bacteroidota
CMAG0137	34	25	5	43	0	0	97	1977	p__Firmicutes_A
CMAG0138	89	19	36	24	0	2	148	1806	p__Bacteroidota
CMAG0140	102	16	25	29	2	3	154	1655	p__Bacteroidota
CMAG0142	17	20	22	10	2	2	67	1735	p__Bacteroidota
CMAG0144	86	38	22	49	12	4	170	2508	p__Fibrobacterota
CMAG0145	26	25	9	11	0	2	97	1794	p__Firmicutes_A
CMAG0149	9	7	23	2	0	0	23	957	p__Firmicutes_A
CMAG0150	114	15	22	17	1	0	163	1959	p__Firmicutes_A
CMAG0152	108	28	25	30	2	0	177	1913	p__Verrucomicrobiota
CMAG0153	19	14	15	12	5	1	85	1549	p__Firmicutes_A
CMAG0154	108	34	35	44	19	2	212	2455	p__Bacteroidota
CMAG0155	7	12	3	7	1	0	32	1274	p__Firmicutes_A
CMAG0158	12	13	9	2	0	0	36	1205	p__Firmicutes_A
CMAG0159	20	10	7	9	1	0	43	1978	p__Firmicutes
CMAG0161	42	30	19	10	1	3	101	2640	p__Firmicutes_A
CMAG0162	56	15	28	21	3	1	107	1560	p__Bacteroidota
CMAG0163	66	7	19	11	2	0	100	1590	p__Firmicutes_A
CMAG0166	74	27	16	11	1	0	123	1534	p__Verrucomicrobiota
CMAG0167	35	7	15	26	0	0	85	1676	p__Firmicutes_A
CMAG0168	21	31	9	18	1	2	76	2062	p__Bacteroidota
CMAG0169	16	7	8	10	0	1	51	1259	p__Firmicutes_A
CMAG0172	84	34	10	17	1	5	84	2637	p__Bacteroidota
CMAG0173	46	21	11	19	87	1	87	1680	p__Bacteroidota
CMAG0175	6	18	6	6	0	0	39	1356	p__Firmicutes
CMAG0177	25	14	1	2	1	1	25	955	p__Proteobacteria
CMAG0179	22	16	5	9	1	0	48	1767	p__Proteobacteria
CMAG0180	49	24	21	31	1	0	119	2577	p__Firmicutes_A
CMAG0181	48	45	15	18	0	1	119	2274	p__Bacteroidota
CMAG0182	33	5	9	5	0	1	51	1120	p__Firmicutes_A
CMAG0183	4	14	4	4	0	6	31	1716	p__Spirochaetota
CMAG0186	12	2	8	2	0	0	24	1375	p__Firmicutes
CMAG0189	25	10	13	4	5	0	61	1494	p__Firmicutes_A
CMAG0190	19	25	7	15	1	2	60	2037	p__Bacteroidota
CMAG0192	93	13	19	22	1	0	136	1865	p__Firmicutes_A
CMAG0193	19	12	14	9	0	2	53	1535	p__Firmicutes_A
CMAG0194	25	38	16	21	0	0	90	1619	p__Bacteroidota
CMAG0197	99	20	11	18	0	0	99	2043	p__Firmicutes_A
CMAG0198	90	28	13	10	2	139	139	1721	p__Firmicutes_A
CMAG0200	129	24	43	57	9	1	235	2221	p__Verrucomicrobiota
CMAG0205	24	23	14	22	1	3	87	1924	p__Firmicutes_A
CMAG0208	35	25	10	28	0	0	98	1548	p__Firmicutes_A
CMAG0209	55	11	12	14	13	1	95	1626	p__Firmicutes_A
CMAG0210	74	11	18	25	1	1	127	1930	p__Firmicutes_A
CMAG0211	39	11	11	2	0	0	39	1423	p__Firmicutes_A
CMAG0213	12	18	6	2	1	2	40	1377	p__Elusimicrobiota
CMAG0214	75	11	17	23	2	126	126	1993	p__Firmicutes_A
CMAG0215	121	23	36	30	5	2	190	2162	p__Bacteroidota
CMAG0216	23	25	7	7	60	0	60	1651	p__Firmicutes_A
CMAG0217	26	22	2	25	0	0	75	1485	p__Firmicutes_A
CMAG0219	57	31	22	11	1	0	114	1805	p__Firmicutes_A
CMAG0220	51	9	11	5	1	0	74	1310	p__Firmicutes_A
CMAG0221	25	10	11	6	0	0	59	898	p__Firmicutes_A
CMAG0222	92	17	21	14	26	1	164	1752	p__Bacteroidota
CMAG0224	37	6	9	19	2	1	67	1230	p__Firmicutes_A
CMAG0225	48	25	18	7	0	3	95	2625	p__Firmicutes_A
CMAG0226	45	9	16	11	1	0	72	1560	p__Firmicutes_A
CMAG0228	15	25	11	17	1	2	65	1292	p__Bacteroidota
CMAG0229	2	5	1	1	0	0	10	1516	p__Firmicutes_A
CMAG0234	71	24	35	32	2	2	144	2010	p__Bacteroidota
CMAG0236	18	20	22	8	1	1	64	1775	p__Bacteroidota
CMAG0237	69	8	19	27	3	0	126	2030	p__Firmicutes_A
CMAG0239	33	38	5	32	2	1	94	2336	p__Firmicutes_A
CMAG0240	86	13	22	24	3	2	137	1608	p__Bacteroidota
CMAG0243	26	26	20	9	1	0	76	1638	p__Bacteroidota
CMAG0246	26	9	13	26	0	0	80	1419	p__Firmicutes_A
CMAG0247	33	16	16	14	1	1	73	1639	p__Bacteroidota
CMAG0248	50	27	9	19	1	3	103	3217	p__Spirochaetota
CMAG0251	5	10	2	5	0	0	22	1075	p__Firmicutes_A
CMAG0253	17	26	6	23	0	0	62	1541	p__Bacteroidota
CMAG0254	16	18	4	8	0	1	45	2295	p__Spirochaetota
CMAG0256	36	5	13	15	1	0	69	1357	p__Firmicutes_A
CMAG0259	11	47	8	12	2	5	79	2094	p__Bacteroidota
CMAG0260	11	18	1	3	1	1	39	1148	p__Cyanobacteria
CMAG0261	84	22	30	29	2	2	144	2011	p__Bacteroidota
CMAG0263	3	10	0	2	0	1	15	683	p__Patescibacteria
CMAG0264	27	36	10	17	0	1	82	2270	p__Firmicutes_A
CMAG0265	29	34	14	19	0	4	92	2281	p__Bacteroidota
CMAG0271	30	5	13	5	1	2	54	1515	p__Firmicutes_A
CMAG0272	20	34	6	18	0	0	70	1620	p__Bacteroidota
CMAG0273	25	22	5	23	0	0	68	2104	p__Firmicutes_A
CMAG0274	135	15	29	42	3	0	204	2855	p__Firmicutes_A
CMAG0275	23	16	2	18	0	3	53	1874	p__Proteobacteria
CMAG0276	17	60	6	5	2	3	90	1594	p__Elusimicrobiota
CMAG0280	18	10	7	3	0	0	37	938	p__Firmicutes_A
CMAG0283	81	18	26	17	2	0	135	1671	p__Bacteroidota
CMAG0284	58	18	19	21	9	1	112	1708	p__Bacteroidota
CMAG0285	31	14	74	6	0	74	74	2004	p__Firmicutes_A
CMAG0286	44	18	11	19	0	1	82	1675	p__Bacteroidota
CMAG0288	18	14	53	14	1	4	53	1978	p__Firmicutes_A
CMAG0290	22	23	7	18	0	4	64	1918	p__Bacteroidota
CMAG0292	43	11	20	14	2	0	80	1302	p__Bacteroidota
CMAG0294	45	31	13	8	0	2	92	2369	p__Firmicutes_A
CMAG0297	30	23	3	16	0	1	65	2062	p__Spirochaetota
CMAG0298	36	26	6	29	0	0	84	2383	p__Firmicutes_A
CMAG0299	28	8	11	7	4	1	55	1202	p__Firmicutes_A
CMAG0305	14	19	2	11	0	3	44	1425	p__Spirochaetota
CMAG0307	25	8	13	7	0	1	56	1181	p__Firmicutes_A
CMAG0308	36	15	6	7	0	0	61	1165	p__Firmicutes
CMAG0309	9	12	3	6	0	0	31	1330	p__Firmicutes
CMAG0310	33	15	74	6	2	0	74	1791	p__Firmicutes_A
CMAG0312	19	39	13	17	2	0	83	1987	p__Bacteroidota
CMAG0313	51	27	15	18	1	1	97	1764	p__Bacteroidota
CMAG0314	31	22	9	18	0	0	68	1822	p__Firmicutes_A
CMAG0315	102	50	28	54	15	3	210	3087	p__Fibrobacterota
CMAG0316	26	29	12	24	3	7	91	2221	p__Bacteroidota
CMAG0317	43	15	14	13	0	0	85	1492	p__Firmicutes_A
CMAG0318	27	32	7	13	0	2	78	1994	p__Verrucomicrobiota
CMAG0320	35	13	12	7	7	0	70	999	p__Bacteroidota
CMAG0321	31	32	17	19	0	4	92	2609	p__Bacteroidota
CMAG0325	34	45	6	46	0	0	110	3070	p__Firmicutes_A
CMAG0333	20	28	13	13	0	2	73	2295	p__Bacteroidota
CMAG0335	6	15	2	1	0	1	25	1091	p__Elusimicrobiota
CMAG0341	52	38	12	18	2	0	111	1825	p__Bacteroidota
CMAG0349	67	37	16	20	2	1	127	2206	p__Bacteroidota
CMAG0351	91	12	9	7	2	0	118	1657	p__Firmicutes_A
CMAG0353	15	3	9	8	0	1	34	1078	p__Firmicutes_A
CMAG0354	50	15	27	18	19	0	116	1574	p__Bacteroidota
CMAG0355	67	45	22	46	3	3	151	3180	p__Bacteroidota
CMAG0358	33	13	12	7	0	2	65	1436	p__Firmicutes_A
CMAG0361	36	35	18	16	4	1	103	1794	p__Bacteroidota
CMAG0362	25	50	18	36	1	4	123	2709	p__Bacteroidota
CMAG0363	24	14	8	6	1	0	58	1341	p__Firmicutes_A
CMAG0366	44	12	15	18	0	1	84	1685	p__Firmicutes_A
CMAG0381	110	16	24	29	2	0	169	2151	p__Firmicutes_A
CMAG0383	33	26	3	22	0	1	73	2067	p__Spirochaetota
CMAG0384	127	12	13	16	4	0	170	2263	p__Firmicutes_A
CMAG0387	42	46	11	18	0	0	108	1893	p__Bacteroidota
CMAG0392	25	30	6	21	0	3	80	2218	p__Bacteroidota
CMAG0393	8	26	7	5	0	0	46	1626	p__Firmicutes
CMAG0395	81	17	17	17	1	2	81	1343	p__Bacteroidota
CMAG0399	6	14	6	1	0	4	35	1728	p__Firmicutes_C
CMAG0403	3	17	1	2	1	0	24	825	p__Proteobacteria
CMAG0407	1	9	1	1	0	0	11	842	p__Actinobacteriota
CMAG0409	20	14	5	7	0	1	46	1614	p__Spirochaetota
CMAG0410	89	17	28	21	1	4	164	2352	p__Firmicutes_A
CMAG0415	21	14	9	22	2	0	61	2032	p__Firmicutes_A
CMAG0417	17	15	5	6	0	0	55	1149	p__Firmicutes_A
CMAG0423	89	13	10	10	1	0	114	1548	p__Firmicutes_A
CMAG0425	56	11	11	21	0	1	96	1803	p__Firmicutes_A
CMAG0427	20	18	5	10	1	1	50	1750	p__Firmicutes_A
CMAG0428	19	41	7	9	0	70	70	1366	p__Firmicutes_A
CMAG0433	23	16	10	11	0	2	72	1435	p__Firmicutes_A
CMAG0434	86	46	5	14	86	2	86	2951	p__Firmicutes_A
CMAG0437	12	17	21	8	3	0	54	1475	p__Bacteroidota
CMAG0444	49	17	15	15	6	1	93	1253	p__Bacteroidota
CMAG0445	134	23	17	20	2	1	134	1985	p__Firmicutes_A
CMAG0448	101	53	27	57	14	3	209	2664	p__Fibrobacterota
CMAG0450	40	18	11	17	0	1	77	1492	p__Bacteroidota
CMAG0451	56	21	22	17	5	3	111	1583	p__Bacteroidota
CMAG0452	3	7	7	1	0	0	18	1051	p__Firmicutes_A
CMAG0453	15	8	3	5	1	2	34	1118	p__Firmicutes_A
CMAG0459	4	14	3	2	0	1	23	802	p__Patescibacteria
CMAG0464	53	9	9	14	0	0	87	1286	p__Firmicutes_A
CMAG0471	84	77	27	33	3	2	203	3138	p__Firmicutes_A
CMAG0473	27	29	21	23	0	4	110	1992	p__Firmicutes_A
CMAG0474	2	1	2	0	0	2	7	1185	p__Thermoplasmatota
CMAG0476	7	17	3	3	0	1	29	975	p__Proteobacteria
CMAG0477	43	35	5	34	0	3	100	2367	p__Spirochaetota
CMAG0479	7	6	7	2	0	0	22	733	p__Firmicutes_A
CMAG0481	124	31	19	51	7	1	214	2169	p__Bacteroidota
CMAG0487	5	19	1	2	1	1	29	923	p__Proteobacteria
CMAG0490	0	9	1	0	0	0	10	1375	p__Firmicutes
CMAG0493	21	28	4	15	0	2	65	1752	p__Verrucomicrobiota
CMAG0496	10	23	2	2	1	0	36	1285	p__Proteobacteria
CMAG0498	34	18	8	18	1	0	70	1615	p__Bacteroidota
CMAG0507	30	11	5	23	0	0	57	1950	p__Firmicutes_A
CMAG0508	40	26	16	18	8	1	100	1587	p__Bacteroidota
CMAG0510	105	15	10	3	0	2	105	1256	p__Firmicutes_A
CMAG0515	33	26	9	14	0	2	79	2198	p__Verrucomicrobiota
CMAG0516	73	13	16	22	0	2	121	2067	p__Firmicutes_A
CMAG0518	9	10	13	1	0	3	67	1545	p__Firmicutes_A
CMAG0520	27	37	9	13	3	3	87	1610	p__Verrucomicrobiota
CMAG0523	12	31	7	4	0	1	55	1994	p__Firmicutes_A
CMAG0530	5	19	2	2	1	0	29	1090	p__Proteobacteria
CMAG0532	30	21	16	14	2	0	74	1592	p__Bacteroidota
CMAG0535	19	23	7	16	0	0	67	1447	p__Firmicutes_A
CMAG0536	28	41	7	22	0	2	92	2601	p__Firmicutes_A
CMAG0539	32	17	15	12	1	0	69	1595	p__Bacteroidota
CMAG0544	70	26	34	24	1	2	134	1874	p__Bacteroidota
CMAG0546	62	33	14	39	7	4	130	2540	p__Fibrobacterota
CMAG0547	119	26	39	44	11	1	216	2282	p__Verrucomicrobiota
CMAG0548	44	16	17	10	1	1	82	1465	p__Bacteroidota
CMAG0549	44	37	8	29	0	3	105	1608	p__Bacteroidota
CMAG0550	27	66	13	10	0	4	113	2383	p__Firmicutes_A
CMAG0551	6	6	8	4	0	2	25	1477	p__Firmicutes_A
CMAG0557	12	5	4	3	0	0	25	901	p__Firmicutes_A
CMAG0558	39	6	10	8	0	60	60	1442	p__Firmicutes_A
CMAG0559	35	40	11	19	1	1	97	1762	p__Bacteroidota
CMAG0561	45	31	12	30	10	0	109	2046	p__Fibrobacterota
CMAG0565	3	3	3	1	10	0	10	1022	p__Firmicutes_A
CMAG0566	1	2	1	1	0	0	5	578	p__Firmicutes_A
CMAG0567	16	8	10	5	0	1	41	1003	p__Firmicutes_A
CMAG0569	55	34	14	18	0	1	111	1735	p__Bacteroidota
CMAG0571	33	16	6	26	1	3	74	2277	p__Spirochaetota
CMAG0572	29	20	7	13	0	1	66	1851	p__Verrucomicrobiota
CMAG0573	115	18	13	15	2	0	154	2323	p__Firmicutes_A
CMAG0575	11	18	6	3	1	0	37	1249	p__Firmicutes_A
CMAG0576	84	75	30	32	0	4	199	3575	p__Firmicutes_A
CMAG0577	2	7	4	10	0	1	24	1563	p__Firmicutes
CMAG0579	60	30	19	16	2	0	121	1720	p__Bacteroidota
CMAG0580	10	15	11	5	1	1	42	1425	p__Firmicutes_A
CMAG0581	91	9	19	5	2	0	132	2399	p__Firmicutes_A
CMAG0583	9	30	9	13	1	4	62	1722	p__Bacteroidota
CMAG0585	21	12	7	14	0	48	48	1820	p__Firmicutes_A
CMAG0586	22	21	9	12	1	1	66	1233	p__Firmicutes_A
CMAG0592	9	31	4	7	0	0	48	1595	p__Firmicutes_A
CMAG0593	8	13	4	4	32	4	32	1604	p__Spirochaetota
CMAG0595	32	31	9	11	2	1	78	1473	p__Bacteroidota
CMAG0596	88	15	22	30	3	4	148	2751	p__Planctomycetota
CMAG0597	36	16	7	22	0	0	71	1625	p__Bacteroidota
CMAG0600	88	30	25	14	2	0	148	1855	p__Bacteroidota
CMAG0601	119	30	12	14	1	1	169	2002	p__Firmicutes_A
CMAG0602	13	16	9	15	0	59	59	1081	p__Firmicutes_A
CMAG0603	99	59	36	37	2	0	212	2231	p__Bacteroidota
CMAG0604	18	14	11	11	0	2	66	1259	p__Firmicutes_A
CMAG0608	8	9	8	8	0	0	35	1173	p__Firmicutes_A
CMAG0611	24	13	22	7	1	2	65	2072	p__Firmicutes_A
CMAG0612	34	34	11	16	4	1	89	2142	p__Bacteroidota
CMAG0613	91	7	21	5	1	120	120	1481	p__Firmicutes_A
CMAG0615	105	23	32	33	19	1	188	2262	p__Bacteroidota
CMAG0616	33	28	14	12	5	1	88	1855	p__Bacteroidota
CMAG0617	101	23	36	40	174	2	174	3007	p__Firmicutes_A
CMAG0618	16	16	8	4	0	0	42	1366	p__Firmicutes_A
CMAG0620	15	5	6	4	0	0	27	1159	p__Firmicutes_A
CMAG0621	111	17	15	45	6	1	111	2192	p__Firmicutes_A
CMAG0622	55	7	20	21	2	1	102	1702	p__Firmicutes_A
CMAG0623	10	18	1	3	1	7	39	2179	p__Desulfobacterota
CMAG0625	45	40	7	34	0	3	112	2583	p__Spirochaetota
CMAG0631	3	16	3	2	0	0	24	669	p__Patescibacteria
CMAG0632	12	3	5	3	0	0	12	1017	p__Firmicutes_A
CMAG0634	3	11	4	1	0	3	28	1509	p__Firmicutes_C
CMAG0635	8	20	4	6	0	0	49	1422	p__Firmicutes_A
CMAG0640	5	8	6	3	1	0	21	1021	p__Firmicutes_A
CMAG0644	46	3	23	4	2	2	79	1473	p__Firmicutes_A
CMAG0645	27	14	18	83	5	0	83	1666	p__Firmicutes_A
CMAG0646	32	26	7	20	0	1	73	1315	p__Bacteroidota
CMAG0648	34	26	76	12	1	0	76	1545	p__Firmicutes_A
CMAG0649	1	2	2	1	0	0	6	754	p__Firmicutes_A
CMAG0650	63	21	20	15	0	0	113	1680	p__Firmicutes_A
CMAG0652	55	17	23	10	1	0	99	1586	p__Bacteroidota
CMAG0653	36	22	21	18	4	1	95	1919	p__Bacteroidota
CMAG0654	4	18	3	1	27	1	27	1036	p__Firmicutes_A
CMAG0655	19	19	22	12	0	1	66	1390	p__Bacteroidota
CMAG0656	12	33	2	1	0	1	49	1093	p__Firmicutes_A
CMAG0657	7	17	4	4	2	0	42	1090	p__Firmicutes_A
CMAG0658	17	16	11	8	0	1	53	1718	p__Firmicutes_A
CMAG0660	82	20	27	15	14	1	148	1698	p__Bacteroidota
CMAG0661	33	9	9	8	17	0	72	1410	p__Firmicutes_A
CMAG0662	30	17	9	9	1	1	61	1584	p__Firmicutes_A
CMAG0663	31	39	9	17	0	2	92	2410	p__Verrucomicrobiota
CMAG0664	30	32	9	21	2	1	85	2200	p__Bacteroidota
CMAG0665	21	19	15	6	0	0	57	1349	p__Bacteroidota
CMAG0667	21	16	23	8	0	0	66	2030	p__Firmicutes_A
CMAG0668	88	17	28	29	142	3	142	1634	p__Bacteroidota
CMAG0669	0	2	0	0	0	0	2	689	p__Bacteroidota
CMAG0671	5	4	4	3	0	1	17	1285	p__Firmicutes_A
CMAG0672	42	15	18	11	2	1	84	1455	p__Bacteroidota
CMAG0673	26	26	8	11	0	2	66	1711	p__Firmicutes_A
CMAG0677	48	44	16	36	6	1	127	2129	p__Bacteroidota
CMAG0680	13	7	6	1	0	0	26	933	p__Firmicutes_A
CMAG0683	21	32	6	10	1	2	70	2489	p__Spirochaetota
CMAG0684	41	16	10	19	0	1	76	1597	p__Bacteroidota
CMAG0685	11	8	5	4	0	0	30	967	p__Firmicutes_A
CMAG0686	36	8	11	11	2	1	65	1504	p__Firmicutes_A
CMAG0688	32	21	8	18	2	1	73	1619	p__Bacteroidota
CMAG0689	50	13	10	8	1	0	50	1571	p__Firmicutes_A
CMAG0690	5	9	4	4	0	0	20	1183	p__Firmicutes_A
CMAG0691	144	24	45	52	11	247	247	2166	p__Verrucomicrobiota
CMAG0693	13	10	9	5	2	2	51	1059	p__Firmicutes_A
CMAG0694	36	23	18	5	0	1	81	2547	p__Firmicutes_A
CMAG0695	75	15	24	17	1	2	124	1825	p__Firmicutes_A
CMAG0696	31	13	13	15	0	1	65	2221	p__Firmicutes_A
CMAG0697	22	30	5	3	1	1	64	1795	p__Cyanobacteria
CMAG0704	35	41	17	21	6	1	108	2018	p__Bacteroidota
CMAG0707	8	18	3	2	0	0	31	905	p__Proteobacteria
CMAG0710	48	13	15	10	0	1	86	1240	p__Firmicutes_A
CMAG0712	11	10	6	4	1	1	48	2067	p__Firmicutes_A
CMAG0714	21	7	7	6	0	1	39	1368	p__Firmicutes_A
CMAG0718	0	2	0	0	0	1	3	1035	p__Thermoplasmatota
CMAG0720	6	2	6	0	0	1	15	798	p__Firmicutes_A
CMAG0722	126	35	44	55	1	0	243	2309	p__Verrucomicrobiota
CMAG0723	46	16	21	9	1	0	87	1344	p__Bacteroidota
CMAG0725	64	11	19	24	1	1	117	1675	p__Firmicutes_A
CMAG0726	26	11	11	10	4	1	58	1505	p__Firmicutes_A
CMAG0727	56	37	14	29	1	2	120	1956	p__Bacteroidota
CMAG0728	12	14	10	3	0	0	40	1127	p__Firmicutes_A
CMAG0732	9	17	2	3	0	0	32	1328	p__Firmicutes
CMAG0733	20	3	8	5	1	2	36	981	p__Firmicutes_A
CMAG0736	6	21	2	2	1	0	32	995	p__Proteobacteria
CMAG0738	8	8	3	6	0	2	36	1841	p__Firmicutes_A
CMAG0739	128	10	27	42	3	0	188	2405	p__Firmicutes_A
CMAG0743	141	27	16	14	3	0	196	2675	p__Firmicutes_A
CMAG0746	20	31	8	16	1	0	70	1724	p__Bacteroidota
CMAG0748	23	14	4	20	58	1	58	1061	p__Firmicutes_A
CMAG0750	18	19	20	8	0	1	60	1579	p__Bacteroidota
CMAG0751	63	13	31	18	1	1	110	1464	p__Bacteroidota
CMAG0752	13	5	5	2	0	1	25	755	p__Firmicutes_A
CMAG0753	21	15	10	3	0	3	52	1621	p__Firmicutes_A
CMAG0754	36	19	8	17	1	1	72	1450	p__Bacteroidota
CMAG0755	30	28	8	17	0	1	76	1796	p__Bacteroidota
CMAG0760	42	22	13	6	0	1	78	2357	p__Firmicutes_A
CMAG0761	42	25	11	13	0	0	90	1918	p__Firmicutes_A
CMAG0762	25	15	15	5	1	1	63	1439	p__Firmicutes_A
CMAG0764	50	17	8	6	2	1	50	1453	p__Firmicutes_A
CMAG0766	83	33	13	37	1	1	151	1933	p__Bacteroidota
CMAG0773	185	8	33	29	3	1	259	2476	p__Firmicutes_A
CMAG0774	1	11	3	3	0	0	18	941	p__Firmicutes_A
CMAG0775	63	18	27	16	1	3	117	2121	p__Firmicutes_A
CMAG0776	7	16	10	6	2	0	54	1282	p__Firmicutes_A
CMAG0778	55	11	11	6	0	2	80	1273	p__Firmicutes_A
CMAG0779	125	15	26	24	4	0	179	1846	p__Verrucomicrobiota
CMAG0781	90	23	37	25	0	3	160	1999	p__Bacteroidota
CMAG0782	119	19	33	13	4	3	186	2230	p__Firmicutes_A
CMAG0783	72	14	17	5	2	1	110	1677	p__Firmicutes_A
CMAG0785	20	11	18	11	3	0	59	1646	p__Firmicutes_A
CMAG0786	91	13	17	14	1	5	133	1539	p__Verrucomicrobiota
CMAG0792	24	22	7	12	0	1	62	1761	p__Verrucomicrobiota
CMAG0794	29	28	9	14	77	0	77	1463	p__Bacteroidota
CMAG0795	19	13	12	3	0	2	48	1200	p__Firmicutes_A
CMAG0796	9	16	6	4	1	2	37	1401	p__Elusimicrobiota
CMAG0798	94	22	30	31	2	2	159	2744	p__Bacteroidota
CMAG0799	144	29	46	48	17	0	255	2317	p__Verrucomicrobiota
CMAG0800	37	4	9	6	0	0	53	1181	p__Firmicutes_A
CMAG0802	22	5	8	7	0	0	38	1184	p__Firmicutes_A
CMAG0803	62	13	130	9	0	1	130	1677	p__Firmicutes_A
CMAG0804	15	15	47	7	0	0	47	1676	p__Firmicutes_A
CMAG0805	2	6	3	3	0	0	13	1079	p__Firmicutes_A
CMAG0808	120	27	37	21	4	3	201	2351	p__Verrucomicrobiota
CMAG0810	25	27	13	76	5	0	76	1660	p__Bacteroidota
CMAG0811	19	13	12	8	0	2	54	1802	p__Firmicutes_A
CMAG0814	13	28	3	1	0	2	50	1257	p__Cyanobacteria
CMAG0815	14	9	8	1	31	0	31	788	p__Firmicutes_A
CMAG0816	77	11	13	28	0	2	128	1518	p__Firmicutes_A
CMAG0819	34	45	10	19	0	2	103	2510	p__Verrucomicrobiota
CMAG0820	52	19	96	19	1	1	96	1698	p__Bacteroidota
CMAG0824	29	20	7	14	1	0	61	1437	p__Bacteroidota
CMAG0825	10	20	6	4	0	1	59	1447	p__Firmicutes_A
CMAG0829	69	13	27	7	5	0	119	1644	p__Firmicutes_A
CMAG0831	2	14	2	2	0	20	20	1070	p__Firmicutes_A
CMAG0833	20	24	12	2	0	1	60	1508	p__Firmicutes_A
CMAG0835	12	8	10	7	1	0	56	1405	p__Firmicutes_A
CMAG0837	0	1	0	0	0	4	5	917	p__Halobacteriota
CMAG0839	28	13	19	4	0	0	63	1677	p__Firmicutes_A
CMAG0841	32	33	10	12	88	1	88	1649	p__Bacteroidota
CMAG0843	33	30	6	16	0	2	81	2312	p__Verrucomicrobiota
CMAG0844	20	28	14	25	1	4	85	2011	p__Bacteroidota
CMAG0845	19	14	14	23	0	0	69	1101	p__Firmicutes_A
CMAG0846	1	10	2	2	0	2	18	1196	p__Firmicutes_C
CMAG0847	117	24	50	59	18	2	240	2391	p__Verrucomicrobiota
CMAG0848	24	35	9	20	2	3	82	2388	p__Bacteroidota
CMAG0849	29	20	14	7	0	3	69	2225	p__Firmicutes_A
CMAG0850	41	17	77	19	1	0	77	1782	p__Bacteroidota
CMAG0852	12	18	6	3	1	0	38	1469	p__Proteobacteria
CMAG0857	58	36	25	21	6	2	135	1921	p__Bacteroidota
CMAG0858	124	24	39	19	3	3	200	2124	p__Verrucomicrobiota
CMAG0859	31	27	7	14	0	2	75	2051	p__Verrucomicrobiota
CMAG0861	13	16	7	6	0	0	44	1361	p__Firmicutes_A
CMAG0862	0	5	1	0	0	4	11	1015	p__Halobacteriota
CMAG0863	44	8	11	8	2	1	69	1567	p__Firmicutes_A
CMAG0864	28	39	13	20	0	4	93	2628	p__Bacteroidota
CMAG0865	16	23	3	5	1	1	51	1420	p__Cyanobacteria
CMAG0871	27	12	10	9	4	2	60	1460	p__Firmicutes_A
CMAG0874	5	1	3	0	0	1	10	988	p__Firmicutes_A
CMAG0879	11	28	3	3	1	0	44	1329	p__Proteobacteria
CMAG0880	10	18	4	3	2	2	37	1298	p__Proteobacteria
CMAG0882	3	12	1	2	0	1	19	636	p__Proteobacteria
CMAG0883	23	20	4	4	0	1	49	1535	p__Firmicutes_A
CMAG0885	24	34	17	19	0	0	83	2018	p__Bacteroidota
CMAG0887	11	9	32	3	0	0	32	897	p__Firmicutes_A
CMAG0895	63	18	25	28	1	0	128	1519	p__Verrucomicrobiota
CMAG0897	11	19	9	10	0	0	46	1154	p__Firmicutes_A
CMAG0898	25	21	12	7	0	0	64	1613	p__Firmicutes_A
CMAG0900	22	19	7	16	0	2	61	1817	p__Verrucomicrobiota
CMAG0901	22	4	16	7	0	0	45	1300	p__Firmicutes_A
CMAG0902	74	9	27	21	3	0	124	1474	p__Verrucomicrobiota
CMAG0903	45	5	9	8	0	0	65	1502	p__Firmicutes_A
CMAG0904	218	41	44	26	15	2	218	2072	p__Verrucomicrobiota
CMAG0906	108	22	47	42	16	0	218	2346	p__Verrucomicrobiota
CMAG0912	76	20	22	11	1	0	122	1562	p__Bacteroidota
CMAG0913	14	3	8	11	0	1	34	1185	p__Firmicutes
CMAG0915	1	1	4	1	0	1	8	946	p__Firmicutes_A
CMAG0916	29	29	8	15	0	2	78	2320	p__Verrucomicrobiota
CMAG0917	76	11	20	28	0	1	131	1946	p__Firmicutes_A
CMAG0918	91	19	17	17	1	4	143	1555	p__Verrucomicrobiota
CMAG0919	8	3	1	0	0	4	8	1049	p__Halobacteriota
CMAG0920	58	6	21	12	2	1	94	1768	p__Firmicutes_A
CMAG0921	69	14	16	7	3	0	103	1330	p__Firmicutes_A
CMAG0924	42	10	18	5	0	1	76	1758	p__Firmicutes_A
CMAG0925	78	26	16	11	3	1	125	2330	p__Firmicutes_A
CMAG0926	8	16	2	2	1	1	29	1083	p__Proteobacteria
CMAG0927	64	16	16	23	4	2	117	2266	p__Planctomycetota
CMAG0928	21	15	20	7	1	1	61	1408	p__Bacteroidota
CMAG0929	7	7	3	5	0	1	23	1354	p__Firmicutes_A
CMAG0930	3	8	6	5	2	0	24	3359	p__Firmicutes_A
CMAG0931	7	6	3	5	23	2	23	1096	p__Firmicutes_A
CMAG0933	98	17	23	24	3	0	151	1730	p__Bacteroidota
CMAG0935	80	9	16	9	7	2	116	1487	p__Firmicutes_A
CMAG0936	6	34	1	2	1	0	44	1065	p__Proteobacteria
CMAG0937	54	15	18	16	0	1	96	1664	p__Firmicutes_A
CMAG0938	44	6	16	9	1	0	71	1105	p__Firmicutes_A
CMAG0939	28	25	21	9	2	0	79	1484	p__Bacteroidota
CMAG0940	15	4	2	1	0	7	15	1258	p__Thermoplasmatota
CMAG0941	22	13	13	5	2	0	55	1169	p__Firmicutes_A
CMAG0943	20	17	8	7	0	60	60	1490	p__Firmicutes_A
CMAG0946	37	20	26	13	3	0	91	1840	p__Bacteroidota
CMAG0947	17	15	12	7	54	54	54	1734	p__Firmicutes_A
CMAG0950	20	8	4	2	37	1	37	1032	p__Firmicutes_A
CMAG0953	51	30	12	18	2	0	100	1668	p__Bacteroidota
CMAG0956	50	20	18	19	2	3	105	1734	p__Verrucomicrobiota
CMAG0958	7	11	5	3	1	1	28	1723	p__Firmicutes_A
CMAG0961	11	12	10	4	0	0	40	1524	p__Firmicutes_A
CMAG0963	47	20	9	19	1	1	86	1748	p__Bacteroidota
CMAG0964	6	13	2	3	0	2	24	925	p__Firmicutes_A
CMAG0965	25	27	8	13	70	2	70	1716	p__Bacteroidota
CMAG0966	14	7	11	8	0	0	41	1208	p__Firmicutes_A
CMAG0967	8	8	18	3	0	2	39	1408	p__Firmicutes_A
CMAG0968	13	5	39	1	1	2	39	1549	p__Firmicutes
CMAG0969	23	18	26	10	2	0	73	1633	p__Bacteroidota
CMAG0970	5	13	4	4	0	6	31	1786	p__Spirochaetota
CMAG0971	50	14	5	7	75	0	75	1604	p__Firmicutes_A
CMAG0972	84	54	27	49	12	6	194	2621	p__Fibrobacterota
CMAG0973	31	6	7	7	1	0	49	1329	p__Firmicutes_A
CMAG0974	89	8	10	9	3	0	119	1425	p__Firmicutes_A
CMAG0975	69	9	13	17	114	2	114	1599	p__Firmicutes_A
CMAG0976	51	37	13	18	1	2	111	1771	p__Bacteroidota
CMAG0977	40	9	12	7	0	2	66	1503	p__Firmicutes_A
CMAG0978	72	14	17	12	13	1	119	1329	p__Bacteroidota
CMAG0980	41	8	18	34	0	0	123	1661	p__Firmicutes_A
CMAG0981	34	12	14	4	1	0	65	1553	p__Firmicutes_A
CMAG0982	62	2	19	13	2	0	89	1454	p__Firmicutes_A
CMAG0984	27	14	12	3	3	2	61	1346	p__Firmicutes_A
CMAG0985	51	18	14	33	4	0	95	1841	p__Firmicutes_A
CMAG0987	32	29	12	9	2	1	78	1899	p__Firmicutes_A
CMAG0988	40	10	20	4	19	1	92	1174	p__Firmicutes_A
CMAG0990	55	29	107	18	2	1	107	2058	p__Bacteroidota
CMAG0991	25	15	10	3	0	2	52	1289	p__Firmicutes_A
CMAG0992	29	18	11	9	0	0	63	1491	p__Firmicutes_A
CMAG0996	75	20	20	24	2	1	136	1469	p__Verrucomicrobiota
CMAG0997	74	16	15	25	0	0	123	1903	p__Firmicutes_A
CMAG0998	39	5	9	5	0	1	57	1378	p__Firmicutes_A
CMAG0999	23	21	19	8	0	0	66	1495	p__Bacteroidota
CMAG1001	27	18	11	18	0	1	65	1608	p__Verrucomicrobiota
CMAG1002	11	7	9	3	0	0	29	998	p__Firmicutes_A
CMAG1005	116	19	26	15	3	2	171	2428	p__Firmicutes_A
CMAG1007	11	11	5	1	1	0	28	1039	p__Firmicutes_A
CMAG1009	29	21	12	18	0	1	74	1618	p__Bacteroidota
CMAG1011	59	6	21	7	0	2	92	1706	p__Firmicutes_A
CMAG1012	14	15	10	4	0	1	43	1109	p__Firmicutes_A
CMAG1013	18	22	14	3	1	2	59	1280	p__Firmicutes_A
CMAG1014	7	19	9	2	3	1	46	1212	p__Firmicutes_A
CMAG1016	2	14	0	0	1	5	22	1363	p__Methanobacteriota
CMAG1019	10	11	6	3	0	0	29	718	p__Firmicutes_A
CMAG1020	24	9	50	9	0	1	85	1759	p__Firmicutes_A
CMAG1021	85	26	26	36	13	1	165	2031	p__Bacteroidota
CMAG1023	25	30	11	26	3	6	92	2228	p__Bacteroidota
CMAG1024	53	5	16	7	0	1	80	1402	p__Firmicutes_A
CMAG1027	24	8	17	3	1	0	53	1432	p__Firmicutes_A
CMAG1028	42	18	9	21	1	1	80	1661	p__Bacteroidota
CMAG1029	6	25	41	2	0	5	41	1900	p__Desulfobacterota
CMAG1031	2	3	4	2	0	2	12	1145	p__Firmicutes_A
CMAG1033	125	19	24	30	1	0	179	1461	p__Verrucomicrobiota
CMAG1036	56	12	9	7	1	0	84	1230	p__Firmicutes_A
CMAG1037	60	51	23	25	1	3	144	2668	p__Bacteroidota
CMAG1038	32	14	11	28	0	4	86	1840	p__Firmicutes_A
CMAG1040	33	10	9	8	1	0	57	1292	p__Firmicutes_A
CMAG1043	14	4	10	3	0	0	30	974	p__Firmicutes_A
CMAG1046	21	22	5	11	1	3	59	2065	p__Myxococcota
CMAG1047	73	12	12	22	0	1	115	1365	p__Firmicutes_A
CMAG1048	9	25	6	4	1	1	46	1454	p__Elusimicrobiota
CMAG1049	82	31	33	15	3	1	155	1930	p__Verrucomicrobiota
CMAG1050	46	26	11	25	1	1	97	1770	p__Bacteroidota
CMAG1051	14	5	14	4	0	0	35	996	p__Firmicutes_A
CMAG1052	0	7	4	1	0	0	12	1067	p__Firmicutes_C
CMAG1065	13	12	6	4	0	0	34	1268	p__Firmicutes_A
CMAG1067	11	5	8	9	0	1	32	1827	p__Firmicutes
CMAG1068	33	12	7	5	0	0	61	1219	p__Firmicutes_A
CMAG1069	50	22	11	22	1	0	94	1863	p__Bacteroidota
CMAG1070	82	28	12	7	1	0	125	1651	p__Firmicutes_A
CMAG1075	28	28	9	19	80	80	80	2419	p__Verrucomicrobiota
CMAG1076	40	22	79	7	0	3	79	2298	p__Firmicutes_A
CMAG1080	31	12	5	18	0	3	59	2141	p__Spirochaetota
CMAG1089	14	22	4	15	0	0	47	1301	p__Bacteroidota
CMAG1090	30	4	6	7	0	0	43	1110	p__Firmicutes_A
CMAG1091	21	10	11	4	0	0	46	1235	p__Firmicutes_A
CMAG1092	80	13	29	18	1	0	128	2276	p__Firmicutes_A
CMAG1093	118	11	26	23	2	1	118	1664	p__Firmicutes_A
CMAG1094	50	13	17	40	2	0	99	1782	p__Firmicutes_A
CMAG1095	71	12	25	14	2	0	115	1387	p__Bacteroidota
CMAG1098	11	10	5	4	1	0	36	818	p__Firmicutes_A
CMAG1099	33	14	16	7	1	1	69	1316	p__Bacteroidota
CMAG1101	30	26	16	18	2	0	80	1717	p__Bacteroidota
CMAG1105	46	9	6	11	1	1	72	1076	p__Firmicutes_A
CMAG1110	31	30	7	17	0	1	78	1786	p__Verrucomicrobiota
CMAG1111	36	15	20	9	3	0	77	1410	p__Bacteroidota
CMAG1112	2	5	2	5	0	1	18	1574	p__Firmicutes_A
CMAG1115	22	14	17	10	0	0	59	1818	p__Firmicutes_A
CMAG1116	74	10	10	14	1	0	107	1682	p__Firmicutes_A
CMAG1117	67	12	22	23	0	0	121	2079	p__Firmicutes_A
CMAG1118	114	30	23	33	195	0	195	2363	p__Bacteroidota
CMAG1119	50	31	12	9	0	2	96	2586	p__Firmicutes_A
CMAG1120	56	13	13	6	1	0	87	1684	p__Firmicutes_A
CMAG1122	45	39	10	29	0	2	107	1734	p__Bacteroidota
CMAG1123	4	17	3	1	1	1	26	1538	p__Campylobacterota
CMAG1125	3	15	4	2	2	7	33	1667	p__Methanobacteriota
CMAG1127	97	11	41	37	0	2	162	2898	p__Firmicutes_A
CMAG1129	30	36	16	25	1	1	98	1905	p__Bacteroidota
CMAG1130	70	24	18	20	2	0	122	2070	p__Bacteroidota
CMAG1131	16	24	9	3	0	1	65	1565	p__Firmicutes_A
CMAG1134	47	6	15	6	0	2	73	1160	p__Firmicutes_A
CMAG1136	5	43	4	2	1	2	56	1730	p__Campylobacterota
CMAG1138	58	8	18	11	0	0	89	1629	p__Firmicutes_A
CMAG1139	17	5	34	4	1	1	34	1646	p__Firmicutes_A
CMAG1140	128	15	26	69	3	212	212	1774	p__Firmicutes_A
CMAG1142	120	24	34	31	2	4	199	2870	p__Firmicutes_A
CMAG1143	13	17	3	8	0	1	42	1521	p__Firmicutes_A
CMAG1144	3	16	4	1	0	4	32	1497	p__Firmicutes_C
CMAG1146	36	13	11	8	0	0	65	1377	p__Firmicutes_A
CMAG1147	7	20	6	2	0	0	35	889	p__Patescibacteria
CMAG1149	8	6	9	4	1	0	26	840	p__Firmicutes_A
CMAG1151	33	28	11	16	0	0	80	1841	p__Bacteroidota
CMAG1152	104	17	31	27	3	0	164	1649	p__Bacteroidota
CMAG1155	37	25	23	19	2	2	99	1904	p__Bacteroidota
CMAG1156	11	7	9	7	0	0	33	1817	p__Firmicutes_A
CMAG1159	29	15	7	9	0	0	59	2165	p__Spirochaetota
CMAG1160	50	63	10	15	0	1	131	2962	p__Firmicutes_A
CMAG1162	74	21	29	50	3	0	162	2248	p__Verrucomicrobiota
CMAG1163	75	15	22	8	6	0	121	1611	p__Firmicutes_A
CMAG1164	16	41	15	7	3	1	77	1888	p__Bacteroidota
CMAG1166	132	37	16	17	0	1	213	2485	p__Firmicutes_A
CMAG1167	19	18	28	9	1	1	69	1816	p__Bacteroidota
CMAG1168	45	19	9	22	1	1	85	1835	p__Bacteroidota
CMAG1170	101	9	22	31	3	0	153	2256	p__Firmicutes_A
CMAG1171	58	29	15	24	1	2	112	2194	p__Bacteroidota
CMAG1172	56	11	21	9	13	1	104	1664	p__Firmicutes_A
CMAG1174	10	12	3	8	0	0	32	1693	p__Spirochaetota
CMAG1177	138	8	32	17	2	2	187	1981	p__Firmicutes_A
CMAG1185	40	10	12	27	2	0	93	1737	p__Firmicutes_A
CMAG1187	33	27	7	17	0	1	79	1902	p__Verrucomicrobiota
CMAG1188	32	4	8	5	0	1	47	1217	p__Firmicutes_A
CMAG1189	28	31	8	16	1	1	77	1906	p__Bacteroidota
CMAG1190	12	10	7	10	2	1	50	1242	p__Firmicutes_A
CMAG1192	99	18	26	23	4	0	155	2079	p__Bacteroidota
CMAG1198	27	15	18	3	0	2	66	1795	p__Firmicutes_A
CMAG1203	4	17	1	2	1	0	25	981	p__Proteobacteria
CMAG1204	56	7	19	4	13	1	98	1538	p__Firmicutes_A
CMAG1206	118	21	30	27	9	2	183	2204	p__Bacteroidota
CMAG1208	12	19	6	4	0	1	39	1376	p__Proteobacteria
CMAG1211	89	16	23	20	6	2	140	1889	p__Bacteroidota
CMAG1213	63	35	18	14	122	1	122	1753	p__Verrucomicrobiota
CMAG1216	7	11	0	1	1	1	21	599	p__Elusimicrobiota
CMAG1217	4	3	3	4	0	0	13	1144	p__Firmicutes_A
CMAG1218	188	17	44	34	9	2	267	2826	p__Verrucomicrobiota
CMAG1221	75	8	23	5	1	2	110	1671	p__Firmicutes_A
CMAG1222	6	4	3	7	0	21	21	1551	p__Firmicutes_A
CMAG1228	17	27	7	11	0	3	78	2739	p__Firmicutes_A
CMAG1229	111	12	22	8	1	1	152	1941	p__Firmicutes_A
CMAG1230	7	14	1	2	1	0	25	1129	p__Proteobacteria
CMAG1232	41	27	12	7	0	1	80	2301	p__Firmicutes_A
CMAG1235	51	45	18	27	2	1	127	1910	p__Bacteroidota
CMAG1242	54	12	19	43	2	0	108	1975	p__Firmicutes_A
CMAG1244	41	6	5	6	0	0	58	1073	p__Firmicutes_A
CMAG1246	12	4	6	8	0	0	28	939	p__Firmicutes
CMAG1255	88	30	29	26	23	3	183	1964	p__Verrucomicrobiota
CMAG1256	104	10	19	8	2	0	142	1872	p__Firmicutes_A
CMAG1260	65	19	19	14	3	0	111	1558	p__Verrucomicrobiota
CMAG1273	60	13	18	9	2	0	97	1761	p__Firmicutes_A
CMAG1274	32	18	21	16	2	0	82	1735	p__Bacteroidota
CMAG1278	119	29	34	59	3	2	228	2537	p__Verrucomicrobiota
CMAG1279	4	13	1	1	1	0	20	962	p__Proteobacteria
CMAG1280	3	7	4	1	1	2	18	1034	p__Desulfobacterota
CMAG1281	51	38	14	28	0	2	116	1842	p__Bacteroidota
CMAG1283	5	9	3	5	0	0	20	1018	p__Firmicutes_A
CMAG1285	28	2	6	8	0	0	40	1092	p__Firmicutes_A
CMAG1286	18	9	11	10	66	1	66	1084	p__Firmicutes_A
CMAG1287	39	10	11	12	3	0	71	1606	p__Firmicutes_A
CMAG1288	43	6	13	5	0	0	67	1520	p__Firmicutes_A
CMAG1289	16	16	17	10	0	1	55	1514	p__Bacteroidota
CMAG1291	72	10	15	18	2	0	105	1440	p__Bacteroidota
CMAG1294	16	17	6	2	0	0	40	1236	p__Firmicutes_A
CMAG1295	0	5	0	2	0	0	7	1379	p__Firmicutes
CMAG1296	63	9	8	9	3	0	94	1157	p__Firmicutes_A
CMAG1298	60	15	21	15	1	0	103	1359	p__Bacteroidota
CMAG1299	9	8	12	3	0	2	32	1630	p__Firmicutes
CMAG1300	16	4	3	4	0	0	26	816	p__Firmicutes_A
CMAG1301	42	28	11	16	0	0	105	2059	p__Firmicutes_A
CMAG1302	10	2	8	2	0	2	24	879	p__Firmicutes_A
CMAG1303	0	8	0	1	0	0	9	1665	p__Firmicutes
CMAG1305	69	13	13	18	13	1	116	1824	p__Firmicutes_A
CMAG1307	6	20	6	4	0	0	36	1137	p__Firmicutes
CMAG1309	18	21	6	13	0	0	53	1854	p__Firmicutes_A
CMAG1310	10	7	3	7	0	0	34	973	p__Firmicutes_A
CMAG1312	53	39	14	26	1	2	118	2014	p__Bacteroidota
CMAG1314	0	8	1	1	0	0	10	1310	p__Firmicutes
CMAG1315	2	22	2	2	0	1	29	671	p__Patescibacteria
CMAG1316	30	20	10	8	0	0	71	1723	p__Firmicutes_A
CMAG1318	60	16	20	11	3	0	104	1571	p__Firmicutes_A
CMAG1319	61	13	23	18	0	0	103	2015	p__Firmicutes_A
CMAG1320	32	14	10	5	1	2	64	1503	p__Firmicutes_A
CMAG1324	116	30	16	12	1	0	169	1844	p__Firmicutes_A
CMAG1325	60	16	20	11	4	2	103	1710	p__Firmicutes_A
CMAG1327	42	3	20	5	3	0	42	1349	p__Firmicutes_A
CMAG1329	26	11	4	8	0	0	26	1058	p__Bacteroidota
CMAG1331	75	27	29	28	1	2	138	2203	p__Bacteroidota
CMAG1332	28	29	9	16	3	2	79	1524	p__Bacteroidota
CMAG1334	29	17	8	13	1	1	60	1397	p__Bacteroidota
CMAG1335	30	33	10	15	2	1	81	1995	p__Bacteroidota
CMAG1336	3	10	2	2	0	0	15	797	p__Firmicutes_A
CMAG1337	57	18	8	19	0	3	95	1803	p__Bacteroidota
CMAG1338	30	28	21	6	1	0	83	1531	p__Firmicutes_A
CMAG1339	65	18	31	14	14	0	133	1650	p__Bacteroidota
CMAG1343	34	12	19	15	0	1	72	1938	p__Firmicutes_A
CMAG1345	21	10	19	4	1	1	53	1413	p__Firmicutes
CMAG1346	35	17	13	6	0	2	68	1721	p__Firmicutes_A
CMAG1348	44	31	17	8	0	4	95	2717	p__Firmicutes_A
CMAG1349	102	46	34	37	2	0	201	2101	p__Bacteroidota
CMAG1352	40	20	7	19	78	1	78	1760	p__Bacteroidota
CMAG1355	14	4	10	4	0	0	31	780	p__Firmicutes_A
CMAG1357	28	22	6	22	1	0	69	1676	p__Bacteroidota
CMAG1358	13	5	4	11	3	1	42	1395	p__Firmicutes_A
CMAG1360	16	6	7	3	0	1	33	1506	p__Firmicutes_A
CMAG1366	23	14	15	10	0	1	74	1311	p__Firmicutes_A
CMAG1367	31	15	35	7	0	2	88	1783	p__Firmicutes
CMAG1368	1	28	2	3	1	8	43	1707	p__Methanobacteriota
CMAG1369	50	15	18	15	3	0	93	1321	p__Firmicutes_A
CMAG1370	97	11	24	5	0	3	97	1664	p__Firmicutes_A
CMAG1371	37	23	18	34	0	5	117	2190	p__Firmicutes_A
CMAG1373	101	15	15	10	0	0	137	2045	p__Firmicutes_A
CMAG1374	34	44	8	19	1	95	95	1792	p__Bacteroidota
CMAG1375	67	43	18	24	2	1	137	2020	p__Bacteroidota
CMAG1377	3	16	2	1	1	0	22	1281	p__Campylobacterota
CMAG1379	86	11	10	8	1	0	119	1621	p__Firmicutes_A
CMAG1380	50	26	10	19	1	0	101	2261	p__Firmicutes_A
CMAG1382	4	23	3	1	1	1	32	1576	p__Campylobacterota
CMAG1383	82	12	22	17	0	2	125	1823	p__Firmicutes_A
CMAG1387	52	22	21	9	0	2	101	2284	p__Firmicutes_A
CMAG1388	239	50	45	52	23	2	375	4189	p__Bacteroidota
CMAG1389	32	15	17	5	0	1	69	1689	p__Firmicutes_A
CMAG1390	26	12	6	11	0	2	52	1660	p__Bacteroidota
CMAG1393	83	11	19	10	0	2	117	1956	p__Firmicutes_A
CMAG1394	22	13	47	1	1	2	47	1994	p__Firmicutes_A
CMAG1397	115	22	16	15	1	0	157	2410	p__Firmicutes_A
CMAG1398	4	14	11	2	0	2	32	1384	p__Firmicutes_A
CMAG1400	166	24	38	21	7	2	248	2937	p__Firmicutes_A
CMAG1401	35	15	11	13	0	1	65	1354	p__Firmicutes_A
CMAG1403	35	9	12	10	0	1	62	1585	p__Firmicutes_A
CMAG1404	2	17	2	3	0	1	25	821	p__Patescibacteria
CMAG1406	14	24	4	7	0	1	49	1493	p__Firmicutes_A
CMAG1407	17	39	9	5	1	5	74	2087	p__Proteobacteria
CMAG1408	9	8	4	3	0	0	26	1003	p__Firmicutes_A
CMAG1409	37	16	12	11	0	2	75	3017	p__Firmicutes_A
CMAG1410	3	6	8	2	0	0	18	1563	p__Firmicutes_A
CMAG1411	15	3	9	3	0	2	31	1519	p__Firmicutes_A
CMAG1412	60	23	123	18	1	6	123	2505	p__Firmicutes_A
CMAG1413	7	10	3	12	0	2	37	1760	p__Firmicutes_A
CMAG1414	90	35	24	35	3	2	173	2048	p__Verrucomicrobiota
CMAG1416	100	13	28	14	1	150	150	2349	p__Firmicutes_A
CMAG1417	106	18	18	14	0	1	152	2056	p__Firmicutes_A
CMAG1418	6	6	5	3	0	28	28	983	p__Firmicutes_A
CMAG1419	29	15	5	6	1	1	54	2206	p__Firmicutes_A
CMAG1420	42	36	9	29	1	2	104	3554	p__Firmicutes_A
CMAG1421	31	8	13	16	3	1	66	1179	p__Firmicutes_A
CMAG1422	58	10	19	10	14	1	105	1811	p__Firmicutes_A
CMAG1423	35	11	13	34	0	0	93	1214	p__Firmicutes_A
CMAG1424	11	17	2	2	1	9	41	2214	p__Desulfobacterota
CMAG1425	63	46	18	25	3	4	147	3222	p__Bacteroidota
CMAG1426	72	12	22	23	0	1	126	2186	p__Firmicutes_A
CMAG1427	48	47	16	19	2	2	126	3474	p__Bacteroidota
CMAG1428	9	6	4	6	0	0	25	1170	p__Firmicutes_A
CMAG1429	52	16	17	11	1	0	104	1845	p__Firmicutes_A
CMAG1430	96	54	10	11	1	1	96	2349	p__Firmicutes_A
CMAG1432	33	18	10	14	2	1	69	1705	p__Bacteroidota
CMAG1433	124	17	19	21	1	2	124	1954	p__Bacteroidota
CMAG1434	177	11	44	38	5	3	259	2932	p__Firmicutes_A
CMAG1435	5	8	4	10	39	0	39	1605	p__Firmicutes_B
CMAG1436	2	13	7	4	0	2	32	2452	p__Firmicutes_B
CMAG1438	54	18	10	7	0	0	91	1745	p__Firmicutes_A
CMAG1439	30	7	15	3	0	1	55	1278	p__Firmicutes_A
CMAG1442	102	12	26	13	2	1	148	2297	p__Firmicutes_A
CMAG1444	153	89	26	50	6	3	297	3976	p__Bacteroidota
CMAG1445	23	23	7	9	1	1	62	2061	p__Firmicutes_A
CMAG1446	7	28	3	7	1	0	45	981	p__Firmicutes_A
CMAG1448	51	28	21	9	1	4	109	2316	p__Firmicutes_A
CMAG1450	5	7	3	4	0	0	38	1047	p__Firmicutes_A
CMAG1451	126	23	34	31	5	1	194	2293	p__Bacteroidota
CMAG1454	105	8	25	10	4	2	150	1935	p__Firmicutes_A
CMAG1455	23	12	14	50	1	2	85	1701	p__Firmicutes
CMAG1456	12	9	9	3	0	1	33	1327	p__Firmicutes_A
CMAG1457	41	52	4	11	0	2	103	2054	p__Firmicutes_A
CMAG1458	62	22	21	9	1	1	110	1741	p__Bacteroidota
CMAG1459	16	5	7	6	0	2	35	1772	p__Firmicutes_A
CMAG1460	43	52	30	15	1	4	142	1655	p__Verrucomicrobiota
CMAG1461	126	13	36	18	0	1	197	3240	p__Firmicutes_A
CMAG1462	94	41	26	30	2	3	183	2515	p__Bacteroidota
CMAG1463	63	27	27	5	3	1	124	2127	p__Firmicutes_A
CMAG1464	78	19	19	23	2	2	126	1946	p__Bacteroidota
CMAG1466	93	35	24	33	3	3	166	2269	p__Bacteroidota
CMAG1467	76	19	8	26	0	2	116	1993	p__Bacteroidota
CMAG1469	25	16	7	11	0	3	75	2194	p__Firmicutes_A
CMAG1470	29	13	19	13	4	0	71	1714	p__Firmicutes_A
CMAG1471	37	74	11	10	1	1	128	2899	p__Firmicutes_A
CMAG1472	10	7	6	5	3	1	32	1032	p__Firmicutes_A
CMAG1475	56	15	12	8	0	0	91	1697	p__Firmicutes_A
CMAG1476	23	13	8	10	0	1	48	1679	p__Firmicutes_A
CMAG1477	5	10	3	2	1	1	22	860	p__Proteobacteria
CMAG1478	27	10	17	5	2	0	64	1299	p__Firmicutes_A
CMAG1479	6	14	4	1	2	1	28	1079	p__Proteobacteria
CMAG1481	63	13	18	23	2	1	117	1789	p__Firmicutes_A
CMAG1485	2	19	1	0	0	13	35	1625	p__Methanobacteriota
CMAG1486	19	6	9	7	0	0	39	1139	p__Firmicutes_A
CMAG1487	3	17	2	2	0	0	27	864	p__Patescibacteria
CMAG1490	2	5	13	2	0	1	13	961	p__Firmicutes_A
CMAG1491	53	6	13	11	0	2	78	1310	p__Firmicutes_A
CMAG1492	76	18	18	50	7	1	137	2651	p__Firmicutes_A
CMAG1494	23	11	5	13	0	3	50	2047	p__Spirochaetota
CMAG1495	91	26	36	28	0	4	156	2158	p__Bacteroidota
CMAG1496	76	17	6	8	1	0	107	1383	p__Firmicutes_A
CMAG1497	9	10	7	4	0	1	38	1552	p__Firmicutes_A
CMAG1498	60	10	19	28	1	0	114	1892	p__Firmicutes_A
CMAG1506	31	7	12	6	0	1	55	1422	p__Firmicutes_A
CMAG1508	20	19	9	4	0	0	52	1481	p__Firmicutes_A
CMAG1509	41	15	18	7	1	0	79	1412	p__Bacteroidota
CMAG1510	95	12	15	22	9	1	137	1657	p__Bacteroidota
CMAG1512	20	22	74	22	0	0	74	1539	p__Firmicutes_A
CMAG1514	14	31	5	7	0	1	62	1539	p__Firmicutes_A
CMAG1517	44	17	17	10	1	1	87	2131	p__Firmicutes_A
CMAG1518	13	9	3	1	0	0	13	661	p__Actinobacteriota
CMAG1519	127	46	40	43	19	2	246	2644	p__Bacteroidota
CMAG1520	0	1	3	1	0	4	8	1016	p__Thermoplasmatota
CMAG1521	23	27	4	14	0	2	63	1949	p__Verrucomicrobiota
CMAG1522	58	12	88	11	0	1	88	1810	p__Firmicutes_A
CMAG1523	21	35	13	10	0	1	73	1681	p__Bacteroidota
CMAG1525	120	42	17	13	2	1	191	2226	p__Firmicutes_A
CMAG1526	73	15	23	10	4	0	119	1543	p__Firmicutes_A
CMAG1527	28	13	15	7	0	0	58	1501	p__Firmicutes_A
CMAG1528	39	10	17	8	0	1	84	1318	p__Firmicutes_A
CMAG1529	51	12	12	3	17	1	93	1289	p__Firmicutes_A
CMAG1530	135	46	35	25	6	5	236	2775	p__Verrucomicrobiota
CMAG1533	61	10	16	33	2	0	120	1598	p__Firmicutes_A
CMAG1534	4	21	4	4	0	1	35	1404	p__Firmicutes
CMAG1539	62	28	18	11	113	1	113	1546	p__Verrucomicrobiota
CMAG1541	23	13	1	2	1	0	23	962	p__Proteobacteria
CMAG1542	137	9	20	16	3	0	180	1934	p__Firmicutes_A
CMAG1543	6	17	9	2	0	1	53	1570	p__Firmicutes_A
CMAG1544	3	12	1	1	0	0	17	602	p__Patescibacteria
CMAG1545	29	11	9	1	0	1	50	1457	p__Firmicutes_A
CMAG1546	38	6	20	21	4	2	85	1719	p__Firmicutes_A
CMAG1549	46	34	14	10	0	3	99	2784	p__Firmicutes_A
CMAG1551	33	7	5	5	0	0	51	1155	p__Firmicutes_A
CMAG1552	38	9	14	8	0	3	69	1561	p__Firmicutes_A
CMAG1554	46	12	9	16	1	0	77	1472	p__Bacteroidota
CMAG1555	65	12	17	9	1	0	99	1888	p__Firmicutes_A
CMAG1556	159	7	27	15	3	1	214	2286	p__Firmicutes_A
CMAG1558	3	18	3	4	0	0	27	665	p__Firmicutes
CMAG1559	24	27	3	3	1	2	63	1821	p__Cyanobacteria
CMAG1561	76	16	23	14	2	0	122	1835	p__Bacteroidota
CMAG1562	10	3	5	7	1	0	26	1252	p__Firmicutes
CMAG1564	94	7	27	8	1	2	135	2231	p__Firmicutes_A
CMAG1566	47	12	83	4	0	0	83	1418	p__Firmicutes_A
CMAG1567	3	5	2	4	1	0	14	865	p__Verrucomicrobiota_A
CMAG1568	38	14	15	4	6	1	76	1381	p__Firmicutes_A
CMAG1571	78	29	29	27	1	2	142	2214	p__Bacteroidota
CMAG1573	65	29	17	12	0	1	116	2192	p__Firmicutes_A
CMAG1574	4	14	2	1	1	4	26	1420	p__Desulfobacterota
CMAG1578	35	38	10	18	0	2	97	2259	p__Verrucomicrobiota
CMAG1580	53	21	18	7	1	4	97	2164	p__Firmicutes_A
CMAG1581	3	17	2	0	0	0	22	747	p__Patescibacteria
CMAG1584	3	10	6	5	0	2	33	1947	p__Firmicutes_B
CMAG1585	10	11	7	4	0	0	29	1091	p__Firmicutes_A
CMAG1586	43	8	10	8	14	0	78	1222	p__Firmicutes_A
CMAG1588	12	9	8	4	1	0	31	1055	p__Firmicutes_A
CMAG1589	14	13	9	8	2	1	71	1561	p__Firmicutes_A
CMAG1591	26	41	6	20	1	1	92	2405	p__Firmicutes_A
CMAG1592	7	5	12	6	0	0	28	1498	p__Firmicutes_A
CMAG1593	32	34	8	27	0	3	119	2519	p__Firmicutes_A
CMAG1596	63	22	30	10	17	1	135	1896	p__Bacteroidota
CMAG1597	52	10	5	6	0	0	79	1203	p__Firmicutes_A
CMAG1598	48	6	9	10	3	0	72	956	p__Firmicutes_A
CMAG1599	1	1	4	3	0	1	9	909	p__Firmicutes_A
CMAG1603	60	17	96	12	0	1	96	1799	p__Firmicutes_A
CMAG1605	67	28	22	24	1	2	132	1893	p__Bacteroidota
CMAG1606	1	7	2	2	0	2	14	1389	p__Actinobacteriota
CMAG1607	6	17	5	3	0	30	30	1349	p__Firmicutes_A
CMAG1608	104	11	15	12	3	1	156	1862	p__Firmicutes_A
CMAG1609	4	12	3	6	0	1	33	1198	p__Firmicutes_A
CMAG1611	62	34	16	15	8	2	126	1918	p__Bacteroidota
CMAG1614	8	10	10	5	0	1	35	1372	p__Firmicutes_A
CMAG1615	46	31	15	23	1	4	122	1838	p__Bacteroidota
CMAG1617	9	20	9	2	0	1	41	1525	p__Firmicutes_A
CMAG1619	25	10	9	7	1	1	47	1474	p__Firmicutes_A
CMAG1625	4	20	5	1	0	1	31	1556	p__Campylobacterota
CMAG1631	85	21	33	19	4	3	149	2211	p__Firmicutes_A
CMAG1634	58	15	12	11	3	94	94	1322	p__Bacteroidota
CMAG1635	13	21	41	2	0	0	41	1213	p__Firmicutes
CMAG1637	63	21	29	8	140	1	140	1876	p__Firmicutes_A
CMAG1639	8	13	6	4	0	1	32	1109	p__Bacteroidota
CMAG1640	61	12	13	16	0	1	97	1987	p__Spirochaetota
CMAG1641	85	23	17	36	0	0	146	1863	p__Bacteroidota
CMAG1642	6	22	3	6	0	1	39	1337	p__Firmicutes
CMAG1643	23	24	4	16	0	2	63	1797	p__Firmicutes_A
CMAG1646	26	26	68	15	0	0	68	1321	p__Bacteroidota
CMAG1647	23	4	4	1	0	0	32	860	p__Firmicutes_A
CMAG1650	10	7	8	2	0	1	27	1021	p__Firmicutes_A
CMAG1651	37	29	10	16	0	2	86	1500	p__Bacteroidota
CMAG1659	39	11	13	17	1	2	75	1885	p__Firmicutes_A
CMAG1660	40	24	11	9	0	1	85	1584	p__Firmicutes_A
CMAG1662	63	18	15	6	2	0	99	1676	p__Bacteroidota
CMAG1663	46	29	15	9	0	0	94	1620	p__Bacteroidota
CMAG1666	91	26	20	6	0	6	91	2256	p__Firmicutes
CMAG1668	82	19	17	16	2	1	127	1747	p__Bacteroidota
CMAG1672	98	36	33	23	18	2	195	2333	p__Bacteroidota
CMAG1674	4	10	17	1	0	0	17	1059	p__Spirochaetota
CMAG1676	56	35	14	23	2	1	119	1741	p__Bacteroidota
CMAG1677	70	54	25	46	7	3	164	2732	p__Bacteroidota
CMAG1679	19	8	41	8	0	1	41	1737	p__Firmicutes_A
CMAG1680	52	17	11	4	0	0	87	1587	p__Firmicutes_A
CMAG1683	97	36	17	39	0	2	172	1820	p__Bacteroidota
CMAG1685	34	19	10	14	0	0	69	1545	p__Bacteroidota
CMAG1691	53	39	11	17	0	2	113	1968	p__Bacteroidota
CMAG1692	19	18	13	33	17	2	95	1263	p__Firmicutes_A
CMAG1695	31	25	15	5	1	1	76	1339	p__Firmicutes_A
CMAG1697	50	31	13	18	1	1	104	1717	p__Bacteroidota
CMAG1701	32	37	23	19	2	2	131	2010	p__Bacteroidota
CMAG1702	45	22	18	19	3	1	95	1229	p__Bacteroidota
CMAG1703	46	8	24	11	1	1	87	1579	p__Firmicutes_A
CMAG1708	80	27	7	11	0	0	80	1369	p__Firmicutes_A
CMAG1709	77	42	15	30	6	0	151	1957	p__Bacteroidota
CMAG1711	14	8	10	2	0	0	32	1195	p__Firmicutes_A
CMAG1713	31	16	10	12	0	2	66	2343	p__Firmicutes
CMAG1714	36	12	36	6	0	0	36	1059	p__Bacteroidota
CMAG1715	46	11	25	16	0	0	86	1539	p__Bacteroidota
CMAG1716	30	9	7	4	0	0	52	1303	p__Firmicutes_A
CMAG1720	37	32	13	10	3	0	101	2025	p__Firmicutes_A
CMAG1722	19	13	7	1	0	0	39	1329	p__Firmicutes
CMAG1724	24	17	10	11	0	1	58	1331	p__Firmicutes_A
CMAG1727	32	30	7	12	2	2	78	1774	p__Bacteroidota
CMAG1730	6	15	9	1	0	2	34	1827	p__Proteobacteria
CMAG1734	62	37	18	15	0	0	122	2047	p__Firmicutes_A
CMAG1735	37	37	13	16	0	1	99	1713	p__Firmicutes_A
CMAG1737	89	35	26	51	12	1	177	2482	p__Fibrobacterota
CMAG1739	21	14	7	4	1	1	60	1259	p__Firmicutes_A
CMAG1740	29	23	3	5	0	0	55	1525	p__Firmicutes_A
CMAG1742	72	21	29	21	6	125	125	1524	p__Bacteroidota
CMAG1744	39	22	10	14	0	1	78	2119	p__Firmicutes_A
CMAG1747	40	26	7	30	0	1	86	1857	p__Firmicutes_A
CMAG1748	44	26	13	16	0	1	93	1539	p__Bacteroidota
CMAG1749	42	6	13	4	71	2	71	2180	p__Spirochaetota
CMAG1751	13	10	5	4	0	0	29	968	p__Firmicutes_A
CMAG1756	19	26	5	8	0	1	56	1380	p__Bacteroidota
CMAG1757	49	41	12	26	0	2	121	1855	p__Bacteroidota
CMAG1758	11	30	2	6	0	1	47	1022	p__Firmicutes_A
CMAG1760	34	7	13	7	1	3	64	2462	p__Spirochaetota
CMAG1761	5	17	6	2	0	4	34	1592	p__Firmicutes_C
CMAG1762	10	26	8	5	1	3	53	1915	p__Firmicutes_A
CMAG1763	38	24	17	9	2	1	83	1401	p__Bacteroidota
CMAG1765	33	9	5	9	0	1	58	1271	p__Firmicutes_A
CMAG1766	15	9	3	3	1	0	37	722	p__Firmicutes_A
CMAG1777	71	30	18	18	0	0	125	2384	p__Firmicutes_A
CMAG1778	27	41	5	8	0	1	78	1716	p__Firmicutes_A
CMAG1779	36	15	13	14	1	0	75	1458	p__Bacteroidota
CMAG1781	43	9	14	8	0	2	72	1220	p__Firmicutes_A
CMAG1784	55	18	23	15	4	0	100	1445	p__Bacteroidota
CMAG1785	22	27	5	31	84	0	84	1648	p__Firmicutes_A
CMAG1790	37	28	8	10	1	1	78	1868	p__Firmicutes_A
CMAG1791	38	33	10	19	6	1	97	1243	p__Bacteroidota
CMAG1792	8	27	6	3	0	0	43	1008	p__Firmicutes_A
CMAG1796	31	14	6	23	1	1	68	1408	p__Firmicutes_A
CMAG1799	64	40	22	19	11	2	150	2188	p__Bacteroidota
CMAG1800	57	13	16	16	0	0	91	2086	p__Firmicutes_A
CMAG1801	34	9	7	5	0	0	51	962	p__Bacteroidota
CMAG1802	6	8	8	4	0	0	28	1398	p__Firmicutes_A
CMAG1805	67	33	17	19	5	1	133	2130	p__Bacteroidota
CMAG1809	49	16	16	10	5	1	92	1256	p__Bacteroidota
CMAG1810	0	9	0	0	1	4	14	847	p__Methanobacteriota
CMAG1812	1	6	1	1	0	2	11	1397	p__Actinobacteriota
CMAG1813	13	19	9	0	0	2	44	1419	p__Firmicutes_C
CMAG1815	41	34	15	13	0	1	96	1585	p__Bacteroidota
CMAG1817	41	8	5	8	1	0	61	1316	p__Firmicutes_A
CMAG1818	51	19	94	7	6	0	94	1266	p__Bacteroidota
CMAG1819	15	7	8	7	4	0	36	1252	p__Firmicutes_A
CMAG1820	4	15	5	1	0	1	26	1328	p__Campylobacterota
CMAG1822	18	18	55	11	4	0	55	1298	p__Firmicutes_A
CMAG1823	15	26	3	8	0	0	53	1898	p__Firmicutes_A
CMAG1824	41	12	14	22	1	3	84	2048	p__Firmicutes_A
CMAG1827	2	6	21	4	0	3	21	1610	p__Firmicutes_A
CMAG1828	20	6	2	3	0	0	31	760	p__Firmicutes_A
CMAG1829	47	10	8	7	0	1	71	1490	p__Firmicutes_A
CMAG1830	23	25	10	3	0	3	62	1644	p__Firmicutes
CMAG1833	11	40	4	3	1	2	60	1605	p__Proteobacteria
CMAG1835	81	11	11	10	1	0	115	1800	p__Firmicutes_A
CMAG1836	10	12	9	6	0	2	37	1906	p__Firmicutes_A
CMAG1837	5	6	3	4	0	2	22	1053	p__Firmicutes_A
CMAG1843	37	9	11	26	3	0	85	1771	p__Firmicutes_A
CMAG1844	60	26	18	22	2	1	116	1571	p__Bacteroidota
CMAG1846	15	10	5	20	0	1	48	988	p__Firmicutes_A
CMAG1849	27	53	7	13	1	1	94	2045	p__Firmicutes_A
CMAG1853	46	36	16	19	26	3	133	2026	p__Bacteroidota
CMAG1854	59	11	23	17	119	0	119	1557	p__Firmicutes_A
CMAG1855	103	30	32	20	13	1	181	2006	p__Bacteroidota
CMAG1856	66	26	10	8	1	0	108	1808	p__Firmicutes_A
CMAG1858	41	14	3	3	0	0	61	1570	p__Firmicutes_A
CMAG1859	39	22	14	10	3	3	85	1574	p__Bacteroidota
CMAG1860	14	8	3	6	0	0	30	1240	p__Firmicutes_A
CMAG1861	26	12	8	6	0	3	53	2189	p__Firmicutes
CMAG1862	29	24	4	20	0	0	71	1749	p__Firmicutes_A
CMAG1864	49	11	6	78	0	2	78	1647	p__Firmicutes_A
CMAG1867	0	4	2	2	0	0	8	863	p__Actinobacteriota
CMAG1868	64	32	19	12	14	3	139	1471	p__Bacteroidota
CMAG1871	27	29	17	11	1	2	81	1967	p__Bacteroidota
CMAG1873	32	40	12	16	0	0	89	2018	p__Firmicutes_A
CMAG1876	49	13	14	10	13	0	94	1440	p__Bacteroidota
CMAG1879	10	9	9	6	0	0	31	1628	p__Firmicutes_A
CMAG1880	57	27	17	21	1	0	113	1567	p__Bacteroidota
CMAG1881	30	8	12	6	1	0	54	936	p__Bacteroidota
CMAG1882	74	35	21	18	18	3	154	1874	p__Bacteroidota
CMAG1884	10	8	6	3	0	0	27	1556	p__Firmicutes_A
CMAG1885	7	11	13	9	0	3	54	2097	p__Firmicutes_A
CMAG1887	36	34	11	12	87	1	87	1446	p__Bacteroidota
CMAG1890	55	14	17	10	4	0	90	1347	p__Bacteroidota
CMAG1892	49	30	18	12	5	109	109	1809	p__Bacteroidota
CMAG1895	62	32	16	17	5	2	119	1758	p__Bacteroidota
CMAG1897	44	29	12	5	0	5	91	1959	p__Firmicutes
CMAG1898	14	27	9	11	1	0	60	1602	p__Bacteroidota
CMAG1899	40	28	9	12	0	1	86	1748	p__Bacteroidota
CMAG1904	33	25	13	5	0	85	85	1535	p__Firmicutes_A
CMAG1905	46	14	13	11	0	1	82	1274	p__Bacteroidota
CMAG1915	15	23	6	6	0	0	47	1361	p__Firmicutes_A
CMAG1916	42	13	18	11	0	1	81	1658	p__Firmicutes_A
CMAG1917	39	13	9	9	1	0	64	1288	p__Bacteroidota
CMAG1922	43	27	14	14	1	1	90	1570	p__Bacteroidota
CMAG1927	52	25	21	15	1	1	106	2083	p__Firmicutes_A
CMAG1928	33	43	7	20	0	2	99	2470	p__Verrucomicrobiota
CMAG1929	13	29	10	7	2	1	58	1751	p__Bacteroidota
CMAG1932	17	9	4	8	0	0	34	1395	p__Firmicutes_A
CMAG1933	0	6	2	1	0	0	9	680	p__Firmicutes_A
CMAG1934	21	31	8	8	0	1	65	1872	p__Firmicutes_A
CMAG1935	48	21	93	20	0	0	93	1456	p__Bacteroidota
CMAG1937	39	7	12	9	1	1	63	1395	p__Firmicutes_A
CMAG1939	24	4	3	1	0	0	32	1243	p__Firmicutes_A
CMAG1940	22	33	13	3	2	1	72	1919	p__Firmicutes_A
CMAG1941	26	34	7	18	4	1	83	1577	p__Bacteroidota
CMAG1942	65	11	21	28	0	3	125	1945	p__Firmicutes_A
CMAG1943	92	17	25	20	4	0	144	1820	p__Bacteroidota
CMAG1944	26	30	6	11	0	1	70	1555	p__Verrucomicrobiota
CMAG1945	37	19	13	7	0	0	85	1458	p__Firmicutes_A
CMAG1949	54	35	13	33	8	7	128	2594	p__Fibrobacterota
CMAG1950	79	32	22	17	11	2	154	1802	p__Bacteroidota
CMAG1951	79	38	20	25	3	0	147	1719	p__Bacteroidota
CMAG1952	14	18	11	5	1	0	44	1468	p__Bacteroidota
CMAG1953	57	55	14	17	1	0	131	1754	p__Firmicutes_A
CMAG1954	39	15	11	22	3	0	71	1673	p__Firmicutes_A
CMAG1955	16	38	7	14	0	2	71	1412	p__Bacteroidota
CMAG1958	41	32	13	15	1	1	94	1588	p__Bacteroidota
CMAG1959	76	45	24	26	9	2	163	1770	p__Bacteroidota
CMAG1960	19	16	13	7	3	0	53	1022	p__Bacteroidota
CMAG1962	42	6	10	27	4	0	85	1118	p__Firmicutes_A
CMAG1965	35	10	7	3	0	0	57	1297	p__Firmicutes_A
CMAG1966	12	11	6	8	6	1	43	1304	p__Spirochaetota
CMAG1968	19	9	7	5	0	1	40	833	p__Firmicutes_A
CMAG1969	48	23	13	12	0	1	90	1610	p__Firmicutes_A
CMAG1972	3	7	7	3	0	1	39	1381	p__Firmicutes_A
CMAG1974	64	22	18	9	13	0	117	1587	p__Bacteroidota
CMAG1976	17	5	10	5	1	1	35	1040	p__Firmicutes_A
CMAG1980	6	11	5	5	0	1	32	1175	p__Firmicutes_A
CMAG1981	41	38	100	10	0	2	100	1857	p__Bacteroidota
CMAG1984	28	8	6	10	0	0	49	1223	p__Firmicutes_A
CMAG1985	60	21	19	26	0	1	113	1858	p__Firmicutes_A
CMAG1988	9	41	4	4	0	2	59	1595	p__Proteobacteria
CMAG1989	88	29	24	28	155	0	155	1861	p__Bacteroidota
CMAG1990	72	31	20	28	5	1	143	1719	p__Bacteroidota
CMAG1993	68	43	22	25	1	0	140	2295	p__Firmicutes_A
CMAG1994	27	10	52	6	0	3	52	1944	p__Firmicutes
CMAG1995	47	39	24	21	12	1	130	2271	p__Bacteroidota
CMAG2000	34	8	5	11	0	2	59	1380	p__Firmicutes_A
CMAG2001	17	9	5	7	0	3	35	1854	p__Firmicutes_A
CMAG2005	42	11	1	2	0	1	60	1253	p__Firmicutes_A
CMAG2006	19	3	8	4	0	1	19	1533	p__Firmicutes_B
CMAG2010	29	6	6	5	0	0	46	1022	p__Firmicutes_A
CMAG2011	90	13	31	27	15	1	193	2038	p__Firmicutes_A
CMAG2012	10	24	13	7	0	1	54	1783	p__Firmicutes_A
CMAG2013	73	23	10	29	0	0	125	1728	p__Bacteroidota
CMAG2014	29	8	9	10	0	0	51	1551	p__Firmicutes_A
CMAG2015	19	9	14	15	12	2	66	1879	p__Spirochaetota
CMAG2017	132	9	25	26	3	2	193	2193	p__Firmicutes_A
CMAG2020	95	19	11	29	2	2	142	1605	p__Verrucomicrobiota
CMAG2023	31	32	11	13	0	2	85	2198	p__Verrucomicrobiota
CMAG2025	91	30	14	19	1	2	145	1961	p__Bacteroidota
CMAG2031	109	18	24	16	6	0	109	1578	p__Bacteroidota
CMAG2032	46	15	5	8	0	0	71	1610	p__Firmicutes_A
CMAG2033	27	36	8	14	0	2	80	2903	p__Firmicutes_A
CMAG2035	5	5	3	2	0	1	27	1286	p__Firmicutes_A
CMAG2036	122	21	25	14	8	0	122	1441	p__Bacteroidota
CMAG2037	57	19	18	10	4	2	102	1132	p__Bacteroidota
CMAG2038	316	23	38	49	7	2	316	2602	p__Verrucomicrobiota
CMAG2039	29	35	24	16	2	2	115	1957	p__Bacteroidota
CMAG2041	30	12	9	7	0	0	55	1386	p__Bacteroidota
CMAG2042	42	13	18	8	2	0	79	1722	p__Firmicutes_A
CMAG2044	58	33	19	22	1	1	123	1943	p__Bacteroidota
CMAG2047	28	12	9	6	1	1	67	1300	p__Firmicutes_A
CMAG2049	30	7	10	13	0	1	55	1413	p__Firmicutes_A
CMAG2051	63	19	13	7	1	1	63	1649	p__Firmicutes_A
CMAG2052	38	18	8	27	4	1	100	1496	p__Firmicutes_A
CMAG2053	57	26	30	19	4	0	122	1665	p__Bacteroidota
CMAG2054	24	16	50	12	0	0	50	1140	p__Firmicutes_A
CMAG2056	98	25	27	20	10	1	161	1951	p__Bacteroidota
CMAG2058	89	47	22	21	6	2	173	2322	p__Bacteroidota
CMAG2059	41	21	16	9	0	1	85	1553	p__Firmicutes_A
CMAG2061	17	19	4	9	0	2	53	1512	p__Firmicutes_A
CMAG2062	13	9	4	9	1	0	35	938	p__Firmicutes_A
CMAG2065	82	33	14	33	0	2	152	1939	p__Bacteroidota
CMAG2066	30	13	8	6	55	2	55	2309	p__Firmicutes
CMAG2069	38	15	9	8	0	1	72	1437	p__Firmicutes_A
CMAG2070	164	27	28	65	7	3	269	2387	p__Verrucomicrobiota
CMAG2071	5	11	7	2	0	0	25	1540	p__Firmicutes_A
CMAG2075	35	20	11	39	4	3	101	2683	p__Firmicutes_A
CMAG2078	8	13	4	4	0	2	28	1045	p__Firmicutes
CMAG2080	41	12	15	15	0	4	78	2324	p__Firmicutes_A
CMAG2082	26	7	2	5	1	0	40	802	p__Firmicutes_A
CMAG2083	5	9	3	0	0	1	18	990	p__Campylobacterota
CMAG2084	51	27	18	23	0	4	115	2463	p__Firmicutes_A
CMAG2085	25	17	12	6	1	1	58	1185	p__Bacteroidota
CMAG2086	51	25	15	21	2	3	105	1815	p__Bacteroidota
CMAG2088	38	13	5	14	0	1	66	1647	p__Firmicutes_A
CMAG2089	45	12	7	6	1	0	72	1682	p__Firmicutes_A
CMAG2091	57	36	16	15	4	0	117	1892	p__Bacteroidota
CMAG2092	4	12	1	2	0	0	19	729	p__Firmicutes
CMAG2097	0	4	0	0	0	1	5	1157	p__Thermoplasmatota
CMAG2100	34	14	13	17	1	1	72	1690	p__Firmicutes_A
CMAG2103	8	8	11	4	0	1	38	1575	p__Firmicutes_A
CMAG2105	21	11	2	13	0	1	43	1591	p__Spirochaetota
CMAG2106	41	16	12	10	1	1	75	970	p__Bacteroidota
CMAG2107	46	10	10	9	0	0	68	1257	p__Bacteroidota
CMAG2108	33	16	9	14	1	1	68	1363	p__Bacteroidota
CMAG2110	47	30	19	10	5	2	106	1619	p__Bacteroidota
CMAG2113	11	43	4	3	0	2	62	1661	p__Proteobacteria
CMAG2116	51	5	5	22	1	2	81	1446	p__Firmicutes_A
CMAG2117	9	9	2	6	1	0	24	944	p__Firmicutes_A
CMAG2119	26	17	4	14	0	0	54	1710	p__Spirochaetota
CMAG2120	28	34	5	18	0	0	76	1870	p__Firmicutes_A
CMAG2121	35	24	13	8	3	2	80	1445	p__Bacteroidota
CMAG2126	31	6	9	23	3	0	68	1328	p__Firmicutes_A
CMAG2127	43	12	13	28	4	1	94	1775	p__Firmicutes_A
CMAG2128	8	6	4	9	0	0	23	1475	p__Firmicutes
CMAG2131	25	14	13	5	0	0	54	1558	p__Firmicutes_A
CMAG2132	34	20	16	19	0	1	80	1321	p__Firmicutes_A
CMAG2133	16	27	61	9	2	0	61	1568	p__Bacteroidota
CMAG2134	16	7	4	17	0	1	39	1061	p__Firmicutes_A
CMAG2135	44	12	14	23	0	1	81	1810	p__Firmicutes_A
CMAG2137	50	27	8	9	0	0	92	1604	p__Firmicutes_A
CMAG2140	45	35	11	26	7	2	108	2192	p__Fibrobacterota
CMAG2141	26	3	5	6	0	0	41	1250	p__Firmicutes_A
CMAG2143	11	39	3	4	0	2	58	1596	p__Proteobacteria
CMAG2146	18	33	9	8	1	0	65	1607	p__Bacteroidota
CMAG2152	44	13	12	17	0	0	75	1637	p__Firmicutes_A
CMAG2154	82	35	161	19	14	2	161	1790	p__Bacteroidota
CMAG2155	24	15	9	6	5	1	55	1152	p__Bacteroidota
CMAG2158	24	25	5	11	58	0	58	1593	p__Firmicutes_A
CMAG2159	105	33	31	23	10	1	182	2034	p__Bacteroidota
CMAG2163	54	18	20	20	1	0	94	1603	p__Bacteroidota
CMAG2169	54	18	12	12	4	0	91	1099	p__Bacteroidota
CMAG2178	47	13	18	11	4	0	82	1295	p__Bacteroidota
CMAG2179	30	11	3	9	0	0	53	1255	p__Firmicutes_A
CMAG2181	76	46	16	17	1	2	145	2344	p__Firmicutes_A
CMAG2182	77	12	16	4	0	3	77	1739	p__Firmicutes_A
CMAG2186	51	32	11	21	1	0	101	1736	p__Bacteroidota
CMAG2193	25	8	6	3	0	1	25	1332	p__Firmicutes_A
CMAG2199	1	6	3	0	0	0	10	685	p__Campylobacterota
CMAG2200	48	15	9	4	0	1	77	1827	p__Firmicutes_A
CMAG2201	32	22	9	17	0	0	75	1329	p__Bacteroidota
CMAG2203	17	8	7	2	0	1	34	1430	p__Firmicutes
CMAG2204	35	20	10	7	0	0	66	1640	p__Bacteroidota
CMAG2205	13	22	3	6	0	1	43	1174	p__Firmicutes_A
CMAG2207	73	25	15	39	0	0	140	1700	p__Bacteroidota
CMAG2210	116	22	17	29	2	2	171	1736	p__Verrucomicrobiota
CMAG2212	23	27	8	9	1	0	63	1416	p__Bacteroidota
CMAG2213	10	19	6	3	0	0	37	1212	p__Firmicutes_A
CMAG2216	23	25	11	12	0	1	70	1650	p__Bacteroidota
CMAG2217	67	35	23	21	10	0	145	1734	p__Bacteroidota
CMAG2221	66	24	18	17	9	0	123	1696	p__Bacteroidota
CMAG2223	29	18	9	8	0	5	64	1769	p__Firmicutes
CMAG2224	2	4	5	4	0	3	20	1396	p__Firmicutes_B
CMAG2227	39	13	6	9	1	2	69	1188	p__Firmicutes_A
CMAG2229	53	30	16	10	1	2	106	1733	p__Bacteroidota
CMAG2231	57	25	14	22	0	1	106	1895	p__Bacteroidota
CMAG2233	77	20	20	34	8	0	132	1659	p__Bacteroidota
CMAG2234	68	30	20	18	0	1	126	2160	p__Firmicutes_A
CMAG2241	91	35	27	20	6	1	164	2092	p__Bacteroidota
CMAG2249	62	22	20	21	0	0	109	1929	p__Firmicutes_A
CMAG2253	14	23	11	6	1	0	49	1571	p__Bacteroidota
CMAG2256	5	6	14	3	0	0	14	889	p__Firmicutes
CMAG2257	47	20	13	17	0	0	90	2066	p__Firmicutes_A
CMAG2259	67	89	178	18	0	0	178	2271	p__Firmicutes_A
CMAG2267	34	19	14	19	3	7	89	2802	p__Firmicutes_A
CMAG2269	35	31	9	8	0	0	78	1415	p__Firmicutes_A
CMAG2271	47	34	15	22	0	1	108	1795	p__Bacteroidota
CMAG2272	15	42	9	6	1	0	70	1434	p__Bacteroidota
CMAG2273	47	21	13	12	0	0	84	1038	p__Firmicutes_A
CMAG2276	23	31	5	10	0	2	65	1951	p__Firmicutes_A
CMAG2279	48	15	8	14	2	0	82	1357	p__Verrucomicrobiota
CMAG2285	21	21	8	7	0	1	55	1924	p__Firmicutes_A
CMAG2286	50	28	14	8	0	0	95	1436	p__Firmicutes_A
CMAG2287	36	17	81	25	6	1	81	1554	p__Firmicutes_A
CMAG2291	17	10	6	6	0	0	43	1047	p__Firmicutes_A
CMAG2293	39	11	3	3	0	0	55	1531	p__Firmicutes_A
CMAG2296	93	37	18	33	0	2	170	1950	p__Bacteroidota
CMAG2297	37	9	7	8	0	2	61	1386	p__Firmicutes_A
CMAG2299	6	22	11	1	0	1	40	1211	p__Firmicutes_A
CMAG2300	10	24	3	5	0	0	40	1114	p__Firmicutes_A
CMAG2301	44	18	17	23	1	0	90	1416	p__Firmicutes_A
CMAG2302	2	7	8	5	0	1	35	1627	p__Firmicutes_A
CMAG2306	5	9	6	3	0	1	26	1203	p__Firmicutes_A
CMAG2309	27	31	9	12	73	1	73	1498	p__Bacteroidota
CMAG2310	31	25	2	4	1	0	63	1412	p__Firmicutes_A
CMAG2319	10	11	3	3	0	0	26	875	p__Firmicutes_A
CMAG2320	23	13	7	10	0	1	50	1617	p__Firmicutes_A
CMAG2321	15	6	4	9	0	0	30	1183	p__Firmicutes_A
CMAG2325	6	9	5	2	0	0	22	1336	p__Firmicutes_A
CMAG2327	3	9	4	0	0	0	16	1119	p__Campylobacterota
CMAG2328	36	9	6	7	1	2	55	1179	p__Firmicutes_A
CMAG2329	33	11	12	8	0	1	61	1906	p__Firmicutes_A
CMAG2330	14	4	7	5	0	0	28	959	p__Firmicutes
CMAG2332	50	16	19	14	2	4	94	2882	p__Firmicutes_A
CMAG2333	52	22	99	7	2	0	99	1406	p__Bacteroidota
CMAG2337	78	29	20	33	3	0	148	1630	p__Bacteroidota
CMAG2339	27	59	10	9	0	0	98	2183	p__Firmicutes_A
CMAG2341	67	46	26	23	10	3	165	2092	p__Bacteroidota
CMAG2343	30	5	13	15	0	0	55	1470	p__Firmicutes_A
CMAG2344	34	19	12	17	1	1	71	1614	p__Firmicutes_A
CMAG2345	9	31	3	2	1	2	47	1410	p__Proteobacteria
CMAG2347	40	17	13	9	1	3	77	2295	p__Firmicutes
CMAG2348	24	54	7	12	0	1	91	1563	p__Firmicutes_A
CMAG2354	22	20	6	9	0	1	52	1235	p__Bacteroidota
CMAG2355	40	10	16	15	1	1	78	1810	p__Firmicutes_A
CMAG2357	91	32	28	33	10	0	167	1921	p__Bacteroidota
CMAG2360	97	6	21	14	3	0	139	2216	p__Firmicutes_A
CMAG2361	176	28	32	21	12	1	176	2098	p__Bacteroidota
CMAG2364	50	18	15	12	0	0	86	1550	p__Firmicutes_A
CMAG2365	59	53	29	25	0	1	151	3333	p__Bacteroidota
CMAG2368	11	32	8	5	0	0	54	1673	p__Firmicutes_A
CMAG2371	125	12	39	7	3	1	181	1963	p__Firmicutes_A
CMAG2372	71	41	22	48	12	2	163	2696	p__Fibrobacterota
CMAG2376	10	8	4	3	0	0	22	1429	p__Firmicutes_A
CMAG2379	75	12	6	9	0	1	75	1516	p__Firmicutes_A
CMAG2381	12	23	16	2	0	7	59	1411	p__Firmicutes_A
CMAG2382	31	12	12	22	5	0	69	1301	p__Firmicutes_A
CMAG2383	23	27	11	5	0	0	63	1340	p__Firmicutes_A
CMAG2384	33	22	13	11	0	1	76	1568	p__Bacteroidota
CMAG2386	25	25	5	5	0	0	56	1632	p__Firmicutes_A
CMAG2387	69	28	17	25	1	2	133	1774	p__Bacteroidota
CMAG2388	19	33	11	16	0	0	71	1541	p__Bacteroidota
CMAG2389	19	24	8	9	2	3	63	1328	p__Verrucomicrobiota
CMAG2390	91	31	27	21	9	0	158	1979	p__Bacteroidota
CMAG2391	43	7	5	15	0	68	68	1909	p__Spirochaetota
CMAG2393	3	4	6	3	0	2	18	1527	p__Firmicutes_A
CMAG2396	5	3	0	3	0	0	8	336	p__Firmicutes
CMAG2403	13	18	3	4	0	2	37	1393	p__Proteobacteria
CMAG2404	32	27	5	13	1	3	73	2119	p__Firmicutes_A
CMAG2405	10	26	5	3	1	2	45	1120	p__Proteobacteria
CMAG2407	5	12	1	1	0	4	22	1293	p__Desulfobacterota
CMAG2408	45	13	6	6	0	0	70	1384	p__Firmicutes_A
CMAG2410	29	19	25	10	1	0	76	1824	p__Bacteroidota
CMAG2412	175	50	15	37	2	2	175	2248	p__Bacteroidota
CMAG2415	13	4	4	5	0	1	25	1143	p__Firmicutes_A
CMAG2417	19	20	3	2	1	0	46	1390	p__Cyanobacteria
CMAG2418	69	17	25	63	4	4	141	2648	p__Firmicutes_A
CMAG2422	45	11	14	20	0	0	88	1807	p__Firmicutes_A
CMAG2424	67	22	23	21	4	3	119	1983	p__Bacteroidota
CMAG2425	36	37	23	20	1	4	129	2011	p__Bacteroidota
CMAG2426	26	7	10	8	0	46	46	1090	p__Firmicutes
CMAG2427	18	21	7	5	0	2	50	1519	p__Firmicutes_C
CMAG2430	61	18	22	26	2	1	109	1675	p__Bacteroidota
CMAG2434	52	30	18	12	11	2	124	1201	p__Bacteroidota
CMAG2436	55	20	23	11	1	0	103	1610	p__Bacteroidota
CMAG2438	49	22	15	20	6	0	99	1460	p__Bacteroidota
CMAG2441	59	24	20	12	8	1	114	1585	p__Bacteroidota
CMAG2444	12	13	4	3	1	0	31	1022	p__Proteobacteria
CMAG2447	52	23	25	14	6	1	115	1602	p__Bacteroidota
CMAG2449	48	19	4	10	2	1	84	1645	p__Firmicutes_A
CMAG2450	0	3	0	0	0	6	9	1330	p__Halobacteriota
CMAG2452	56	27	14	15	0	1	106	2480	p__Spirochaetota
CMAG2453	66	21	22	22	3	1	123	1400	p__Bacteroidota
CMAG2454	31	29	10	12	0	1	79	1571	p__Bacteroidota
CMAG2455	53	15	15	11	8	1	95	1383	p__Bacteroidota
CMAG2458	17	4	7	5	0	1	32	1168	p__Firmicutes_A
CMAG2461	10	22	5	4	0	0	41	1300	p__Firmicutes_A
CMAG2465	4	31	2	1	1	2	40	1718	p__Campylobacterota
CMAG2467	23	17	9	17	0	1	57	1437	p__Verrucomicrobiota
CMAG2468	12	9	29	10	0	1	29	1579	p__Firmicutes
CMAG2469	42	23	42	3	0	2	42	1248	p__Cyanobacteria
CMAG2470	49	32	12	17	0	0	99	1793	p__Bacteroidota
CMAG2472	29	10	6	10	1	0	51	1742	p__Firmicutes
CMAG2474	11	25	5	3	1	1	43	1570	p__Proteobacteria
CMAG2475	4	35	1	2	0	1	42	1767	p__Campylobacterota
CMAG2477	85	37	24	25	1	2	158	2095	p__Bacteroidota
CMAG2478	57	15	7	8	1	0	87	1800	p__Firmicutes_A
CMAG2479	13	7	5	1	0	0	26	1167	p__Firmicutes_A
CMAG2480	10	15	4	7	0	2	51	1513	p__Firmicutes_A
CMAG2481	32	11	14	3	1	2	62	1830	p__Spirochaetota
CMAG2483	61	7	8	9	1	0	80	1660	p__Firmicutes_A
CMAG2485	6	18	8	3	1	0	35	1187	p__Bacteroidota
CMAG2486	19	5	3	5	0	0	30	966	p__Firmicutes_A
CMAG2487	46	27	10	18	1	0	90	1357	p__Bacteroidota
CMAG2488	29	37	12	8	0	1	85	1598	p__Bacteroidota
CMAG2489	75	26	14	32	0	0	131	1572	p__Bacteroidota
CMAG2491	14	19	15	3	1	2	54	1362	p__Firmicutes_A
CMAG2493	92	17	22	22	1	2	145	1820	p__Bacteroidota
CMAG2494	55	32	18	17	3	3	115	1912	p__Bacteroidota
CMAG2495	6	32	4	1	0	1	44	1049	p__Proteobacteria
CMAG2497	35	20	24	18	3	1	93	2084	p__Bacteroidota
CMAG2498	106	25	10	28	5	4	164	1991	p__Verrucomicrobiota
CMAG2500	54	37	16	20	1	1	118	1830	p__Bacteroidota
CMAG2502	50	10	25	9	7	0	95	1243	p__Bacteroidota
CMAG2503	7	7	4	1	0	1	19	1072	p__Firmicutes_A
CMAG2505	83	43	30	32	3	4	177	2412	p__Bacteroidota
CMAG2507	13	34	7	3	0	2	60	1411	p__Firmicutes_A
CMAG2508	37	11	6	6	0	59	59	1321	p__Firmicutes_A
CMAG2510	24	34	5	15	0	1	72	1407	p__Bacteroidota
CMAG2513	56	27	25	18	3	1	118	1645	p__Bacteroidota
CMAG2515	46	20	13	16	0	6	93	2373	p__Spirochaetota
CMAG2516	153	16	29	32	9	0	223	2523	p__Verrucomicrobiota
CMAG2519	28	8	10	1	2	1	50	1861	p__Spirochaetota
CMAG2520	1	4	1	0	1	1	8	1213	p__Thermoplasmatota
CMAG2521	27	27	7	13	0	2	71	1408	p__Verrucomicrobiota
CMAG2522	14	12	5	3	0	1	33	1377	p__Proteobacteria
CMAG2523	20	31	14	16	1	1	78	1863	p__Bacteroidota
CMAG2527	24	18	11	9	0	1	60	1175	p__Bacteroidota
CMAG2530	9	31	4	3	1	2	49	1512	p__Proteobacteria
CMAG2531	7	5	2	1	1	0	15	803	p__Firmicutes
CMAG2532	36	44	7	18	1	0	93	1880	p__Bacteroidota
CMAG2534	63	21	19	18	5	1	111	1665	p__Bacteroidota
CMAG2535	131	23	37	24	5	3	212	2567	p__Firmicutes_A
CMAG2536	18	24	11	4	1	6	62	1908	p__Proteobacteria
CMAG2537	59	26	16	16	0	0	107	2014	p__Firmicutes_A
CMAG2538	58	22	15	15	0	3	107	2756	p__Spirochaetota
CMAG2539	9	15	4	1	1	6	35	1787	p__Desulfobacterota
CMAG2542	12	18	13	4	1	0	43	1387	p__Bacteroidota
CMAG2544	5	28	1	2	0	1	36	1694	p__Campylobacterota
CMAG2545	8	8	8	4	1	2	32	1350	p__Firmicutes_A
CMAG2546	54	32	13	18	4	1	115	1690	p__Bacteroidota
CMAG2548	6	13	2	2	1	0	24	960	p__Proteobacteria
CMAG2549	5	13	3	8	0	0	28	1289	p__Firmicutes
CMAG2550	55	42	14	33	3	1	131	1787	p__Bacteroidota
CMAG2552	42	27	18	10	3	2	94	1486	p__Bacteroidota
CMAG2554	52	13	7	7	0	0	80	1870	p__Firmicutes_A
CMAG2555	74	24	22	15	12	1	140	1922	p__Bacteroidota
CMAG2557	1	4	10	2	0	0	29	1256	p__Firmicutes_A
CMAG2559	83	37	12	12	0	0	153	2116	p__Firmicutes_A
CMAG2561	37	14	23	7	1	2	79	2349	p__Spirochaetota
CMAG2562	25	30	9	13	1	2	75	1623	p__Verrucomicrobiota
CMAG2563	58	43	12	15	0	4	123	1980	p__Bacteroidota
CMAG2564	2	7	2	3	1	0	15	780	p__Proteobacteria
CMAG2565	58	11	18	9	0	1	91	1946	p__Firmicutes_A
CMAG2566	63	21	17	19	4	0	110	1560	p__Bacteroidota
CMAG2568	9	19	2	1	0	1	35	1238	p__Cyanobacteria
CMAG2569	42	12	6	16	0	0	69	1895	p__Spirochaetota
CMAG2570	114	17	14	29	162	2	162	1825	p__Verrucomicrobiota
CMAG2571	4	8	1	5	0	0	16	777	p__Firmicutes_A
CMAG2572	24	14	2	4	0	1	24	1012	p__Proteobacteria
CMAG2574	18	4	9	3	0	2	34	1106	p__Firmicutes_A
CMAG2575	22	3	10	3	1	1	40	1403	p__Spirochaetota
CMAG2577	5	12	4	2	1	5	28	1737	p__Proteobacteria
CMAG2578	27	8	12	9	2	2	55	1519	p__Firmicutes_A
CMAG2579	8	9	2	2	1	2	23	1027	p__Desulfobacterota
CMAG2580	13	16	6	4	6	1	44	1567	p__Spirochaetota
CMAG2581	40	11	11	8	1	2	68	1453	p__Firmicutes_A
CMAG2582	7	13	1	1	0	1	23	847	p__Proteobacteria
CMAG2584	65	23	16	27	3	1	121	1513	p__Bacteroidota
CMAG2585	40	20	13	17	0	0	80	1542	p__Bacteroidota
CMAG2586	34	32	7	10	2	2	80	1772	p__Bacteroidota
CMAG2590	2	11	3	0	0	0	16	934	p__Firmicutes_A
CMAG2593	56	7	15	7	12	1	93	1377	p__Firmicutes_A
CMAG2594	7	5	6	3	0	0	21	865	p__Firmicutes_A
CMAG2595	58	12	15	23	1	1	124	1388	p__Firmicutes_A
CMAG2596	1	5	3	0	0	0	9	669	p__Firmicutes_A
CMAG2601	63	36	19	19	11	2	140	1597	p__Bacteroidota
CMAG2602	68	31	10	23	1	2	119	2028	p__Bacteroidota
CMAG2604	16	44	11	3	0	2	74	1769	p__Firmicutes_A
CMAG2607	43	30	22	13	2	7	111	3969	p__Proteobacteria
CMAG2609	2	18	3	8	0	1	32	1257	p__Firmicutes
CMAG2613	68	10	15	9	4	1	103	1214	p__Firmicutes_A
CMAG2614	14	34	5	3	1	2	57	1442	p__Proteobacteria
CMAG2616	50	26	17	27	1	3	104	2319	p__Firmicutes_A
CMAG2617	45	8	10	11	0	0	68	1253	p__Spirochaetota
CMAG2618	26	36	7	10	0	2	80	2387	p__Firmicutes_A
CMAG2620	27	9	57	11	1	2	57	1597	p__Firmicutes_A
CMAG2622	19	14	6	3	0	1	42	1426	p__Firmicutes
CMAG2624	8	28	3	3	0	1	41	863	p__Proteobacteria
CMAG2625	68	27	19	12	117	0	117	1721	p__Bacteroidota
CMAG2626	16	46	11	6	0	1	78	1935	p__Firmicutes_A
CMAG2627	8	31	5	3	0	2	47	1038	p__Proteobacteria
CMAG2628	83	31	12	33	0	0	144	1667	p__Bacteroidota
CMAG2629	11	9	2	1	1	1	27	1092	p__Cyanobacteria
CMAG2630	5	9	15	3	0	2	50	2158	p__Firmicutes_A
CMAG2632	40	25	17	7	0	1	86	1859	p__Firmicutes_A
CMAG2633	9	32	9	2	0	1	54	1279	p__Firmicutes_A
CMAG2634	3	7	2	3	0	0	17	640	p__Firmicutes
CMAG2636	17	31	11	7	2	1	65	1662	p__Bacteroidota
CMAG2637	46	26	14	32	4	2	95	1854	p__Bacteroidota
CMAG2640	19	10	4	9	2	2	43	1279	p__Firmicutes_A
CMAG2641	15	30	5	4	1	2	55	1694	p__Proteobacteria
CMAG2642	14	18	11	5	0	3	48	1665	p__Proteobacteria
CMAG2643	51	27	11	19	1	0	96	1480	p__Bacteroidota
CMAG2645	24	21	6	10	0	1	55	1237	p__Bacteroidota
CMAG2646	105	23	24	14	7	0	160	1584	p__Bacteroidota
CMAG2647	46	14	8	7	0	0	79	1610	p__Firmicutes_A
CMAG2648	11	38	2	4	1	1	56	1606	p__Proteobacteria
CMAG2650	84	20	20	13	1	1	132	1843	p__Bacteroidota
CMAG2652	2	17	2	2	0	0	23	948	p__Proteobacteria
CMAG2653	33	12	15	7	2	0	63	1478	p__Firmicutes_A
CMAG2655	92	32	29	20	10	0	163	1991	p__Bacteroidota
CMAG2658	71	33	18	21	4	0	136	1917	p__Verrucomicrobiota
CMAG2659	17	6	6	2	2	0	32	937	p__Firmicutes_A
CMAG2662	85	15	21	26	1	1	135	2537	p__Firmicutes_A
CMAG2663	36	9	11	2	2	2	61	2039	p__Spirochaetota
CMAG2664	85	52	26	50	15	3	192	2850	p__Fibrobacterota
CMAG2665	8	19	1	5	0	0	31	710	p__Proteobacteria
CMAG2666	15	40	14	5	0	2	76	1768	p__Firmicutes_A
CMAG2667	18	23	4	11	0	2	55	1498	p__Verrucomicrobiota
CMAG2668	2	11	2	1	0	1	17	990	p__Campylobacterota
CMAG2670	17	31	5	3	1	1	60	1524	p__Cyanobacteria
CMAG2676	47	15	12	11	5	0	87	1411	p__Bacteroidota
CMAG2677	51	20	7	6	0	1	86	1584	p__Firmicutes_A
CMAG2678	1	7	1	1	1	1	12	1144	p__Thermoplasmatota
CMAG2681	43	35	19	13	6	6	113	1878	p__Bacteroidota
CMAG2682	43	14	11	12	0	0	72	1538	p__Firmicutes_A
CMAG2684	40	22	9	17	0	1	79	1209	p__Bacteroidota
CMAG2685	18	5	5	0	1	1	30	1322	p__Spirochaetota
CMAG2686	84	37	9	42	0	0	155	1901	p__Bacteroidota
CMAG2688	12	37	7	4	0	1	59	1490	p__Firmicutes_A
CMAG2689	13	18	10	6	1	0	42	1474	p__Bacteroidota
CMAG2692	3	15	2	2	0	0	21	756	p__Patescibacteria
CMAG2694	16	9	4	14	0	0	35	1568	p__Firmicutes
CMAG2697	73	27	33	31	1	1	143	2061	p__Bacteroidota
CMAG2698	23	30	10	7	0	1	68	1819	p__Firmicutes_A
CMAG2702	35	30	19	12	0	2	91	1991	p__Firmicutes_A
CMAG2703	31	11	11	2	2	1	58	1605	p__Spirochaetota
CMAG2704	37	55	9	12	0	3	111	2386	p__Firmicutes_A
CMAG2705	7	11	6	10	0	1	38	1887	p__Firmicutes_A
CMAG2706	11	6	4	2	0	0	21	785	p__Firmicutes
CMAG2708	208	40	63	77	374	2	374	3021	p__Verrucomicrobiota
CMAG2710	56	20	21	15	1	1	105	1742	p__Firmicutes_A
CMAG2711	73	14	22	21	5	0	119	1491	p__Firmicutes_A
CMAG2712	20	25	3	5	0	1	51	1159	p__Firmicutes_A
CMAG2715	29	16	6	12	1	0	53	1015	p__Bacteroidota
CMAG2716	73	34	21	26	5	1	145	1753	p__Bacteroidota
CMAG2719	48	12	12	13	1	2	84	2183	p__Firmicutes_A
CMAG2725	19	13	6	5	0	0	38	1183	p__Bacteroidota
CMAG2727	46	45	9	26	111	0	111	2352	p__Firmicutes_A
CMAG2728	61	16	22	16	102	1	102	1358	p__Bacteroidota
CMAG2730	22	40	2	6	0	1	72	2080	p__Cyanobacteria
CMAG2733	75	14	18	13	19	0	133	1698	p__Bacteroidota
CMAG2734	44	22	5	1	0	2	44	1644	p__Cyanobacteria
CMAG2735	64	28	13	35	7	6	127	2390	p__Fibrobacterota
CMAG2736	72	100	22	26	2	2	207	3470	p__Firmicutes_A
CMAG2737	73	30	13	31	1	0	133	1718	p__Bacteroidota
CMAG2739	36	11	2	8	1	0	58	1290	p__Firmicutes_A
CMAG2741	66	39	23	34	1	1	150	2305	p__Firmicutes_A
CMAG2742	66	17	20	19	1	3	121	2229	p__Planctomycetota
CMAG2747	22	9	16	6	4	0	57	1387	p__Firmicutes_A
CMAG2749	8	21	6	2	1	4	41	1862	p__Desulfobacterota
CMAG2750	57	20	21	14	14	0	114	1524	p__Bacteroidota
CMAG2752	72	23	16	12	2	2	120	1742	p__Verrucomicrobiota
CMAG2754	54	34	17	19	1	0	110	1865	p__Firmicutes_A
CMAG2755	79	36	147	24	0	1	147	2413	p__Firmicutes_A
CMAG2756	2	17	1	1	0	1	22	1225	p__Campylobacterota
CMAG2757	7	12	0	0	0	1	20	628	p__Proteobacteria
CMAG2758	98	14	22	12	6	145	145	1934	p__Firmicutes_A
CMAG2760	41	14	14	15	1	0	79	2331	p__Spirochaetota
CMAG2763	4	7	3	0	0	0	14	954	p__Firmicutes_A
CMAG2766	8	28	3	4	0	1	43	1521	p__Proteobacteria
CMAG2767	51	10	18	19	0	0	88	1871	p__Firmicutes_A
CMAG2768	72	46	22	19	0	1	147	2663	p__Firmicutes_A
CMAG2770	64	3	19	8	2	0	92	1322	p__Firmicutes_A
CMAG2771	46	7	18	9	3	2	78	2144	p__Spirochaetota
CMAG2775	9	8	7	5	1	1	30	1927	p__Firmicutes_A
CMAG2776	13	34	7	3	58	2	58	1497	p__Proteobacteria
CMAG2777	4	8	1	3	1	0	17	774	p__Proteobacteria
CMAG2780	40	15	15	12	1	2	82	1885	p__Firmicutes_A
CMAG2781	19	45	11	5	0	1	78	1686	p__Firmicutes_A
CMAG2783	7	17	5	2	0	0	29	814	p__Firmicutes
CMAG2785	45	27	14	8	1	0	91	2052	p__Firmicutes_A
CMAG2786	67	33	3	4	0	3	67	1987	p__Cyanobacteria
CMAG2790	27	11	3	12	0	0	46	1603	p__Spirochaetota
CMAG2792	18	3	5	2	2	1	31	968	p__Firmicutes_A
CMAG2793	13	16	6	6	0	2	57	1564	p__Firmicutes_A
CMAG2795	13	7	7	3	0	1	30	1288	p__Firmicutes_A
CMAG2797	27	28	5	9	0	0	63	1339	p__Firmicutes_A
CMAG2798	56	12	7	23	0	1	100	1608	p__Firmicutes_A
CMAG2799	35	18	12	8	0	1	68	1619	p__Firmicutes_A
CMAG2800	122	39	30	37	15	1	218	2728	p__Bacteroidota
CMAG2801	53	12	18	16	2	1	94	2114	p__Spirochaetota
CMAG2803	2	2	1	2	0	0	20	1096	p__Firmicutes_A
CMAG2805	33	30	7	9	0	0	74	1812	p__Firmicutes_A
CMAG2807	106	27	28	23	178	5	178	2494	p__Firmicutes_A
CMAG2808	67	18	21	13	6	2	119	1901	p__Firmicutes_A
CMAG2809	44	44	14	18	0	1	112	1608	p__Bacteroidota
CMAG2810	136	37	24	42	218	0	218	2224	p__Bacteroidota
CMAG2811	55	13	18	16	4	0	89	1242	p__Bacteroidota
CMAG2812	13	17	6	3	0	3	40	1648	p__Proteobacteria
CMAG2815	85	36	25	20	11	2	161	1613	p__Bacteroidota
CMAG2818	21	13	9	15	1	3	55	1539	p__Verrucomicrobiota
CMAG2819	53	19	6	9	1	1	53	1868	p__Proteobacteria
CMAG2820	67	27	34	28	0	2	136	1757	p__Bacteroidota
CMAG2821	83	29	14	37	1	2	147	1797	p__Bacteroidota
CMAG2823	31	9	18	6	65	1	65	1604	p__Firmicutes_A
CMAG2827	37	18	19	9	0	3	81	1865	p__Firmicutes_A
CMAG2828	26	14	10	8	2	2	58	1383	p__Verrucomicrobiota
CMAG2830	5	22	3	1	0	1	31	1914	p__Campylobacterota
CMAG2832	60	11	9	6	0	0	86	1793	p__Firmicutes_A
CMAG2836	65	19	24	57	6	0	150	2604	p__Firmicutes_A
CMAG2837	19	6	8	5	0	2	37	1370	p__Firmicutes
CMAG2838	22	28	10	16	0	0	65	2065	p__Firmicutes_A
CMAG2839	34	11	7	3	0	0	68	1459	p__Firmicutes_A
CMAG2840	25	23	3	15	0	0	59	1777	p__Spirochaetota
CMAG2843	22	18	4	8	0	0	46	1879	p__Firmicutes_A
CMAG2846	0	7	1	0	0	0	8	858	p__Actinobacteriota
CMAG2847	98	21	15	18	3	1	98	1169	p__Bacteroidota
CMAG2848	53	17	16	18	0	0	95	2422	p__Firmicutes_A
CMAG2852	73	19	21	14	0	1	120	1911	p__Bacteroidota
CMAG2853	5	22	5	1	0	1	34	1703	p__Campylobacterota
CMAG2855	19	25	3	4	0	1	50	1237	p__Firmicutes_A
CMAG2856	77	13	13	11	0	0	108	1897	p__Firmicutes_A
CMAG2857	15	6	3	9	0	30	30	1283	p__Spirochaetota
CMAG2861	6	26	7	3	0	2	42	1670	p__Firmicutes_C
CMAG2865	110	33	16	31	1	3	176	2070	p__Bacteroidota
CMAG2870	49	16	17	6	2	0	86	1566	p__Bacteroidota
CMAG2871	4	8	5	6	0	1	45	1616	p__Firmicutes_A
CMAG2873	49	29	11	18	1	0	95	1411	p__Bacteroidota
CMAG2876	56	20	17	18	0	1	102	1700	p__Bacteroidota
CMAG2879	33	41	10	4	0	2	87	1894	p__Firmicutes_A
CMAG2881	11	26	4	5	1	2	48	1401	p__Proteobacteria
CMAG2883	50	25	10	15	1	0	89	2199	p__Firmicutes_A
CMAG2885	14	17	12	4	0	3	48	1753	p__Proteobacteria
CMAG2886	53	17	1	16	2	2	85	1819	p__Spirochaetota
CMAG2887	12	17	12	5	0	0	42	1405	p__Bacteroidota
CMAG2888	41	22	13	13	0	0	85	1901	p__Spirochaetota
CMAG2891	61	24	128	20	11	2	128	1756	p__Bacteroidota
CMAG2892	26	4	19	5	1	1	74	1208	p__Firmicutes_A
CMAG2893	62	27	17	12	5	0	113	1497	p__Bacteroidota
CMAG2894	13	8	3	6	0	2	30	888	p__Verrucomicrobiota
CMAG2895	62	26	28	19	10	0	130	1617	p__Bacteroidota
CMAG2896	51	27	12	15	0	2	97	1259	p__Bacteroidota
CMAG2897	44	37	12	20	107	0	107	1789	p__Bacteroidota
CMAG2899	30	22	12	12	1	1	73	1416	p__Bacteroidota
CMAG2900	9	14	7	8	1	1	38	1049	p__Riflebacteria
CMAG2902	23	31	12	9	0	1	70	1871	p__Firmicutes_A
CMAG2906	4	16	8	1	0	8	39	1696	p__Firmicutes_C
CMAG2908	3	9	1	3	0	0	16	851	p__Firmicutes
CMAG2909	43	55	8	11	0	1	110	1976	p__Firmicutes_A
CMAG2910	51	31	8	40	0	0	136	2167	p__Firmicutes_A
CMAG2914	65	22	12	25	0	0	116	1915	p__Firmicutes_A
CMAG2915	8	19	5	2	0	1	33	1135	p__Firmicutes_A
CMAG2916	11	2	2	8	0	0	22	1129	p__Firmicutes_A
CMAG2917	15	3	2	6	0	0	24	1342	p__Firmicutes_A
CMAG2918	21	24	6	11	0	1	59	1483	p__Verrucomicrobiota
CMAG2919	45	19	7	8	1	1	77	1754	p__Firmicutes_A
CMAG2926	26	31	9	12	2	2	80	1624	p__Verrucomicrobiota
CMAG2927	39	12	12	8	2	0	69	1643	p__Firmicutes_A
CMAG2929	72	26	14	31	0	0	130	1600	p__Bacteroidota
CMAG2930	47	20	11	20	0	2	93	2040	p__Spirochaetota
CMAG2932	24	32	7	10	69	2	69	2175	p__Firmicutes_A
CMAG2934	37	8	9	13	3	0	63	1179	p__Verrucomicrobiota
CMAG2936	80	16	19	17	1	0	124	1543	p__Bacteroidota
CMAG2937	35	29	12	8	0	1	79	1484	p__Bacteroidota
CMAG2938	100	25	22	27	3	2	164	2147	p__Bacteroidota
CMAG2940	23	7	11	1	2	2	46	1706	p__Spirochaetota
CMAG2942	48	11	12	20	0	0	88	1698	p__Firmicutes_A
CMAG2943	170	40	45	34	6	2	271	2551	p__Bacteroidota
CMAG2944	77	28	15	17	0	0	123	1680	p__Bacteroidota
CMAG2947	23	32	5	19	0	1	70	2292	p__Firmicutes_A
CMAG2948	4	2	4	3	0	1	14	1772	p__Firmicutes_A
CMAG2950	11	25	7	4	0	1	46	1179	p__Firmicutes_A
CMAG2952	48	46	6	22	1	1	116	2069	p__Bacteroidota
CMAG2953	60	37	18	22	0	0	122	2019	p__Bacteroidota
CMAG2955	77	16	19	11	132	1	132	1841	p__Firmicutes_A
CMAG2957	23	36	6	15	0	1	75	1598	p__Bacteroidota
CMAG2958	15	26	8	2	0	0	51	1680	p__Firmicutes_A
CMAG2959	3	10	4	2	0	1	19	795	p__Firmicutes_A
CMAG2960	59	10	13	18	0	0	88	1422	p__Firmicutes_A
CMAG2962	85	23	13	20	6	0	136	1676	p__Verrucomicrobiota
CMAG2963	38	27	99	20	1	3	99	1687	p__Bacteroidota
CMAG2964	4	10	3	8	0	1	39	1334	p__Firmicutes_A
CMAG2966	65	46	18	28	0	3	142	2435	p__Firmicutes_A
CMAG2969	8	9	5	10	0	1	32	1217	p__Firmicutes_A
CMAG2973	32	35	9	7	1	2	81	2127	p__Firmicutes_A
CMAG2978	3	5	13	3	0	3	44	1743	p__Firmicutes_A
CMAG2980	104	21	30	14	10	1	167	1687	p__Bacteroidota
CMAG2981	30	6	48	3	2	1	48	1375	p__Spirochaetota
CMAG2984	5	5	11	2	0	2	30	1433	p__Firmicutes_A
CMAG2985	131	22	18	24	1	0	131	1855	p__Bacteroidota
CMAG2988	16	31	5	2	59	1	59	1516	p__Cyanobacteria
CMAG2990	3	4	5	6	0	0	18	859	p__Firmicutes
CMAG2991	54	19	20	20	6	2	103	1359	p__Bacteroidota
CMAG2992	64	12	25	28	0	1	117	2999	p__Firmicutes_A
CMAG2999	84	21	22	15	8	1	139	1689	p__Bacteroidota
CMAG3006	54	28	15	20	0	1	106	1653	p__Bacteroidota
CMAG3008	65	30	22	25	0	0	126	1872	p__Bacteroidota
CMAG3010	15	12	8	5	0	3	41	1576	p__Firmicutes_C
CMAG3012	14	21	7	5	1	0	46	1552	p__Bacteroidota
CMAG3014	126	38	20	37	0	0	200	2364	p__Bacteroidota
CMAG3017	28	20	5	8	1	1	57	1810	p__Firmicutes_A
CMAG3018	71	32	12	31	1	0	134	1592	p__Bacteroidota
CMAG3021	6	19	6	4	0	35	35	932	p__Firmicutes_A
CMAG3023	58	20	18	18	1	1	106	1555	p__Bacteroidota
CMAG3024	26	45	13	18	0	2	92	2518	p__Firmicutes_A
CMAG3025	11	34	10	3	0	3	60	1498	p__Firmicutes_A
CMAG3029	44	68	13	15	0	1	132	2369	p__Firmicutes_A
CMAG3030	78	27	30	23	6	0	140	1655	p__Bacteroidota
CMAG3032	83	35	13	16	19	0	159	2004	p__Bacteroidota
CMAG3035	67	17	12	35	0	0	117	1883	p__Firmicutes_A
CMAG3038	35	8	12	10	0	0	58	1458	p__Firmicutes_A
CMAG3041	39	9	3	4	0	0	53	1254	p__Firmicutes_A
CMAG3042	59	28	15	14	2	1	109	2195	p__Firmicutes_A
CMAG3045	5	9	10	4	0	1	34	1355	p__Firmicutes_A
CMAG3046	36	22	9	15	1	1	75	1377	p__Bacteroidota
CMAG3054	68	29	24	14	6	0	129	1737	p__Bacteroidota
CMAG3057	32	13	7	13	0	1	59	1274	p__Firmicutes_A
CMAG3059	49	19	15	12	7	1	98	1287	p__Bacteroidota
CMAG3060	87	9	15	15	1	0	127	1665	p__Firmicutes_A
CMAG3065	29	20	12	16	2	0	72	1269	p__Bacteroidota
CMAG3066	0	3	2	1	0	0	6	1125	p__Actinobacteriota
CMAG3067	28	22	4	20	0	1	66	2044	p__Spirochaetota
CMAG3068	12	8	8	8	0	1	35	1099	p__Firmicutes_A
CMAG3069	25	33	13	22	0	1	85	1720	p__Bacteroidota
CMAG3072	26	33	7	12	0	1	75	1820	p__Verrucomicrobiota
CMAG3074	33	9	11	4	0	1	56	1207	p__Firmicutes_A
CMAG3076	11	14	9	4	0	1	36	1188	p__Firmicutes_A
CMAG3077	74	20	15	16	1	0	74	1528	p__Bacteroidota
CMAG3078	35	20	10	16	0	0	71	2010	p__Firmicutes_A
CMAG3080	5	6	2	2	0	0	15	821	p__Spirochaetota
CMAG3081	6	10	8	2	0	0	26	1000	p__Bacteroidota
CMAG3084	58	23	16	13	16	2	117	1229	p__Bacteroidota
CMAG3085	22	9	6	10	0	0	47	1557	p__Firmicutes_A
CMAG3086	47	32	20	20	127	3	127	1456	p__Bacteroidota
CMAG3087	6	12	7	10	0	2	43	1957	p__Firmicutes_A
CMAG3088	5	13	7	1	0	1	29	1686	p__Proteobacteria
CMAG3089	33	30	7	21	1	1	79	1445	p__Bacteroidota
CMAG3090	6	5	2	2	0	0	25	1220	p__Firmicutes_A
CMAG3091	25	14	5	15	1	0	65	2798	p__Firmicutes_A
CMAG3093	0	4	1	1	0	3	9	1256	p__Thermoplasmatota
CMAG3094	46	30	6	29	2	0	102	1442	p__Bacteroidota
CMAG3095	60	25	18	15	18	3	126	1211	p__Bacteroidota
CMAG3097	58	29	18	22	17	2	136	2013	p__Bacteroidota
CMAG3099	25	11	7	11	1	0	49	1085	p__Bacteroidota
CMAG3100	1	5	5	2	0	0	25	1270	p__Firmicutes_A
CMAG3101	40	32	10	29	0	2	100	2063	p__Bacteroidota
CMAG3103	59	14	17	12	2	5	103	1844	p__Verrucomicrobiota
CMAG3105	46	19	13	12	0	1	87	2509	p__Firmicutes_A
CMAG3106	73	21	27	13	3	0	128	2642	p__Firmicutes_A
CMAG3107	36	23	9	10	0	1	75	1359	p__Bacteroidota
CMAG3108	83	30	27	21	6	0	143	1691	p__Bacteroidota
CMAG3109	35	33	8	11	0	2	82	1700	p__Bacteroidota
CMAG3112	50	19	12	5	0	0	99	1642	p__Firmicutes_A
CMAG3113	8	27	3	2	0	2	41	1422	p__Proteobacteria
CMAG3115	35	44	21	22	2	2	145	2103	p__Bacteroidota
CMAG3116	4	10	2	1	0	1	18	904	p__Proteobacteria
CMAG3117	75	33	16	22	2	0	129	2689	p__Firmicutes_A
CMAG3118	25	31	7	14	0	2	70	1967	p__Firmicutes_A
CMAG3119	67	27	25	15	27	2	151	2179	p__Bacteroidota
CMAG3120	39	13	14	8	2	1	74	1424	p__Bacteroidota
CMAG3123	63	37	23	27	0	4	142	3073	p__Firmicutes_A
CMAG3124	40	32	1	2	0	1	40	1870	p__Campylobacterota
CMAG3126	40	76	6	16	1	3	135	2459	p__Firmicutes_A
CMAG3128	31	8	16	12	68	2	68	2600	p__Firmicutes_A
CMAG3129	21	20	4	8	0	0	47	1687	p__Firmicutes_A
CMAG3130	24	16	2	13	0	1	51	1578	p__Spirochaetota
CMAG3132	98	46	26	23	5	2	184	2217	p__Bacteroidota
CMAG3134	58	67	14	17	0	0	147	3032	p__Firmicutes_A
CMAG3135	31	25	11	11	0	1	72	1292	p__Bacteroidota
CMAG3139	0	5	1	0	0	1	7	1149	p__Actinobacteriota
CMAG3141	5	7	26	5	0	1	44	1783	p__Firmicutes_A
CMAG3142	26	23	4	12	0	56	56	1746	p__Firmicutes_A
CMAG3143	20	18	13	9	2	0	57	1343	p__Bacteroidota
CMAG3146	27	27	4	11	0	67	67	2312	p__Firmicutes_A
CMAG3147	15	31	3	4	1	3	55	1643	p__Proteobacteria
CMAG3152	41	15	11	12	1	1	73	1565	p__Firmicutes_A
CMAG3153	19	11	8	6	0	1	51	1814	p__Firmicutes_A
CMAG3155	112	36	11	13	1	2	112	1658	p__Bacteroidota
CMAG3157	23	10	10	7	0	3	69	2065	p__Firmicutes_A
CMAG3158	26	28	12	21	1	0	77	2099	p__Firmicutes_A
CMAG3160	21	36	13	7	0	3	76	2293	p__Firmicutes_A
CMAG3162	8	12	8	2	0	1	37	1310	p__Firmicutes_A
CMAG3163	29	19	9	11	0	3	64	2121	p__Firmicutes_A
CMAG3164	63	23	15	24	3	1	116	1597	p__Bacteroidota
CMAG3165	13	11	8	4	0	1	36	1596	p__Firmicutes_A
CMAG3166	11	22	2	1	1	0	37	1107	p__Proteobacteria
CMAG3167	97	17	13	30	1	1	144	1724	p__Verrucomicrobiota
CMAG3168	89	44	22	50	7	5	182	2508	p__Fibrobacterota
CMAG3170	21	16	7	10	3	3	59	2147	p__Spirochaetota
CMAG3171	4	19	4	1	0	0	28	1288	p__Campylobacterota
CMAG3172	5	11	1	2	1	20	20	674	p__Proteobacteria
CMAG3173	10	18	3	14	1	0	42	1397	p__Firmicutes_A
CMAG3174	14	37	5	2	0	1	61	1569	p__Cyanobacteria
CMAG3175	36	25	9	14	0	0	73	1565	p__Bacteroidota
CMAG3176	46	77	7	13	1	1	139	3221	p__Firmicutes_A
CMAG3180	5	8	5	4	21	0	21	1996	p__Firmicutes_A
CMAG3182	31	19	11	10	1	1	71	2563	p__Firmicutes_A
CMAG3183	24	35	8	10	0	1	74	1533	p__Verrucomicrobiota
CMAG3184	7	28	6	4	48	4	48	1870	p__Firmicutes_C
CMAG3185	7	14	3	8	1	3	35	1610	p__Firmicutes_C
CMAG3187	15	14	7	10	2	0	46	1123	p__Bacteroidota
CMAG3190	66	23	20	23	6	1	131	1681	p__Bacteroidota
CMAG3193	68	48	24	21	1	1	152	2157	p__Bacteroidota
CMAG3197	5	11	4	0	0	0	20	1119	p__Campylobacterota
CMAG3200	0	6	0	0	6	0	6	1382	p__Firmicutes
CMAG3201	25	11	6	4	0	3	47	1618	p__Firmicutes
CMAG3203	19	11	1	7	0	0	36	1281	p__Spirochaetota
CMAG3204	15	21	10	11	1	0	53	2041	p__Firmicutes_A
CMAG3207	4	4	2	11	0	0	26	858	p__Firmicutes_A
CMAG3210	85	29	24	32	9	0	154	1880	p__Bacteroidota
CMAG3211	35	17	8	12	0	0	64	1561	p__Firmicutes_A
CMAG3212	68	30	15	24	0	2	124	2030	p__Bacteroidota
CMAG3214	21	19	10	12	0	1	57	1315	p__Bacteroidota
CMAG3217	62	25	20	22	4	1	123	1560	p__Bacteroidota
CMAG3218	10	15	10	2	0	0	35	1174	p__Bacteroidota
CMAG3220	11	35	4	4	0	2	55	1568	p__Proteobacteria
CMAG3221	67	26	8	33	0	0	126	1740	p__Bacteroidota
CMAG3223	51	39	14	25	0	0	116	1909	p__Bacteroidota
CMAG3224	2	6	6	1	0	3	23	1359	p__Firmicutes_B
CMAG3225	24	37	11	17	83	0	83	2465	p__Firmicutes_A
CMAG3228	25	15	50	11	0	1	50	1614	p__Firmicutes_A
CMAG3231	17	29	9	10	1	0	61	1354	p__Bacteroidota
CMAG3232	3	8	9	5	0	1	47	1774	p__Firmicutes_A
CMAG3236	17	12	3	12	0	1	41	1623	p__Spirochaetota
CMAG3238	5	4	2	2	0	0	18	886	p__Firmicutes_A
CMAG3239	2	4	9	2	0	2	35	1657	p__Firmicutes_A
CMAG3240	18	13	7	5	0	1	52	1595	p__Firmicutes_A
CMAG3242	55	18	1	17	0	0	55	1487	p__Spirochaetota
CMAG3243	47	8	6	6	65	1	65	1615	p__Firmicutes_A
CMAG3244	20	36	5	15	0	0	69	1629	p__Bacteroidota
CMAG3247	97	19	26	20	10	1	154	1457	p__Bacteroidota
CMAG3252	20	13	5	25	1	0	62	1410	p__Firmicutes_A
CMAG3255	48	37	13	16	0	1	104	1595	p__Bacteroidota
CMAG3259	25	37	4	3	0	1	71	1706	p__Cyanobacteria
CMAG3261	27	13	7	0	0	4	27	1365	p__Firmicutes_C
CMAG3267	49	13	16	18	1	0	81	1285	p__Bacteroidota
CMAG3268	26	14	13	7	1	0	58	1318	p__Bacteroidota
CMAG3270	25	11	46	5	0	0	46	1586	p__Firmicutes
CMAG3272	16	17	4	9	0	0	41	1087	p__Bacteroidota
CMAG3275	16	16	5	7	0	0	41	1152	p__Bacteroidota
CMAG3276	18	22	7	9	0	0	53	1386	p__Bacteroidota
CMAG3280	46	24	18	18	0	1	97	1784	p__Bacteroidota
CMAG3281	61	30	22	12	6	123	123	1652	p__Bacteroidota
CMAG3283	45	35	15	12	1	3	105	1549	p__Bacteroidota
CMAG3284	42	36	15	12	2	3	106	4521	p__Proteobacteria
CMAG3287	4	9	4	5	0	0	21	1541	p__Firmicutes_A
CMAG3288	88	19	25	12	1	1	140	1818	p__Bacteroidota
CMAG3289	27	17	16	17	1	0	71	1520	p__Bacteroidota
CMAG3290	11	12	11	8	0	3	64	2198	p__Firmicutes_A
CMAG3291	21	34	10	8	1	2	70	1433	p__Bacteroidota
CMAG3294	106	41	20	35	0	0	186	2263	p__Bacteroidota
CMAG3297	52	35	12	13	1	2	107	2113	p__Firmicutes_A
CMAG3298	68	27	15	20	1	2	119	2252	p__Bacteroidota
CMAG3300	9	5	4	7	0	0	26	848	p__Firmicutes_A
CMAG3301	40	13	4	12	0	1	66	1933	p__Spirochaetota
CMAG3302	21	73	8	10	0	1	107	1848	p__Firmicutes_A
CMAG3303	37	13	10	9	0	0	61	1348	p__Bacteroidota
CMAG3305	71	22	13	31	1	0	128	1486	p__Bacteroidota
CMAG3306	67	33	24	22	1	1	133	1865	p__Bacteroidota
CMAG3307	7	15	4	6	0	0	32	1828	p__Firmicutes
CMAG3308	48	29	12	20	0	1	99	1570	p__Bacteroidota
CMAG3309	4	10	5	0	0	1	21	1375	p__Firmicutes_C
CMAG3312	103	28	29	16	10	1	171	2149	p__Bacteroidota
CMAG3316	23	37	14	17	3	0	86	1853	p__Bacteroidota
CMAG3318	8	25	5	3	0	2	42	1710	p__Campylobacterota
CMAG3320	95	38	26	18	6	0	166	2065	p__Bacteroidota
CMAG3323	48	15	16	10	8	0	91	1444	p__Bacteroidota
CMAG3325	13	4	10	4	0	0	29	844	p__Firmicutes
CMAG3326	22	22	7	16	0	1	62	1782	p__Firmicutes_A
CMAG3328	15	6	3	5	0	1	28	1250	p__Firmicutes_A
CMAG3330	27	18	8	4	1	0	59	1224	p__Firmicutes_A
CMAG3331	44	15	9	13	7	1	82	1436	p__Bacteroidota
CMAG3333	68	33	13	24	0	2	125	1952	p__Bacteroidota
CMAG3335	8	5	4	3	0	1	19	1115	p__Firmicutes_A
CMAG3337	33	25	10	12	0	1	75	1455	p__Bacteroidota
CMAG3341	13	10	8	5	0	2	35	1376	p__Firmicutes_A
CMAG3347	56	13	19	17	0	0	96	2291	p__Firmicutes_A
CMAG3348	68	37	26	18	11	1	149	1803	p__Bacteroidota
CMAG3349	21	28	6	14	0	0	65	1870	p__Firmicutes_A
CMAG3350	30	27	10	14	0	2	73	1359	p__Firmicutes_A
CMAG3351	84	42	23	22	9	2	168	2446	p__Bacteroidota
CMAG3353	40	28	11	16	0	0	88	1569	p__Bacteroidota
CMAG3354	3	5	12	2	0	5	39	1612	p__Firmicutes_A
CMAG3356	5	21	5	0	0	32	32	1838	p__Campylobacterota
CMAG3358	44	24	13	13	2	0	89	1275	p__Bacteroidota
CMAG3360	15	42	10	6	0	3	74	1939	p__Firmicutes_A
CMAG3364	55	32	109	13	1	109	109	1575	p__Bacteroidota
CMAG3366	41	21	12	15	4	1	84	1552	p__Bacteroidota
CMAG3367	61	25	14	18	0	1	106	1901	p__Firmicutes_A
CMAG3370	56	16	18	11	0	1	91	1326	p__Bacteroidota
CMAG3371	24	30	9	14	2	0	73	1696	p__Bacteroidota
CMAG3372	48	15	10	15	4	1	84	1409	p__Bacteroidota
CMAG3374	7	15	11	2	1	3	60	1493	p__Firmicutes_A
CMAG3376	41	19	7	22	1	0	77	1511	p__Bacteroidota
CMAG3377	38	27	2	20	0	4	82	2534	p__Spirochaetota
CMAG3378	26	11	7	5	0	3	49	1568	p__Firmicutes
CMAG3379	32	6	2	4	2	0	47	1233	p__Firmicutes_A
CMAG3380	10	29	3	3	0	2	46	1406	p__Proteobacteria
CMAG3382	16	10	3	19	0	0	52	1285	p__Firmicutes_A
CMAG3383	28	37	10	11	1	1	83	1624	p__Bacteroidota
CMAG3384	14	11	7	3	0	3	41	1514	p__Firmicutes_A
CMAG3385	71	22	26	18	14	2	135	1675	p__Bacteroidota
CMAG3386	34	6	10	3	1	1	55	1488	p__Firmicutes_A
CMAG3387	21	15	47	10	0	1	47	1542	p__Spirochaetota
CMAG3388	124	33	19	41	2	0	197	2064	p__Bacteroidota
CMAG3393	44	32	11	15	0	0	92	1984	p__Bacteroidota
CMAG3395	28	8	2	7	0	0	40	1244	p__Firmicutes_A
CMAG3401	7	8	7	3	0	1	32	1638	p__Firmicutes_A
CMAG3402	25	9	9	3	0	1	45	1249	p__Firmicutes
CMAG3404	63	32	21	17	4	1	128	1555	p__Bacteroidota
CMAG3406	108	45	19	33	0	2	188	2188	p__Bacteroidota
CMAG3408	4	17	4	1	0	1	27	1661	p__Campylobacterota
CMAG3411	65	33	18	22	2	1	126	2032	p__Bacteroidota
CMAG3414	29	11	9	20	0	0	73	1426	p__Firmicutes_A
CMAG3419	39	18	8	7	0	1	73	1565	p__Firmicutes_A
CMAG3420	22	28	6	12	0	1	65	1460	p__Verrucomicrobiota
CMAG3422	65	19	8	26	0	0	110	1627	p__Bacteroidota
CMAG3423	102	31	21	28	2	1	165	2269	p__Bacteroidota
CMAG3425	10	9	5	9	0	4	38	1427	p__Firmicutes_A
CMAG3427	8	20	5	6	2	1	38	1296	p__Bacteroidota
CMAG3428	53	15	17	6	2	0	89	1654	p__Bacteroidota
CMAG3432	82	28	13	17	5	0	138	1925	p__Bacteroidota
CMAG3435	27	12	8	8	1	0	52	1324	p__Bacteroidota
CMAG3436	44	14	8	6	0	0	78	1655	p__Firmicutes_A
CMAG3437	18	35	4	4	0	1	60	1382	p__Firmicutes_A
CMAG3439	15	37	7	9	69	0	69	1253	p__Bacteroidota
CMAG3441	27	27	11	9	0	1	70	1399	p__Bacteroidota
CMAG3442	31	44	7	17	0	95	95	1924	p__Bacteroidota
CMAG3443	63	31	17	21	122	1	122	2108	p__Bacteroidota
CMAG3447	47	39	13	24	1	1	115	1978	p__Bacteroidota
CMAG3448	55	9	3	22	0	0	80	1832	p__Spirochaetota
CMAG3450	93	30	26	39	8	0	174	1926	p__Bacteroidota
CMAG3451	48	18	12	13	1	1	83	1486	p__Bacteroidota
CMAG3452	8	22	8	7	0	0	53	1318	p__Firmicutes_A
CMAG3454	19	25	4	9	0	1	57	1804	p__Firmicutes_A
CMAG3456	17	11	10	4	1	4	49	1699	p__Firmicutes_A
CMAG3457	127	33	33	25	14	3	209	2176	p__Bacteroidota
CMAG3458	54	33	15	13	0	0	107	1780	p__Firmicutes_A
CMAG3459	26	14	11	9	0	0	57	2263	p__Firmicutes_A
CMAG3460	13	18	2	1	0	0	36	1183	p__Cyanobacteria
CMAG3461	43	12	6	15	0	0	71	2058	p__Spirochaetota
CMAG3462	36	29	5	18	1	0	76	1620	p__Bacteroidota
CMAG3463	21	10	7	3	0	2	41	1516	p__Firmicutes
CMAG3464	19	25	6	3	0	2	58	1825	p__Cyanobacteria
CMAG3465	15	11	9	7	0	0	38	1277	p__Firmicutes_A
CMAG3466	3	7	3	4	0	0	15	946	p__Verrucomicrobiota_A
CMAG3467	24	21	6	16	1	3	64	2593	p__Firmicutes_A
CMAG3468	58	44	14	15	0	2	124	1901	p__Bacteroidota
CMAG3470	9	37	4	4	0	2	55	1464	p__Proteobacteria
CMAG3471	65	22	20	16	7	116	116	1465	p__Bacteroidota
CMAG3473	24	26	23	12	111	2	111	1754	p__Bacteroidota
CMAG3474	58	14	17	33	0	2	108	2287	p__Firmicutes_A
CMAG3475	32	5	2	6	0	0	43	1001	p__Firmicutes_A
CMAG3476	75	45	10	37	1	0	146	1844	p__Bacteroidota
CMAG3477	65	44	10	29	1	1	133	2459	p__Firmicutes_A
CMAG3479	100	38	16	36	0	1	172	1989	p__Bacteroidota
CMAG3480	38	39	16	24	4	0	110	1749	p__Bacteroidota
CMAG3481	26	29	11	17	0	1	75	2223	p__Firmicutes_A
CMAG3483	58	21	15	16	5	0	108	1651	p__Bacteroidota
CMAG3484	75	31	18	20	3	0	134	1500	p__Bacteroidota
CMAG3488	37	38	15	15	0	1	97	1642	p__Bacteroidota
CMAG3489	9	32	8	3	0	3	54	1513	p__Firmicutes_A
CMAG3490	35	76	9	12	0	2	127	2332	p__Firmicutes_A
CMAG3491	39	18	8	4	0	0	66	1329	p__Bacteroidota
CMAG3492	46	29	18	12	3	2	103	1803	p__Bacteroidota
CMAG3494	19	22	5	8	1	2	54	1188	p__Verrucomicrobiota
CMAG3495	25	14	4	13	0	1	52	1627	p__Spirochaetota
CMAG3496	17	21	3	5	0	1	44	1155	p__Firmicutes_A
CMAG3498	27	8	7	8	0	0	48	1554	p__Firmicutes_A
CMAG3499	19	5	2	5	0	0	31	1012	p__Firmicutes_A
CMAG3500	24	10	5	5	0	3	54	1523	p__Firmicutes_A
CMAG3501	24	26	9	5	0	0	62	1371	p__Bacteroidota
CMAG3503	11	13	6	4	0	2	49	1326	p__Firmicutes_A
CMAG3504	43	15	17	16	1	5	88	2093	p__Bacteroidota
CMAG3505	82	23	17	18	4	1	131	1565	p__Bacteroidota
CMAG3507	8	12	1	6	0	0	26	764	p__Spirochaetota
MAG0002	93	21	42	17	0	2	158	1766	p__Bacteroidota
MAG0004	110	24	15	39	1	1	168	1705	p__Bacteroidota
MAG0005	20	7	50	5	0	1	78	1676	p__Firmicutes_A
MAG0006	50	5	12	4	2	0	99	1267	p__Firmicutes_A
MAG0010	51	22	25	12	0	3	104	2004	p__Firmicutes_A
MAG0011	41	33	15	18	10	109	109	1716	p__Bacteroidota
MAG0014	27	36	6	22	0	2	83	1655	p__Bacteroidota
MAG0015	14	18	11	10	0	2	66	1762	p__Firmicutes_A
MAG0016	48	23	20	16	1	2	100	1586	p__Bacteroidota
MAG0017	27	37	11	20	1	5	91	2320	p__Bacteroidota
MAG0018	22	28	8	26	0	2	78	1887	p__Bacteroidota
MAG0019	22	65	10	3	0	4	106	2126	p__Firmicutes_C
MAG0023	48	9	16	16	0	1	81	1746	p__Firmicutes_A
MAG0026	74	27	36	26	1	2	143	2026	p__Bacteroidota
MAG0027	50	14	22	12	0	4	97	2019	p__Firmicutes_A
MAG0028	69	35	15	30	7	2	145	1828	p__Bacteroidota
MAG0033	31	39	9	12	3	1	88	1796	p__Bacteroidota
MAG0040	31	36	9	10	0	3	84	1988	p__Firmicutes_A
MAG0043	63	26	16	15	1	0	114	1635	p__Bacteroidota
MAG0045	44	10	17	15	0	1	81	1905	p__Firmicutes_A
MAG0048	19	17	16	12	0	2	75	1595	p__Firmicutes_A
MAG0052	5	2	4	0	0	0	18	1159	p__Firmicutes_A
MAG0054	31	49	9	7	0	2	94	2098	p__Firmicutes_A
MAG0057	24	13	5	5	0	1	45	1191	p__Firmicutes
MAG0058	69	15	22	17	3	0	116	1786	p__Bacteroidota
MAG0059	5	8	2	1	1	0	17	727	p__Proteobacteria
MAG0060	60	29	16	15	2	2	116	1871	p__Bacteroidota
MAG0061	27	49	18	38	1	4	127	2931	p__Bacteroidota
MAG0062	75	27	44	25	2	151	151	1545	p__Bacteroidota
MAG0067	24	30	11	13	5	1	81	1459	p__Bacteroidota
MAG0068	45	34	23	23	2	3	118	2534	p__Bacteroidota
MAG0069	116	33	30	24	3	1	188	2058	p__Bacteroidota
MAG0078	23	39	11	28	0	4	96	2389	p__Bacteroidota
MAG0079	65	25	12	7	1	1	113	1643	p__Firmicutes_A
MAG0083	5	8	4	1	0	21	21	1181	p__Proteobacteria
MAG0085	42	5	11	1	1	2	61	1020	p__Firmicutes_A
MAG0086	70	17	17	30	133	3	133	2663	p__Planctomycetota
MAG0087	91	33	31	50	7	3	196	2223	p__Bacteroidota
MAG0088	33	74	7	10	0	4	121	2050	p__Firmicutes_A
MAG0089	5	7	1	3	0	2	17	1188	p__Spirochaetota
MAG0091	23	24	4	18	0	1	62	1307	p__Bacteroidota
MAG0092	56	23	11	17	0	0	99	1477	p__Bacteroidota
MAG0094	176	9	30	30	268	1	268	2826	p__Firmicutes_A
MAG0095	7	11	1	2	1	0	22	960	p__Proteobacteria
MAG0096	67	35	24	39	5	5	201	2444	p__Bacteroidota
MAG0099	71	26	36	29	1	1	140	2002	p__Bacteroidota
MAG0101	49	37	15	22	1	0	110	2331	p__Bacteroidota
MAG0107	26	39	9	10	0	1	80	1784	p__Firmicutes_A
MAG0111	12	25	23	9	1	3	69	2071	p__Bacteroidota
MAG0115	65	41	25	23	1	2	147	1998	p__Bacteroidota
MAG0116	29	31	9	13	2	3	79	2100	p__Bacteroidota
MAG0118	7	12	5	2	0	6	31	1374	p__Firmicutes_C
MAG0123	60	24	17	7	6	1	111	1864	p__Bacteroidota
MAG0124	37	32	12	23	0	1	95	1807	p__Bacteroidota
MAG0129	169	43	38	58	8	6	301	2533	p__Bacteroidota
MAG0130	121	23	41	31	2	3	198	2513	p__Bacteroidota
MAG0131	93	10	19	12	0	2	127	2434	p__Firmicutes_A
MAG0133	59	18	13	5	0	3	59	1631	p__Firmicutes_A
MAG0135	29	21	41	17	0	7	145	3288	p__Firmicutes_A
MAG0136	15	35	73	13	2	7	73	1940	p__Bacteroidota
MAG0138	9	11	7	1	0	2	29	886	p__Firmicutes_A
MAG0141	22	5	15	4	0	2	46	1227	p__Firmicutes_A
MAG0145	57	8	13	12	0	2	89	1786	p__Firmicutes_A
MAG0146	19	24	3	9	51	0	51	1347	p__Firmicutes_A
MAG0149	62	31	19	27	1	3	161	2166	p__Bacteroidota
MAG0152	37	16	5	9	0	3	68	2089	p__Spirochaetota
MAG0153	63	25	26	21	2	2	125	1808	p__Bacteroidota
MAG0154	7	7	5	0	0	2	29	1736	p__Firmicutes_A
MAG0158	241	47	37	29	5	4	344	3422	p__Verrucomicrobiota
MAG0160	50	22	23	17	1	1	103	1490	p__Bacteroidota
MAG0162	394	38	52	86	19	2	554	4654	p__Verrucomicrobiota
MAG0164	18	24	12	7	0	2	62	1706	p__Firmicutes_A
MAG0167	71	43	26	29	6	4	254	2469	p__Bacteroidota
MAG0168	76	23	33	19	3	4	150	2464	p__Bacteroidota
MAG0169	58	10	7	6	0	1	58	1169	p__Bacteroidota
MAG0171	28	40	12	17	3	3	94	1786	p__Bacteroidota
MAG0181	35	34	17	11	0	3	95	2241	p__Firmicutes_A
MAG0182	33	16	19	10	77	4	77	2104	p__Firmicutes_A
MAG0183	70	47	23	25	4	3	155	2092	p__Verrucomicrobiota
MAG0184	26	21	10	18	0	4	70	2029	p__Bacteroidota
MAG0186	171	28	39	32	1	3	252	2173	p__Bacteroidota
MAG0187	29	13	9	9	0	3	59	1553	p__Firmicutes_A
MAG0189	7	21	1	3	2	2	36	1122	p__Proteobacteria
MAG0190	63	8	12	9	0	1	89	1691	p__Firmicutes_A
MAG0191	8	11	4	5	0	0	29	994	p__Firmicutes_A
MAG0192	114	22	22	42	1	1	177	1647	p__Bacteroidota
MAG0194	12	9	11	3	0	1	36	1418	p__Firmicutes_A
MAG0195	17	25	14	13	0	4	70	1888	p__Firmicutes_A
MAG0196	35	32	15	19	100	2	100	1635	p__Bacteroidota
MAG0198	28	34	11	24	1	4	94	2415	p__Bacteroidota
MAG0207	17	18	10	10	0	3	66	1801	p__Firmicutes_A
MAG0208	47	19	18	10	2	1	92	1678	p__Bacteroidota
MAG0209	12	16	10	8	0	0	56	1983	p__Firmicutes_A
MAG0210	7	7	6	3	0	2	25	1460	p__Proteobacteria
MAG0213	66	36	31	27	3	2	145	2050	p__Bacteroidota
MAG0215	28	27	7	14	4	0	71	1596	p__Bacteroidota
MAG0216	68	23	7	20	0	0	68	1565	p__Bacteroidota
MAG0218	13	8	0	9	1	0	27	1647	p__Proteobacteria
MAG0221	21	10	5	9	1	0	45	925	p__Bacteroidota
MAG0225	96	28	31	30	2	1	172	2376	p__Bacteroidota
MAG0226	5	12	3	0	1	4	24	1131	p__Desulfobacterota
MAG0227	36	30	16	20	8	1	105	1784	p__Bacteroidota
MAG0228	37	18	11	8	1	2	75	1337	p__Bacteroidota
MAG0233	31	21	6	51	0	2	112	2755	p__Firmicutes_A
MAG0235	86	11	17	5	1	1	117	2093	p__Firmicutes_A
MAG0238	25	16	16	5	0	3	62	2026	p__Firmicutes_A
MAG0242	18	33	7	4	67	6	67	2076	p__Eremiobacterota
MAG0244	58	9	21	10	0	2	99	1821	p__Firmicutes_A
MAG0245	69	43	24	21	3	6	165	2229	p__Bacteroidota
MAG0246	30	45	8	13	0	0	113	2374	p__Firmicutes_A
MAG0266	17	29	11	9	1	2	64	1766	p__Bacteroidota
MAG0267	12	24	10	2	0	4	52	1731	p__Synergistota
MAG0271	22	43	7	20	2	2	87	2026	p__Bacteroidota
MAG0272	120	16	26	23	2	0	169	1889	p__Bacteroidota
MAG0273	75	41	32	26	4	3	167	2042	p__Bacteroidota
MAG0274	12	28	10	1	0	2	55	1566	p__Firmicutes_C
MAG0275	57	26	115	17	2	0	115	1830	p__Bacteroidota
MAG0277	11	17	4	1	0	0	33	1435	p__Firmicutes_C
MAG0278	31	13	57	11	2	0	57	1265	p__Bacteroidota
MAG0279	20	8	5	9	0	2	44	1343	p__Firmicutes_A
MAG0280	62	31	19	18	1	1	130	1889	p__Firmicutes_A
MAG0284	20	46	14	11	2	0	110	2210	p__Bacteroidota
MAG0286	13	18	6	3	0	1	41	1916	p__Eremiobacterota
MAG0287	22	46	10	3	0	4	85	2039	p__Firmicutes_C
MAG0292	35	39	6	10	1	3	88	2218	p__Firmicutes_A
MAG0293	26	19	68	8	0	4	68	2221	p__Firmicutes_A
MAG0296	85	49	31	30	3	2	185	2120	p__Bacteroidota
MAG0298	21	70	14	3	0	4	112	2178	p__Firmicutes_C
MAG0299	13	18	6	4	0	3	42	1722	p__Firmicutes_C
MAG0303	17	80	12	2	0	6	117	2207	p__Firmicutes_C
MAG0305	16	44	12	0	0	5	80	1897	p__Firmicutes_C
MAG0306	171	30	22	52	2	1	252	2166	p__Bacteroidota
MAG0308	18	39	7	14	1	2	75	1900	p__Bacteroidota
MAG0310	59	29	15	10	0	2	113	1624	p__Bacteroidota
MAG0311	77	58	14	33	3	2	164	2818	p__Firmicutes_A
MAG0312	7	7	5	0	0	0	19	1325	p__Firmicutes_A
MAG0314	20	33	17	3	0	3	76	2369	p__Synergistota
MAG0316	7	14	9	7	0	0	42	1380	p__Firmicutes
MAG0317	17	56	12	0	0	1	87	1790	p__Firmicutes_C
MAG0320	37	44	16	18	5	2	113	2027	p__Bacteroidota
MAG0323	44	27	18	8	0	3	92	2214	p__Firmicutes_A
MAG0325	37	23	8	11	1	2	75	1549	p__Bacteroidota
MAG0327	46	19	11	15	1	0	81	1284	p__Bacteroidota
MAG0328	27	25	7	7	2	2	67	1228	p__Bacteroidota
MAG0329	31	32	21	23	128	2	128	2117	p__Bacteroidota
MAG0330	65	18	10	19	7	1	115	1682	p__Bacteroidota
MAG0332	44	25	9	20	1	3	91	1534	p__Bacteroidota
MAG0333	9	24	6	10	1	0	48	1475	p__Firmicutes
MAG0335	45	35	11	11	0	2	96	1602	p__Firmicutes_A
MAG0336	58	16	16	14	2	2	98	1667	p__Bacteroidota
MAG0338	141	25	26	51	213	1	213	2054	p__Bacteroidota
MAG0344	43	31	9	20	0	2	97	1604	p__Bacteroidota
MAG0346	96	56	27	50	8	2	222	2519	p__Bacteroidota
MAG0349	86	27	24	34	3	5	168	2778	p__Planctomycetota
MAG0355	16	20	9	16	0	2	56	1395	p__Bacteroidota
MAG0356	149	30	24	70	5	2	248	2551	p__Bacteroidota
[truncated: 1,264 more rows]
